# Supplementary material for: A two-dimensional coordination polymer: poly[[bis­[μ2-N-ethyl-N-(pyridin-4-ylmeth­yl)di­thio­carbamato-κ3 N:S,S′]cadmium(II)] 3-methyl­pyridine monosolvate]
Source: Acta Crystallogr E Crystallogr Commun. 2017 Mar 10;73(Pt 4):488–92. doi: 10.1107/S2056989017003516 (PMC5382605; doi:10.1107/S2056989017003516)
Supplement: Supplementary file 1 [file e-73-00488-sup1.cif]

##############################################################################
#                                                                            #
# This CIF contains the data in a paper accepted for publication in          #
# Acta Crystallographica Section E. It conforms to the requirements of       #
# Notes for Authors for Acta Crystallographica Section E, and has been       #
# peer reviewed under the auspices of the IUCr Commission on Journals.       #
#                                                                            #
# Full details of the Crystallographic Information File format               #
# are given in the paper "The Crystallographic Information File (CIF):       #
# a New Standard Archive File for Crystallography" by S. R. Hall, F. H.      #
# Allen and I. D. Brown [Acta Cryst. (1991), A47, 655-685].                  #
#                                                                            #
# The current version of the core CIF dictionary is obtainable from          #
# ftp://ftp.iucr.org/pub/cif_core.dic.                                       #
#                                                                            #
# Software is freely available for graphical display of the structure(s)     #
# in this CIF. For information consult the CIF software page                 #
# http://www.iucr.org/resources/cif/software.                                #
#                                                                            #
# This file may be used for bona fide research purposes within the           #
# scientific community so long as proper attribution is given to the journal # 
# article from which it was obtained.                                        #
#                                                                            #
##############################################################################
data_I
_database_code_depnum_ccdc_archive 'CCDC 1535967'
_audit_creation_method     'SHELXL-2014/7'
_chemical_name_systematic
;
Poly[[bis[\m~2~-<i>N</i>-ethyl-<i>N</i>-(pyridin-4-ylmethyl)dithiocarbamato-\
\k^3^<i>N</i>:<i>S</i>,<i>S</i>']cadmium(II)] 3-methylpyridine monosolvate]
;
_chemical_name_common     ?
_chemical_formula_moiety     'C18 H22 Cd N4 S4, C6 H7 N'
_chemical_formula_sum     'C24 H29 Cd N5 S4'
_chemical_formula_iupac     '[Cd (C9 H11 N2 S2)2], C6 H7 N'
_chemical_formula_weight     628.16
_chemical_melting_point     ?
_shelx_space_group_comment
;
The symmetry employed for this shelxl refinement is uniquely defined
by the following loop, which should always be used as a source of
symmetry information in preference to the above space-group names.
They are only intended as comments.
;
_space_group_crystal_system     monoclinic
_space_group_name_H-M_alt     'P 21'
_space_group_name_Hall     'P 2yb'
loop_
    _space_group_symop_operation_xyz
    'x, y, z'
    '-x, y+1/2, -z'
_cell_length_a     9.5842(15)
_cell_length_b     11.0788(16)
_cell_length_c     12.989(2)
_cell_angle_alpha     90
_cell_angle_beta     100.014(4)
_cell_angle_gamma     90
_cell_volume     1358.2(4)
_cell_formula_units_Z     2
_cell_measurement_reflns_used     6543
_cell_measurement_theta_min     2.4
_cell_measurement_theta_max     40.7
_cell_measurement_temperature     98(2)
_exptl_crystal_description     'block'
_exptl_crystal_colour     'colourless'
_exptl_crystal_size_max     0.23
_exptl_crystal_size_mid     0.20
_exptl_crystal_size_min     0.10
_exptl_crystal_density_diffrn     1.536
_exptl_crystal_density_meas     ?
_exptl_crystal_density_method     ?
_exptl_crystal_F_000     640
_exptl_absorpt_coefficient_mu     1.134
_exptl_absorpt_correction_type     multi-scan
_exptl_absorpt_process_details
;
(ABSCOR; Higashi, 1995)
;
_shelx_estimated_absorpt_T_min     0.780
_shelx_estimated_absorpt_T_max     0.895
_exptl_absorpt_correction_T_min     0.802
_exptl_absorpt_correction_T_max     1.000
_diffrn_ambient_temperature     98(2)
_diffrn_radiation_type     MoK\a
_diffrn_radiation_wavelength     0.71069
_diffrn_radiation_source     'fine-focus sealed tube'
_diffrn_radiation_monochromator     graphite
_diffrn_measurement_device_type     'AFC12\K/SATURN724'
_diffrn_measurement_method     \w
_diffrn_detector_area_resol_mean     ?
_diffrn_reflns_number     10508
_diffrn_reflns_av_R_equivalents     0.0300
_diffrn_reflns_theta_min     2.432
_diffrn_reflns_theta_max     27.499
_diffrn_reflns_theta_full     27.499
_diffrn_measured_fraction_theta_max     0.997
_diffrn_measured_fraction_theta_full     0.997
_diffrn_reflns_limit_h_min     -12
_diffrn_reflns_limit_h_max     12
_diffrn_reflns_limit_k_min     -14
_diffrn_reflns_limit_k_max     13
_diffrn_reflns_limit_l_min     -15
_diffrn_reflns_limit_l_max     16
_diffrn_standards_number     0
_diffrn_standards_interval_count     0
_diffrn_standards_interval_time     ?
_diffrn_standards_decay_%     0
_refine_special_details
;
Being affected by the beamstop, the (100) reflection was omitted
from the final cycles of refinement.
;
_reflns_number_total     5618
_reflns_number_gt     5586
_reflns_threshold_expression     'I > 2\s(I)'
_refine_ls_structure_factor_coef     Fsqd
_refine_ls_matrix_type     full
_refine_ls_R_factor_all     0.0374
_refine_ls_R_factor_gt     0.0371
_refine_ls_wR_factor_gt     0.0905
_refine_ls_wR_factor_ref     0.0907
_refine_ls_goodness_of_fit_ref     1.075
_refine_ls_restrained_S_all     1.075
_refine_ls_number_reflns     5618
_refine_ls_number_parameters     310
_refine_ls_number_restraints     1
_refine_ls_hydrogen_treatment     constr
_refine_ls_weighting_scheme     calc
_refine_ls_weighting_details
              'w=1/[\s^2^(Fo^2^)+(0.0304P)^2^+3.8335P] where P=(Fo^2^+2Fc^2^)/3'
_atom_sites_solution_hydrogens     geom
_atom_sites_solution_primary     ?
_atom_sites_solution_secondary     ?
_refine_ls_shift/su_max     0.000
_refine_ls_shift/su_mean     0.000
_refine_diff_density_max     0.945
_refine_diff_density_min     -1.198
_refine_ls_extinction_method     none
_refine_ls_extinction_coef     .
_refine_ls_abs_structure_details
;
Flack <i>x</i> determined using 2244 quotients
[(<i>I</i>^+^)-(<i>I</i>^-^)]/[(<i>I</i>^+^)+(<i>I</i>^-^)]
(Parsons <i>et al.</i>,  2013)
;
_refine_ls_abs_structure_Flack     0.035(15)
loop_
    _atom_type_symbol
    _atom_type_description
    _atom_type_scat_dispersion_real
    _atom_type_scat_dispersion_imag
    _atom_type_scat_source
    'C' 'C' 0.0033 0.0016
                         'International Tables Vol C Tables 4.2.6.8 and 6.1.1.4'
    'H' 'H' 0.0000 0.0000
                         'International Tables Vol C Tables 4.2.6.8 and 6.1.1.4'
    'Cd' 'Cd' -0.8075 1.2024
                         'International Tables Vol C Tables 4.2.6.8 and 6.1.1.4'
    'N' 'N' 0.0061 0.0033
                         'International Tables Vol C Tables 4.2.6.8 and 6.1.1.4'
    'S' 'S' 0.1246 0.1234
                         'International Tables Vol C Tables 4.2.6.8 and 6.1.1.4'
_computing_data_collection
;
CrystalClear (Molecular Structure Corporation & Rigaku, 2005)
;
_computing_cell_refinement
;
CrystalClear (Molecular Structure Corporation & Rigaku, 2005)
;
_computing_data_reduction
;
CrystalClear (Molecular Structure Corporation & Rigaku, 2005)
;
_computing_structure_solution
;
SHELXS97 (Sheldrick, 2008)
;
_computing_structure_refinement
;
SHELXL2014 (Sheldrick, 2015)
;
_computing_molecular_graphics
;
ORTEP-3 for Windows (Farrugia, 2012) and DIAMOND (Brandenburg,
2006)
;
_computing_publication_material
;
publCIF (Westrip, 2010)
;
loop_
    _atom_site_type_symbol
    _atom_site_label
    _atom_site_fract_x
    _atom_site_fract_y
    _atom_site_fract_z
    _atom_site_U_iso_or_equiv
    _atom_site_adp_type
    _atom_site_calc_flag
    _atom_site_occupancy
    _atom_site_disorder_assembly
    _atom_site_disorder_group
    Cd Cd 0.07792(4) 0.11775(5) 0.28476(3) 0.01706(11) Uani d 1 . .
    S S1 0.23327(18) 0.29766(16) 0.23386(13) 0.0188(3) Uani d 1 . .
    S S2 -0.01802(17) 0.33065(15) 0.33697(13) 0.0208(3) Uani d 1 . .
    S S3 0.22627(17) 0.04779(16) 0.46716(12) 0.0215(3) Uani d 1 . .
    S S4 0.24814(18) -0.07121(16) 0.26516(13) 0.0198(3) Uani d 1 . .
    N N1 0.1324(5) 0.5121(5) 0.2772(4) 0.0171(10) Uani d 1 . .
    N N2 0.0426(5) 0.6032(7) -0.1044(4) 0.0216(12) Uani d 1 . .
    N N3 0.4308(5) -0.1054(5) 0.4433(4) 0.0182(10) Uani d 1 . .
    N N4 0.8778(5) 0.0113(5) 0.3160(4) 0.0163(10) Uani d 1 . .
    C C1 0.1167(6) 0.3905(6) 0.2819(4) 0.0160(11) Uani d 1 . .
    C C2 0.0472(7) 0.5963(6) 0.3283(5) 0.0242(15) Uani d 1 . .
    H H2A -0.0413 0.5561 0.3394 0.029 Uiso calc 1 . .
    H H2B 0.0213 0.6674 0.2829 0.029 Uiso calc 1 . .
    C C3 0.1312(8) 0.6364(8) 0.4323(5) 0.0316(18) Uani d 1 . .
    H H3A 0.0725 0.6894 0.4675 0.047 Uiso calc 1 . .
    H H3B 0.2159 0.6802 0.4206 0.047 Uiso calc 1 . .
    H H3C 0.1595 0.5655 0.4761 0.047 Uiso calc 1 . .
    C C4 0.2370(7) 0.5677(7) 0.2207(5) 0.0238(14) Uani d 1 . .
    H H4A 0.3221 0.5157 0.2271 0.029 Uiso calc 1 . .
    H H4B 0.2664 0.6472 0.2520 0.029 Uiso calc 1 . .
    C C5 0.1735(7) 0.5838(6) 0.1065(5) 0.0243(15) Uani d 1 . .
    C C6 0.1958(8) 0.4960(7) 0.0331(6) 0.0314(16) Uani d 1 . .
    H H6 0.2563 0.4289 0.0528 0.038 Uiso calc 1 . .
    C C7 0.1261(8) 0.5106(7) -0.0692(6) 0.0313(16) Uani d 1 . .
    H H7 0.1392 0.4496 -0.1181 0.038 Uiso calc 1 . .
    C C8 0.0322(9) 0.6904(7) -0.0345(6) 0.0357(18) Uani d 1 . .
    H H8 -0.0213 0.7607 -0.0571 0.043 Uiso calc 1 . .
    C C9 0.0971(10) 0.6820(8) 0.0704(6) 0.0378(19) Uani d 1 . .
    H H9 0.0872 0.7463 0.1169 0.045 Uiso calc 1 . .
    C C10 0.3130(6) -0.0482(6) 0.3960(5) 0.0158(11) Uani d 1 . .
    C C11 0.4862(6) -0.0914(7) 0.5560(5) 0.0239(14) Uani d 1 . .
    H H11A 0.4691 -0.0078 0.5778 0.029 Uiso calc 1 . .
    H H11B 0.5898 -0.1056 0.5694 0.029 Uiso calc 1 . .
    C C12 0.4151(8) -0.1797(9) 0.6200(6) 0.0344(19) Uani d 1 . .
    H H12A 0.4554 -0.1706 0.6942 0.052 Uiso calc 1 . .
    H H12B 0.4308 -0.2624 0.5977 0.052 Uiso calc 1 . .
    H H12C 0.3131 -0.1632 0.6092 0.052 Uiso calc 1 . .
    C C13 0.5156(6) -0.1836(6) 0.3869(5) 0.0216(13) Uani d 1 . .
    H H13A 0.4562 -0.2126 0.3216 0.026 Uiso calc 1 . .
    H H13B 0.5485 -0.2548 0.4305 0.026 Uiso calc 1 . .
    C C14 0.6427(7) -0.1156(6) 0.3609(5) 0.0216(13) Uani d 1 . .
    C C15 0.7786(6) -0.1612(6) 0.3879(5) 0.0225(13) Uani d 1 . .
    H H15 0.7938 -0.2369 0.4224 0.027 Uiso calc 1 . .
    C C16 0.8927(7) -0.0960(6) 0.3645(5) 0.0243(14) Uani d 1 . .
    H H16 0.9852 -0.1288 0.3836 0.029 Uiso calc 1 . .
    C C17 0.7450(7) 0.0563(6) 0.2896(5) 0.0214(13) Uani d 1 . .
    H H17 0.7326 0.1319 0.2547 0.026 Uiso calc 1 . .
    C C18 0.6265(7) -0.0034(6) 0.3115(5) 0.0218(13) Uani d 1 . .
    H H18 0.5351 0.0318 0.2930 0.026 Uiso calc 1 . .
    N N5 0.4417(12) 0.1672(11) 0.8221(11) 0.084(4) Uani d 1 . .
    C C19 0.3520(10) 0.0783(11) 0.8364(9) 0.059(3) Uani d 1 . .
    H H19 0.3143 0.0284 0.7787 0.071 Uiso calc 1 . .
    C C20 0.3115(11) 0.0565(10) 0.9343(8) 0.052(2) Uani d 1 . .
    C C21 0.3647(10) 0.1275(16) 1.0165(8) 0.060(3) Uani d 1 . .
    H H21 0.3389 0.1126 1.0827 0.072 Uiso calc 1 . .
    C C22 0.4575(14) 0.2230(14) 1.0056(12) 0.081(4) Uani d 1 . .
    H H22 0.4972 0.2730 1.0627 0.097 Uiso calc 1 . .
    C C23 0.4878(15) 0.2396(15) 0.9037(12) 0.081(4) Uani d 1 . .
    H H23 0.5448 0.3068 0.8923 0.097 Uiso calc 1 . .
    C C24 0.2137(11) -0.0448(12) 0.9431(9) 0.063(3) Uani d 1 . .
    H H24A 0.2640 -0.1078 0.9879 0.094 Uiso calc 1 . .
    H H24B 0.1789 -0.0782 0.8735 0.094 Uiso calc 1 . .
    H H24C 0.1335 -0.0156 0.9736 0.094 Uiso calc 1 . .
loop_
    _atom_site_aniso_label
    _atom_site_aniso_U_11
    _atom_site_aniso_U_22
    _atom_site_aniso_U_33
    _atom_site_aniso_U_12
    _atom_site_aniso_U_13
    _atom_site_aniso_U_23
    Cd 0.01767(18) 0.01518(19) 0.01811(19) 0.0001(2) 0.00250(13) 0.00003(19)
    S1 0.0144(7) 0.0213(9) 0.0207(7) -0.0016(6) 0.0030(6) -0.0033(6)
    S2 0.0208(7) 0.0181(8) 0.0255(8) -0.0002(6) 0.0095(6) -0.0005(6)
    S3 0.0231(8) 0.0224(9) 0.0183(7) 0.0048(6) 0.0016(6) -0.0022(6)
    S4 0.0218(8) 0.0182(9) 0.0187(7) 0.0025(6) 0.0021(6) -0.0031(6)
    N1 0.017(2) 0.018(3) 0.016(2) -0.002(2) 0.0005(19) 0.0004(19)
    N2 0.027(2) 0.019(3) 0.019(2) 0.000(2) 0.0026(18) 0.000(2)
    N3 0.010(2) 0.022(3) 0.022(3) -0.003(2) 0.0009(18) 0.000(2)
    N4 0.014(2) 0.015(3) 0.021(2) 0.0000(19) 0.0028(18) 0.0007(19)
    C1 0.011(3) 0.020(3) 0.013(3) -0.001(2) -0.0073(19) 0.000(2)
    C2 0.027(3) 0.015(4) 0.030(3) 0.003(2) 0.002(2) 0.002(2)
    C3 0.046(4) 0.028(5) 0.020(3) 0.004(3) 0.005(3) -0.001(3)
    C4 0.024(3) 0.023(3) 0.024(3) -0.009(3) 0.001(2) 0.002(2)
    C5 0.029(3) 0.022(4) 0.020(3) -0.007(2) 0.000(3) 0.002(2)
    C6 0.035(4) 0.032(4) 0.027(4) 0.008(3) 0.005(3) 0.008(3)
    C7 0.038(4) 0.034(4) 0.023(3) 0.008(3) 0.008(3) 0.003(3)
    C8 0.051(5) 0.021(4) 0.031(4) 0.009(3) -0.004(3) 0.000(3)
    C9 0.055(5) 0.028(5) 0.027(4) -0.006(4) -0.004(3) -0.007(3)
    C10 0.008(2) 0.017(3) 0.020(3) -0.004(2) -0.003(2) 0.002(2)
    C11 0.011(3) 0.032(4) 0.027(3) -0.003(3) -0.002(2) 0.005(3)
    C12 0.026(4) 0.050(6) 0.024(3) -0.012(4) -0.004(3) 0.016(3)
    C13 0.014(3) 0.020(3) 0.031(3) 0.000(2) 0.004(2) 0.004(3)
    C14 0.024(3) 0.016(3) 0.026(3) 0.001(3) 0.007(3) -0.001(2)
    C15 0.016(3) 0.018(3) 0.035(4) 0.000(2) 0.007(2) 0.006(3)
    C16 0.024(3) 0.021(3) 0.028(3) 0.006(3) 0.004(3) 0.003(3)
    C17 0.020(3) 0.018(3) 0.026(3) 0.002(2) 0.003(2) 0.004(3)
    C18 0.017(3) 0.020(3) 0.028(3) 0.000(2) 0.002(2) 0.004(3)
    N5 0.068(7) 0.083(9) 0.114(10) 0.023(6) 0.054(7) 0.041(7)
    C19 0.038(5) 0.082(10) 0.061(6) 0.014(5) 0.018(4) 0.014(5)
    C20 0.051(6) 0.052(6) 0.059(6) 0.010(5) 0.023(5) 0.001(5)
    C21 0.055(5) 0.076(8) 0.053(5) -0.006(7) 0.021(4) -0.009(7)
    C22 0.066(8) 0.078(10) 0.109(11) 0.009(7) 0.042(8) 0.008(8)
    C23 0.071(9) 0.081(10) 0.100(11) 0.005(7) 0.042(8) 0.025(8)
    C24 0.047(6) 0.074(8) 0.067(7) -0.003(5) 0.010(5) -0.001(6)
_geom_special_details
;
 All esds (except the esd in the dihedral angle between two l.s. planes)
 are estimated using the full covariance matrix.  The cell esds are taken
 into account individually in the estimation of esds in distances, angles
 and torsion angles; correlations between esds in cell parameters are only
 used when they are defined by crystal symmetry.  An approximate (isotropic)
 treatment of cell esds is used for estimating esds involving l.s. planes.
;
loop_
    _geom_bond_atom_site_label_1
    _geom_bond_atom_site_label_2
    _geom_bond_site_symmetry_2
    _geom_bond_distance
    _geom_bond_publ_flag
    Cd S1 . 2.6399(19) y
    Cd S2 . 2.6618(17) y
    Cd S3 . 2.6578(16) y
    Cd S4 . 2.6932(18) y
    Cd N2 2_545 2.430(5) y
    Cd N4 1_455 2.346(5) y
    S1 C1 . 1.714(6) y
    S2 C1 . 1.715(6) y
    S3 C10 . 1.715(6) y
    S4 C10 . 1.724(6) y
    N1 C1 . 1.357(8) ?
    N1 C4 . 1.477(8) ?
    N1 C2 . 1.471(8) ?
    N2 C8 . 1.342(10) ?
    N2 C7 . 1.332(10) ?
    N2 Cd 2 2.430(5) ?
    N3 C10 . 1.347(8) ?
    N3 C13 . 1.467(8) ?
    N3 C11 . 1.477(8) ?
    N4 C16 . 1.341(9) ?
    N4 C17 . 1.354(8) ?
    N4 Cd 1_655 2.346(5) ?
    C2 C3 . 1.514(9) ?
    C2 H2A . 0.9900 ?
    C2 H2B . 0.9900 ?
    C3 H3A . 0.9800 ?
    C3 H3B . 0.9800 ?
    C3 H3C . 0.9800 ?
    C4 C5 . 1.513(9) ?
    C4 H4A . 0.9900 ?
    C4 H4B . 0.9900 ?
    C5 C9 . 1.349(11) ?
    C5 C6 . 1.403(10) ?
    C6 C7 . 1.389(10) ?
    C6 H6 . 0.9500 ?
    C7 H7 . 0.9500 ?
    C8 C9 . 1.398(11) ?
    C8 H8 . 0.9500 ?
    C9 H9 . 0.9500 ?
    C11 C12 . 1.520(9) ?
    C11 H11A . 0.9900 ?
    C11 H11B . 0.9900 ?
    C12 H12A . 0.9800 ?
    C12 H12B . 0.9800 ?
    C12 H12C . 0.9800 ?
    C13 C14 . 1.519(9) ?
    C13 H13A . 0.9900 ?
    C13 H13B . 0.9900 ?
    C14 C15 . 1.385(9) ?
    C14 C18 . 1.396(9) ?
    C15 C16 . 1.388(9) ?
    C15 H15 . 0.9500 ?
    C16 H16 . 0.9500 ?
    C17 C18 . 1.386(9) ?
    C17 H17 . 0.9500 ?
    C18 H18 . 0.9500 ?
    N5 C23 . 1.341(19) ?
    N5 C19 . 1.341(15) ?
    C19 C20 . 1.413(13) ?
    C19 H19 . 0.9500 ?
    C20 C21 . 1.353(16) ?
    C20 C24 . 1.479(15) ?
    C21 C22 . 1.40(2) ?
    C21 H21 . 0.9500 ?
    C22 C23 . 1.415(18) ?
    C22 H22 . 0.9500 ?
    C23 H23 . 0.9500 ?
    C24 H24A . 0.9800 ?
    C24 H24B . 0.9800 ?
    C24 H24C . 0.9800 ?
loop_
    _geom_angle_atom_site_label_1
    _geom_angle_atom_site_label_2
    _geom_angle_atom_site_label_3
    _geom_angle_site_symmetry_1
    _geom_angle_site_symmetry_3
    _geom_angle
    _geom_angle_publ_flag
    S1 Cd S2 . . 68.26(5) y
    S1 Cd S3 . . 101.88(6) y
    S1 Cd S4 . . 100.71(5) y
    S1 Cd N2 . 2_545 90.18(16) y
    S1 Cd N4 . 1_455 159.47(13) y
    S2 Cd S3 . . 100.73(5) y
    S2 Cd S4 . . 162.67(5) y
    S2 Cd N2 . 2_545 100.20(17) y
    S2 Cd N4 . 1_455 94.15(14) y
    S3 Cd S4 . . 67.58(5) y
    S3 Cd N2 . 2_545 158.55(18) y
    S3 Cd N4 . 1_455 91.47(13) y
    S4 Cd N2 . 2_545 92.95(16) y
    S4 Cd N4 . 1_455 98.77(14) y
    N2 Cd N4 2_545 1_455 82.40(18) y
    C1 S1 Cd . . 86.0(2) ?
    C1 S2 Cd . . 85.3(2) ?
    C10 S3 Cd . . 86.3(2) ?
    C10 S4 Cd . . 85.0(2) ?
    C1 N1 C4 . . 121.8(5) ?
    C1 N1 C2 . . 122.3(5) ?
    C4 N1 C2 . . 115.9(5) ?
    C8 N2 C7 . . 115.6(6) ?
    C8 N2 Cd . 2 121.7(5) ?
    C7 N2 Cd . 2 122.6(5) ?
    C10 N3 C13 . . 123.0(5) ?
    C10 N3 C11 . . 122.1(5) ?
    C13 N3 C11 . . 115.0(5) ?
    C16 N4 C17 . . 117.6(5) ?
    C16 N4 Cd . 1_655 120.2(4) ?
    C17 N4 Cd . 1_655 122.1(4) ?
    N1 C1 S1 . . 119.7(5) ?
    N1 C1 S2 . . 120.0(5) ?
    S1 C1 S2 . . 120.3(4) ?
    N1 C2 C3 . . 109.8(5) ?
    N1 C2 H2A . . 109.7 ?
    C3 C2 H2A . . 109.7 ?
    N1 C2 H2B . . 109.7 ?
    C3 C2 H2B . . 109.7 ?
    H2A C2 H2B . . 108.2 ?
    C2 C3 H3A . . 109.5 ?
    C2 C3 H3B . . 109.5 ?
    H3A C3 H3B . . 109.5 ?
    C2 C3 H3C . . 109.5 ?
    H3A C3 H3C . . 109.5 ?
    H3B C3 H3C . . 109.5 ?
    N1 C4 C5 . . 110.1(5) ?
    N1 C4 H4A . . 109.6 ?
    C5 C4 H4A . . 109.6 ?
    N1 C4 H4B . . 109.6 ?
    C5 C4 H4B . . 109.6 ?
    H4A C4 H4B . . 108.2 ?
    C9 C5 C6 . . 117.4(7) ?
    C9 C5 C4 . . 122.5(7) ?
    C6 C5 C4 . . 120.1(6) ?
    C7 C6 C5 . . 117.7(7) ?
    C7 C6 H6 . . 121.2 ?
    C5 C6 H6 . . 121.2 ?
    N2 C7 C6 . . 125.3(7) ?
    N2 C7 H7 . . 117.3 ?
    C6 C7 H7 . . 117.3 ?
    N2 C8 C9 . . 122.6(7) ?
    N2 C8 H8 . . 118.7 ?
    C9 C8 H8 . . 118.7 ?
    C5 C9 C8 . . 121.0(8) ?
    C5 C9 H9 . . 119.5 ?
    C8 C9 H9 . . 119.5 ?
    N3 C10 S3 . . 119.5(5) ?
    N3 C10 S4 . . 120.6(5) ?
    S3 C10 S4 . . 119.8(3) ?
    N3 C11 C12 . . 110.8(6) ?
    N3 C11 H11A . . 109.5 ?
    C12 C11 H11A . . 109.5 ?
    N3 C11 H11B . . 109.5 ?
    C12 C11 H11B . . 109.5 ?
    H11A C11 H11B . . 108.1 ?
    C11 C12 H12A . . 109.5 ?
    C11 C12 H12B . . 109.5 ?
    H12A C12 H12B . . 109.5 ?
    C11 C12 H12C . . 109.5 ?
    H12A C12 H12C . . 109.5 ?
    H12B C12 H12C . . 109.5 ?
    N3 C13 C14 . . 110.7(6) ?
    N3 C13 H13A . . 109.5 ?
    C14 C13 H13A . . 109.5 ?
    N3 C13 H13B . . 109.5 ?
    C14 C13 H13B . . 109.5 ?
    H13A C13 H13B . . 108.1 ?
    C15 C14 C18 . . 117.8(6) ?
    C15 C14 C13 . . 121.2(6) ?
    C18 C14 C13 . . 121.0(6) ?
    C14 C15 C16 . . 119.8(6) ?
    C14 C15 H15 . . 120.1 ?
    C16 C15 H15 . . 120.1 ?
    N4 C16 C15 . . 122.7(6) ?
    N4 C16 H16 . . 118.6 ?
    C15 C16 H16 . . 118.6 ?
    N4 C17 C18 . . 122.7(6) ?
    N4 C17 H17 . . 118.6 ?
    C18 C17 H17 . . 118.6 ?
    C17 C18 C14 . . 119.3(6) ?
    C17 C18 H18 . . 120.3 ?
    C14 C18 H18 . . 120.3 ?
    C23 N5 C19 . . 117.4(11) ?
    N5 C19 C20 . . 122.2(12) ?
    N5 C19 H19 . . 118.9 ?
    C20 C19 H19 . . 118.9 ?
    C21 C20 C19 . . 119.0(11) ?
    C21 C20 C24 . . 122.5(10) ?
    C19 C20 C24 . . 118.5(10) ?
    C20 C21 C22 . . 121.2(11) ?
    C20 C21 H21 . . 119.4 ?
    C22 C21 H21 . . 119.4 ?
    C23 C22 C21 . . 115.3(14) ?
    C23 C22 H22 . . 122.3 ?
    C21 C22 H22 . . 122.3 ?
    N5 C23 C22 . . 124.6(14) ?
    N5 C23 H23 . . 117.7 ?
    C22 C23 H23 . . 117.7 ?
    C20 C24 H24A . . 109.5 ?
    C20 C24 H24B . . 109.5 ?
    H24A C24 H24B . . 109.5 ?
    C20 C24 H24C . . 109.5 ?
    H24A C24 H24C . . 109.5 ?
    H24B C24 H24C . . 109.5 ?
loop_
    _geom_torsion_atom_site_label_1
    _geom_torsion_atom_site_label_2
    _geom_torsion_atom_site_label_3
    _geom_torsion_atom_site_label_4
    _geom_torsion_site_symmetry_1
    _geom_torsion_site_symmetry_2
    _geom_torsion_site_symmetry_3
    _geom_torsion_site_symmetry_4
    _geom_torsion
    _geom_torsion_publ_flag
    C4 N1 C1 S1 . . . . 7.3(7) ?
    C2 N1 C1 S1 . . . . -172.3(4) ?
    C4 N1 C1 S2 . . . . -173.4(4) ?
    C2 N1 C1 S2 . . . . 7.0(8) ?
    Cd S1 C1 N1 . . . . -177.9(5) ?
    Cd S1 C1 S2 . . . . 2.8(3) ?
    Cd S2 C1 N1 . . . . 177.9(5) ?
    Cd S2 C1 S1 . . . . -2.8(3) ?
    C1 N1 C2 C3 . . . . 98.4(7) ?
    C4 N1 C2 C3 . . . . -81.3(7) ?
    C1 N1 C4 C5 . . . . 86.5(7) ?
    C2 N1 C4 C5 . . . . -93.9(6) ?
    N1 C4 C5 C9 . . . . 86.4(8) ?
    N1 C4 C5 C6 . . . . -95.1(8) ?
    C9 C5 C6 C7 . . . . -6.3(11) ?
    C4 C5 C6 C7 . . . . 175.2(7) ?
    C8 N2 C7 C6 . . . . 3.1(12) ?
    Cd N2 C7 C6 2 . . . -178.8(6) ?
    C5 C6 C7 N2 . . . . 2.0(12) ?
    C7 N2 C8 C9 . . . . -4.0(12) ?
    Cd N2 C8 C9 2 . . . 177.9(6) ?
    C6 C5 C9 C8 . . . . 5.6(12) ?
    C4 C5 C9 C8 . . . . -175.9(7) ?
    N2 C8 C9 C5 . . . . -0.4(14) ?
    C13 N3 C10 S3 . . . . -176.5(5) ?
    C11 N3 C10 S3 . . . . 2.0(8) ?
    C13 N3 C10 S4 . . . . 3.9(8) ?
    C11 N3 C10 S4 . . . . -177.7(5) ?
    Cd S3 C10 N3 . . . . 168.9(5) ?
    Cd S3 C10 S4 . . . . -11.5(3) ?
    Cd S4 C10 N3 . . . . -169.0(5) ?
    Cd S4 C10 S3 . . . . 11.3(3) ?
    C10 N3 C11 C12 . . . . 85.9(8) ?
    C13 N3 C11 C12 . . . . -95.6(7) ?
    C10 N3 C13 C14 . . . . 98.4(7) ?
    C11 N3 C13 C14 . . . . -80.2(7) ?
    N3 C13 C14 C15 . . . . 127.2(7) ?
    N3 C13 C14 C18 . . . . -50.9(8) ?
    C18 C14 C15 C16 . . . . -0.7(10) ?
    C13 C14 C15 C16 . . . . -179.0(6) ?
    C17 N4 C16 C15 . . . . 0.0(10) ?
    Cd N4 C16 C15 1_655 . . . 178.0(5) ?
    C14 C15 C16 N4 . . . . 0.1(11) ?
    C16 N4 C17 C18 . . . . 0.6(10) ?
    Cd N4 C17 C18 1_655 . . . -177.3(5) ?
    N4 C17 C18 C14 . . . . -1.3(10) ?
    C15 C14 C18 C17 . . . . 1.3(10) ?
    C13 C14 C18 C17 . . . . 179.5(6) ?
    C23 N5 C19 C20 . . . . -3.1(17) ?
    N5 C19 C20 C21 . . . . 0.1(16) ?
    N5 C19 C20 C24 . . . . -179.1(10) ?
    C19 C20 C21 C22 . . . . 0.8(19) ?
    C24 C20 C21 C22 . . . . 180.0(12) ?
    C20 C21 C22 C23 . . . . 1(2) ?
    C19 N5 C23 C22 . . . . 5(2) ?
    C21 C22 C23 N5 . . . . -4(2) ?
loop_
    _geom_hbond_atom_site_label_D
    _geom_hbond_atom_site_label_H
    _geom_hbond_atom_site_label_A
    _geom_hbond_site_symmetry_A
    _geom_hbond_distance_DH
    _geom_hbond_distance_HA
    _geom_hbond_distance_DA
    _geom_hbond_angle_DHA
    C13 H13A N5 2_646 0.99 2.62 3.264(15) 123
    C24 H24C Cg1 2_546 0.98 2.72 3.662(12) 163
    C15 H15 S3 2_646 0.95 2.81 3.738(7) 167
    C3 H3C Cg2 2_656 0.98 2.73 3.633(8) 154
_shelx_hkl_file
;
   0   1   0 -0.8400 0.24000   1
   1   0   0 914.650 15.3900   1
   0  -1  -1 1727.95 19.1300   1
  -1   0   1 1370.23 22.9700   1
   1   0  -1 1479.02 24.7800   1
  -1  -1   0 590.010 11.8700   1
  -1  -1   0 598.790 12.0700   1
   1   1   0 620.350 12.4600   1
   1   1   0 606.200 12.2000   1
  -1  -1   0 564.400 11.3900   1
   1  -1   0 606.650 12.2200   1
   1  -1   0 583.570 11.8000   1
   1   0   1 2042.26 22.5700   1
  -1   0  -1 2038.53 22.4900   1
   1   1  -1 3429.15 37.6800   1
   1  -1  -1 3488.20 38.1700   1
   0   0  -2 2324.89 25.7900   1
   0   0   2 2426.90 26.7300   1
  -1  -1  -1 1868.98 20.5400   1
   1   1   1 1875.78 20.8800   1
   1  -1   1 1945.90 21.7000   1
  -1   1  -1 1940.18 21.5100   1
  -1  -1  -1 1875.33 20.6200   1
   1   0  -2 3802.86 41.7000   1
   0  -2   0 2856.79 31.6400   1
   0   2   0 2741.97 30.3700   1
   0   1  -2 2352.02 26.1700   1
   0  -1   2 2422.29 26.8900   1
   0  -1  -2 2404.45 26.6200   1
   0   1   2 2293.35 25.3800   1
   0  -1  -2 2313.70 25.2200   1
  -1   1   2 113.080 5.61000   1
   1  -1  -2 97.2300 4.88000   1
  -1  -1   2 109.310 5.34000   1
  -1  -1   2 106.700 5.68000   1
   1   1  -2 105.680 5.51000   1
  -1  -1   2 104.370 5.21000   1
   1   1  -2 102.950 5.04000   1
  -1   1   2 104.710 5.16000   1
   1  -1  -2 99.1500 5.17000   1
   0   2   1 1568.60 26.4700   1
   0  -2  -1 1551.67 26.1800   1
   0   2  -1 1585.86 94.2200   1
   0   2  -1 1583.08 26.6800   1
   1   0   2 2061.27 23.0300   1
  -1   0  -2 2064.86 23.1500   1
   1   2   0 3180.47 34.9500   1
  -1   2   0 3262.94 36.4600   1
   1   2   0 3276.34 36.1600   1
  -1  -2   0 3346.87 36.7800   1
   2   0   0 96.7500 5.17000   1
  -2   0   0 95.6900 5.58000   1
   2   0   0 88.3900 4.59000   1
  -2   0   0 97.7300 5.43000   1
  -1  -2   1 214.150 6.69000   1
  -1  -2   1 208.220 6.48000   1
   1   2  -1 191.140 5.78000   1
   1   2  -1 192.050 5.77000   1
   1   2  -1 198.550 6.05000   1
   1   2  -1 187.900 5.78000   1
  -1   2   1 198.910 6.23000   1
   1  -2  -1 205.610 6.94000   1
  -1  -2   1 208.010 6.42000   1
   1   2  -1 194.100 5.98000   1
  -1  -1  -2 966.890 16.6800   1
  -1   1  -2 1044.43 17.9800   1
  -1  -2  -1 1045.30 18.0500   1
   1   2   1 1057.68 17.7700   1
   1  -2   1 1082.69 18.9500   1
  -1   2  -1 1091.11 18.4100   1
   1  -2   1 1089.33 18.3800   1
  -2  -1   0 657.960 13.8200   1
   2   1   0 687.880 14.3200   1
  -2  -1   0 647.070 13.5900   1
   2   1   0 681.580 13.8700   1
   2   1   0 708.630 14.1800   1
   2   1   0 696.730 14.2900   1
   2   1  -1 2360.45 26.7000   1
  -2  -1   1 2340.23 26.4200   1
   2   1  -1 2311.08 25.4700   1
   0   0   3 5137.77 304.830   1
  -2   0  -1 4485.32 49.4400   1
  -2   0  -1 4321.26 47.8900   1
  -2   0  -1 4425.63 49.2800   1
   0   2   2 189.170 5.83000   1
   0  -2  -2 211.380 7.61000   1
   0   2  -2 200.530 9.26000   1
   0   2  -2 179.760 5.78000   1
  -1   0   3 46.6900 4.52000   1
   1   0  -3 35.2900 2.75000   1
  -1   0   3 34.8700 2.77000   1
  -1   0   3 34.3700 2.63000   1
  -2   0   2 177.130 6.09000   1
   2   0  -2 170.950 10.2000   1
  -1   2   2 1484.74 25.1100   1
  -1  -2   2 1514.49 26.1600   1
   1  -2  -2 1511.67 25.7300   1
  -1  -2   2 1572.92 26.5700   1
   1   2  -2 1495.55 25.2300   1
   0   1   3 2286.86 25.5700   1
  -2  -1  -1 306.810 9.59000   1
  -2  -1  -1 306.060 9.48000   1
  -2  -1  -1 325.430 11.4700   1
   2  -1   1 272.280 10.4300   1
  -2  -1  -1 286.870 9.10000   1
  -2   1  -1 327.160 11.3500   1
  -1  -1   3 474.210 9.98000   1
  -1   1   3 560.500 11.9400   1
  -1  -1   3 481.800 10.2600   1
   1  -1  -3 504.100 10.5500   1
  -2  -1   2 3480.56 37.9600   1
   2   1  -2 3415.75 37.2600   1
  -2   1   2 3297.98 36.2000   1
   0  -3   0 3.47000 1.48000   1
   1   2   2 326.100 9.98000   1
  -1   2  -2 358.770 11.3400   1
   1   2   2 320.810 9.62000   1
  -1  -2  -2 281.480 8.38000   1
  -1  -2  -2 293.970 9.40000   1
  -2  -2   0 2309.55 26.0800   1
   2  -2   0 2301.28 25.9500   1
   2  -2   0 2250.96 25.9400   1
   2   2   0 2331.29 26.0500   1
  -2  -2   0 2288.15 25.7000   1
  -2  -2   1 4560.43 50.4200   1
  -2  -2   1 4697.09 51.7600   1
  -2  -2   1 4473.27 49.1100   1
   2   2  -1 4533.17 49.7700   1
  -2   2   1 4621.49 51.4400   1
   0  -3   1 90.9500 4.64000   1
   0  -3  -1 95.0900 5.26000   1
   0  -3   1 98.1500 5.05000   1
  -2   0  -2 195.870 7.18000   1
  -2   0  -2 182.420 5.99000   1
  -2   0   3 3.54000 0.33000   1
  -2   0   3 4.16000 0.73000   1
  -1  -1  -3 893.880 53.2500   1
   1  -1   3 938.990 16.6300   1
   1   1   3 903.980 53.8000   1
   1   3   0 46.3100 2.85000   1
  -1  -3   0 55.4100 6.04000   1
   1  -3   0 51.0300 3.41000   1
   0   2   3 29.7000 1.53000   1
   0  -2  -3 33.1700 1.68000   1
   0  -2  -3 40.2600 3.76000   1
   0  -2   3 36.8900 2.27000   1
   1  -3  -1 1388.76 24.1500   1
  -1  -3   1 1391.79 23.4400   1
  -1  -3   1 1387.48 23.6700   1
  -2  -1  -2 2315.87 25.8500   1
   2   2   1 648.850 13.0100   1
   2   2   1 603.980 12.3600   1
  -2  -2  -1 646.920 13.1900   1
  -2  -2  -1 631.560 13.1700   1
  -2   2  -1 636.860 13.8600   1
   2  -2   1 630.580 13.6400   1
   1  -2  -3 1228.23 20.9900   1
   1  -2  -3 1300.75 21.9700   1
  -1  -2   3 1323.85 22.4300   1
  -1   2   3 1241.80 20.9300   1
  -1  -2   3 1319.60 22.4800   1
  -2  -2   2 3048.22 34.2500   1
  -2  -2   2 3000.80 33.0700   1
   2   2  -2 3028.76 33.4500   1
  -2   2   2 3075.38 34.4800   1
   2  -2  -2 3002.14 33.3900   1
  -2   1   3 448.240 9.14000   1
  -2  -1   3 442.330 9.95000   1
   2  -1  -3 421.760 12.5100   1
  -2  -1   3 433.360 25.9700   1
  -2  -1   3 426.190 25.3200   1
  -2   1   3 436.800 9.70000   1
   1   3   1 788.600 15.8700   1
  -1  -3  -1 778.880 16.1300   1
   1  -3   1 819.830 17.2600   1
   1  -3   1 778.940 15.7000   1
  -1   0   4 201.470 6.39000   1
  -1   0   4 194.120 6.39000   1
  -1   0   4 202.580 6.34000   1
   0  -3   2 76.9600 4.14000   1
   0   3  -2 64.3200 6.58000   1
   0  -3  -2 75.1400 4.20000   1
   0   0  -4 1180.51 20.2600   1
   0   0   4 1194.80 20.7300   1
  -3   0   1 23.0800 2.79000   1
  -3   0   0 216.240 9.87000   1
  -3   0   0 180.860 5.97000   1
   1   3  -2 1027.68 17.8200   1
   1   3  -2 989.480 16.9200   1
   1   3  -2 1014.29 17.0300   1
   1  -3  -2 1024.96 18.0600   1
  -1  -3   2 1029.60 17.7500   1
  -1  -1   4 253.220 8.28000   1
  -1  -1   4 249.270 8.32000   1
  -1   1   4 252.610 7.72000   1
  -1   1   4 262.390 8.26000   1
   1  -1  -4 228.560 7.14000   1
   1  -1  -4 233.540 7.31000   1
   0   1   4 1698.42 19.8200   1
   0  -1   4 1637.47 97.3700   1
   0  -1  -4 1655.53 19.0000   1
  -3   1   1 68.3500 4.00000   1
  -3  -1   1 68.4400 3.80000   1
  -3  -1   1 64.8900 3.77000   1
  -3  -1   1 67.7300 3.52000   1
   3   1  -1 64.6300 3.29000   1
  -1  -2  -3 13.6700 1.21000   1
  -1  -2  -3 19.6100 2.19000   1
  -1   2  -3 33.9500 4.32000   1
  -3   0   2 958.000 16.8900   1
  -3   1   0 129.530 6.70000   1
  -3  -1   0 112.320 6.14000   1
  -3  -1   0 112.370 6.29000   1
   3   1   0 120.020 6.21000   1
  -3  -1   0 114.090 7.14000   1
  -3   1   0 147.450 9.00000   1
   2   2   2 573.690 12.0400   1
  -2   2  -2 618.920 13.0100   1
  -2   2  -2 625.510 14.2900   1
  -2  -2  -2 615.130 12.5700   1
  -2  -2  -2 604.060 12.7600   1
   2   2   2 592.950 12.1200   1
  -2  -2  -2 601.590 12.3300   1
   1   3   2 190.540 5.88000   1
  -1  -3  -2 158.630 8.66000   1
  -1   3  -2 196.840 6.52000   1
  -1   3  -2 201.720 6.19000   1
  -2   2   3 572.970 11.9200   1
  -2  -2   3 624.910 12.6800   1
  -2   2   3 587.880 12.1000   1
  -2  -2   3 621.680 13.7800   1
  -2  -2   3 623.670 12.8600   1
   2   2  -3 580.310 11.8200   1
   2  -2  -3 604.570 12.6600   1
  -3   0  -1 4.08000 1.81000   1
  -3   0  -1 -0.2700 1.42000   1
   3  -1  -2 1643.39 18.5100   1
  -3   1   2 1642.52 97.7300   1
   3   1  -2 1640.24 97.3700   1
  -3  -1   2 1584.22 27.3500   1
   2   0   3 4969.80 54.9500   1
  -2  -3   0 424.520 25.2300   1
  -2  -3   0 432.010 25.8300   1
  -2  -3   0 428.770 25.6300   1
  -2  -3   0 404.290 12.3100   1
   2  -3   0 470.750 10.8300   1
  -2  -3   1 3914.56 43.5000   1
   2  -3  -1 3902.75 43.6900   1
  -2   0   4 111.100 5.38000   1
  -2   0   4 116.670 6.18000   1
   1   0   4 978.040 17.2300   1
  -3  -1  -1 344.920 10.7200   1
  -3   1  -1 344.770 10.8500   1
  -3   1  -1 338.370 10.6900   1
  -3  -1  -1 333.790 10.4400   1
  -3  -1  -1 350.030 12.3000   1
  -3  -1  -1 344.580 10.4000   1
  -3  -1  -1 336.510 10.7800   1
   2   1   3 133.200 8.05000   1
  -2   1  -3 139.450 8.24000   1
  -2  -1  -3 134.860 8.51000   1
  -2  -1   4 136.000 6.61000   1
  -2   1   4 130.160 6.62000   1
  -2   1   4 136.410 7.58000   1
   2  -1  -4 143.920 7.16000   1
  -2  -1   4 138.200 6.95000   1
  -2  -1   4 145.100 8.36000   1
   0   3   3 88.9100 4.33000   1
   0   3  -3 104.490 7.91000   1
   0  -3  -3 96.0000 5.91000   1
   0  -3   3 93.6900 4.92000   1
  -1  -1  -4 2249.68 25.8000   1
   1  -1   4 2442.88 27.9400   1
   1   1   4 2337.96 26.7300   1
   1  -2  -4 812.210 16.6800   1
  -1   2   4 889.550 52.8800   1
  -1  -2   4 816.510 16.7700   1
  -1  -2   4 833.940 17.2800   1
   1  -2  -4 813.320 16.4400   1
   2   3   1 474.320 9.81000   1
  -2  -3  -1 498.200 10.3100   1
  -2  -3  -1 494.520 10.7200   1
   2   3   1 478.640 9.68000   1
   2  -3   1 495.910 10.3900   1
   2  -3   1 501.410 11.1400   1
   3   0  -3 9.85000 0.93000   1
  -3   0   3 11.6600 1.54000   1
   0   2   4 1497.74 25.6400   1
   0  -2  -4 1507.98 25.1800   1
   0  -2   4 1626.52 96.8500   1
   0  -2  -4 1538.62 26.3100   1
  -1  -3   3 2803.12 31.4700   1
  -2  -3   2 1298.38 22.2800   1
  -2   3   2 1330.14 23.0400   1
   2   3  -2 1298.15 21.9200   1
  -2  -3   2 1315.07 22.8100   1
   2   3  -2 1356.16 22.8800   1
   2   3  -2 1285.72 21.9800   1
   2  -3  -2 1301.80 22.7000   1
  -3  -2   0 96.1300 4.64000   1
  -3  -2   0 84.6500 4.45000   1
  -3   2   0 79.1700 5.03000   1
  -3  -2   0 88.0100 4.88000   1
  -3  -2   0 88.9900 4.79000   1
   0  -4  -1 977.160 17.3700   1
   0  -4   1 968.660 17.1800   1
  -3  -1   3 79.4700 4.29000   1
   3   1  -3 74.6300 3.63000   1
   3  -1  -3 78.7000 4.06000   1
  -3   1   3 87.5800 5.81000   1
  -3  -2   2 980.480 16.6000   1
  -3  -2   2 991.270 17.4900   1
   3   2  -2 993.270 16.9600   1
   3  -2  -2 1005.89 17.6400   1
  -3   2   2 1022.44 18.6900   1
  -3  -2   2 1000.77 17.0500   1
  -1  -4   0 1865.06 21.8400   1
   1  -4   0 2000.68 23.3200   1
  -3   0  -2 18.1900 2.24000   1
  -3   0  -2 17.8900 2.34000   1
  -3   0  -2 20.8200 2.31000   1
   1  -4  -1 251.920 8.25000   1
  -1  -4   1 248.710 7.93000   1
  -1  -4   1 253.300 7.61000   1
  -1  -4   1 238.450 7.42000   1
  -1   3  -3 267.500 10.8800   1
  -1  -3  -3 257.670 10.4900   1
  -3  -2  -1 1729.89 19.2200   1
  -3  -2  -1 1794.44 21.1100   1
  -3  -2  -1 1747.85 20.0800   1
  -3  -2  -1 1737.96 20.2500   1
  -3   2  -1 1757.75 20.5300   1
  -1   0   5 8.18000 1.29000   1
  -1   0   5 6.77000 0.93000   1
  -1   0   5 10.4900 1.74000   1
  -2   2  -3 764.950 17.4400   1
   2   2   3 716.160 14.8200   1
  -2  -2  -3 745.870 15.3700   1
  -2  -2  -3 734.140 15.4800   1
  -1  -4  -1 688.120 14.8800   1
   1  -4   1 675.110 13.6100   1
   1   4   1 671.230 13.7200   1
   1  -4   1 671.320 15.3400   1
  -3   1  -2 1710.43 20.0900   1
  -3  -1  -2 1691.36 20.3000   1
  -3  -1  -2 1672.77 19.1200   1
  -3   1  -2 1724.18 20.3300   1
  -2  -2   4 1275.21 22.0100   1
  -2   2   4 1182.42 20.6000   1
  -2  -2   4 1266.51 21.3800   1
  -2  -2   4 1234.86 21.5300   1
   2  -2  -4 1204.24 20.7500   1
   0   0   5 2287.76 27.0500   1
  -1   2  -4 178.310 6.04000   1
   1  -2   4 205.480 6.76000   1
   1   2   4 183.120 6.60000   1
  -1  -2  -4 192.800 7.45000   1
   2   3   2 986.580 16.7700   1
   2   3   2 961.080 16.4800   1
  -2  -3  -2 953.100 16.2200   1
  -2  -3  -2 954.540 16.9100   1
  -2   3  -2 1077.99 18.5300   1
   0  -4  -2 1648.83 19.5200   1
   0   4  -2 1640.22 97.6500   1
   0  -4   2 1647.98 19.5800   1
   2  -3  -3 3248.36 36.6000   1
  -2  -3   3 3283.75 36.6500   1
  -1  -1   5 392.200 12.1000   1
   1  -1  -5 369.260 11.2600   1
  -1   1   5 346.560 10.8400   1
  -1   1   5 355.320 11.9000   1
   1   4  -2 1786.75 20.6700   1
  -1  -4   2 1748.39 20.5500   1
   1  -4  -2 1775.24 21.1200   1
   0  -1  -5 594.500 12.6500   1
   0   1   5 625.080 13.3200   1
   0  -1  -5 601.400 12.3600   1
   0  -1   5 544.740 11.8300   1
   3   2  -3 2438.41 26.9500   1
   3  -2  -3 2467.60 27.6600   1
  -3  -2   3 2396.48 26.9100   1
  -3  -2   3 2488.05 27.4900   1
  -3   0   4 475.770 10.4800   1
   2   0   4 2648.86 30.6400   1
  -2   0   5 1.68000 0.57000   1
  -2   0   5 1.50000 0.49000   1
  -2   0   5 0.63000 0.42000   1
  -1  -3   4 568.240 12.2100   1
   1  -3  -4 505.840 10.8500   1
  -1   3   4 486.190 10.1600   1
   1  -3  -4 532.950 11.2500   1
  -1  -3   4 555.580 11.8400   1
   0  -3  -4 856.780 17.8900   1
   0   3  -4 858.350 18.6400   1
   0  -3   4 886.160 52.9200   1
   0  -3   4 865.100 18.3700   1
   1   4   2 1319.68 22.1700   1
  -1  -4  -2 1350.30 23.7300   1
   1  -4   2 1481.87 26.6200   1
  -3  -3   1 202.140 6.80000   1
  -3  -3   1 206.140 6.66000   1
   3  -3  -1 221.070 7.65000   1
  -3   3   1 229.260 7.91000   1
  -3  -3   1 209.080 7.29000   1
  -3   1   4 201.680 6.78000   1
   3  -1  -4 198.770 6.43000   1
  -3   1   4 207.390 6.30000   1
  -3  -1   4 196.700 6.50000   1
  -3  -1   4 197.390 6.68000   1
   2   1   4 2787.24 31.5600   1
  -2   1  -4 2716.56 31.2300   1
   2  -1   4 2766.96 31.6400   1
  -4   0   1 391.080 12.3300   1
  -3  -3   0 5062.03 56.0300   1
  -3  -3   0 5106.54 303.100   1
   3  -3   0 4990.94 55.7400   1
   2  -4   0 1368.51 24.7600   1
  -2  -4   0 1391.20 23.3300   1
  -2  -4   0 1353.13 23.1300   1
  -2  -4   0 1379.76 24.1600   1
  -3   2  -2 866.160 18.0200   1
  -3  -2  -2 849.510 17.5200   1
  -3  -2  -2 857.190 17.4600   1
  -3  -2  -2 855.400 17.3000   1
   3   2   2 867.970 17.6100   1
  -3  -2  -2 848.590 17.7600   1
  -2  -4   1 395.450 12.0900   1
  -2  -4   1 394.930 12.2800   1
   2  -4  -1 412.530 13.0100   1
  -2  -4   1 404.620 12.1700   1
  -2   1   5 715.150 15.2000   1
  -2  -1   5 756.370 16.5600   1
   2  -1  -5 734.600 15.0100   1
  -2  -1   5 790.920 15.9900   1
  -2  -1   5 768.610 16.1000   1
  -2   1   5 738.520 15.0100   1
  -4   0   0 314.020 10.1800   1
  -4   0   0 296.040 9.92000   1
  -4   0   2 267.730 9.36000   1
   4   0  -2 260.270 7.91000   1
   3  -3  -2 7840.91 465.260   1
  -3   3   2 9999.99 593.500   1
  -3   0  -3 1430.86 24.7000   1
   1  -2  -5 1137.51 19.8200   1
  -1   2   5 1128.82 19.2500   1
   1  -2  -5 1151.58 19.6300   1
  -1  -2   5 1149.70 20.2400   1
  -4  -1   1 260.560 9.81000   1
  -4   1   1 247.140 9.40000   1
  -4  -1   1 249.130 8.33000   1
   0  -4  -3 465.030 10.3400   1
   0  -4   3 497.950 12.0400   1
   0   4  -3 511.190 11.2400   1
   0   2   5 2946.37 33.5500   1
   0  -2   5 3069.58 35.1600   1
   0  -2  -5 2980.69 33.7800   1
  -1  -1  -5 43.1300 5.28000   1
   1  -1   5 38.4400 4.42000   1
   1   1   5 35.7800 2.65000   1
  -2  -4  -1 2390.83 26.8700   1
   2  -4   1 2583.46 30.0500   1
  -2  -4  -1 2317.82 26.7700   1
  -4   1   0 478.950 12.6300   1
  -4  -1   0 507.060 12.0700   1
  -4   1   0 471.960 11.2400   1
  -4  -1   0 504.870 11.2800   1
   1   4  -3 199.270 6.81000   1
   1   4  -3 192.940 5.86000   1
  -1   4   3 186.320 5.93000   1
   1  -4  -3 178.650 6.17000   1
  -1  -4   3 180.330 6.20000   1
   2  -4  -2 1449.00 25.2300   1
  -2  -4   2 1445.63 25.0200   1
  -2  -4   2 1416.48 24.5500   1
   2   4  -2 1424.81 24.4900   1
   2   4  -2 1363.07 23.0200   1
  -3  -3  -1 451.390 9.13000   1
  -3  -3  -1 429.240 25.7000   1
  -3  -3  -1 433.780 26.4400   1
  -3  -3  -1 446.830 10.0600   1
  -4  -1   2 1532.34 27.2200   1
   4   1  -2 1466.18 24.7200   1
  -4   1   2 1591.09 94.7500   1
  -3  -1  -3 1065.18 19.2000   1
  -3   1  -3 1138.13 20.2300   1
   3   1   3 1111.65 19.3000   1
  -3  -1  -3 1041.92 18.7000   1
  -2   3  -3 135.310 7.33000   1
   2   3   3 131.900 6.71000   1
  -2  -3  -3 118.970 7.01000   1
  -2  -3  -3 128.970 6.39000   1
  -2   3  -3 138.340 7.82000   1
  -2  -3   4 410.940 12.6900   1
  -2  -3   4 401.230 12.2500   1
   2  -3  -4 409.280 13.1000   1
  -2   3   4 414.340 13.1800   1
  -2  -3   4 382.380 11.8900   1
   1   3   4 260.650 8.52000   1
  -1   3  -4 254.540 8.73000   1
  -1  -3  -4 245.040 8.95000   1
   3   2  -4 3034.37 33.2800   1
  -3  -2   4 3080.45 35.3100   1
   3  -2  -4 2950.21 32.8400   1
  -3   2   4 3127.77 35.4200   1
  -4   0  -1 908.360 54.5300   1
  -4   0  -1 930.960 17.5600   1
   2   2   4 105.750 6.19000   1
  -2   2  -4 106.530 5.82000   1
  -2  -2  -4 111.830 5.83000   1
  -2  -2  -4 109.210 7.59000   1
   4   0  -3 1806.28 20.0700   1
  -4   0   3 1877.22 22.3300   1
   2  -2  -5 171.060 10.5800   1
  -2   2   5 170.380 8.56000   1
  -2  -2   5 171.320 11.6200   1
  -2  -2   5 176.160 5.70000   1
  -2  -2   5 173.730 10.8300   1
   3  -3  -3 1895.18 22.1200   1
  -3   3   3 1874.53 22.3500   1
  -3  -3   3 1880.42 22.6100   1
  -3  -3   3 1858.68 20.9800   1
   0  -5   0 1.27000 0.90000   1
  -1  -4  -3 1537.04 26.7100   1
  -1   4  -3 1655.68 20.8900   1
   1   4   3 1525.89 25.4000   1
  -1   4  -3 1642.42 97.5200   1
   1  -4   3 1701.93 20.8100   1
  -4   1  -1 96.6600 10.6900   1
  -4  -1  -1 72.4600 4.64000   1
  -4  -1  -1 67.3200 7.07000   1
  -4   1  -1 75.2000 7.60000   1
  -4  -2   1 1370.61 24.8900   1
  -4  -2   1 1352.80 23.2400   1
  -4   2   1 1468.82 27.3500   1
  -4  -2   1 1299.52 23.2400   1
   4   1  -3 405.710 12.0300   1
  -4  -1   3 421.600 13.1000   1
   4  -1  -3 451.550 9.69000   1
  -4   1   3 419.500 13.1200   1
   0  -5  -1 3276.17 37.4600   1
   0  -5   1 3274.28 37.3800   1
  -3   0   5 66.2100 3.71000   1
  -3   0   5 65.9000 3.19000   1
   1   2   5 890.930 53.1700   1
  -1  -2  -5 927.600 16.6600   1
   1  -2   5 946.750 17.4100   1
  -2  -4  -2 161.300 8.50000   1
   2  -4   2 153.110 7.86000   1
   2   4   2 145.610 7.26000   1
  -2  -4  -2 153.970 7.55000   1
  -4  -2   0 1114.10 20.2200   1
  -4   2   0 1098.17 20.0800   1
  -4  -2   0 1088.51 19.2400   1
  -4  -2   0 1121.24 19.7000   1
  -2  -4   3 1164.06 20.8900   1
  -2  -4   3 1182.78 20.5800   1
   2   4  -3 1224.68 20.7700   1
   2  -4  -3 1215.51 22.0600   1
   2   4  -3 1241.85 21.4300   1
  -4  -2   2 178.700 6.07000   1
  -4   2   2 181.740 10.5500   1
   4  -2  -2 181.210 6.55000   1
  -4  -2   2 192.450 8.98000   1
  -1   0   6 1199.81 21.2000   1
  -3   2  -3 1794.73 21.1900   1
  -3   2  -3 1820.67 23.6900   1
  -3  -2  -3 1732.94 21.0100   1
  -3  -2  -3 1742.05 20.0400   1
   1  -5   0 1431.74 26.3800   1
  -1  -5   0 1388.64 25.0300   1
   3   3   2 2650.79 29.4000   1
   1  -5  -1 1098.59 19.6300   1
  -1  -5   1 1134.62 19.1300   1
  -1  -5   1 1163.35 20.7000   1
   3  -1  -5 247.490 7.73000   1
  -3   1   5 270.530 8.25000   1
  -3   1   5 254.830 8.67000   1
  -3  -1   5 255.180 9.61000   1
  -3  -1   5 259.120 8.68000   1
   0   0   6 788.490 17.7700   1
  -1   1   6 722.480 14.9800   1
   1  -1  -6 695.340 14.8000   1
  -1   1   6 708.860 15.2400   1
  -1  -1   6 698.640 15.0800   1
   1  -3  -5 1510.11 25.5400   1
   1  -3  -5 1456.06 25.2000   1
  -1   3   5 1484.66 24.9900   1
  -1  -3   5 1535.46 26.7300   1
  -1  -3   5 1535.49 27.1700   1
  -1  -5  -1 1884.05 22.8300   1
   1  -5   1 1964.30 21.8000   1
   1  -5   1 1940.81 23.6800   1
   0  -3  -5 292.490 10.2800   1
   0  -3  -5 299.140 8.94000   1
   0  -3   5 312.690 10.1200   1
   2   0   5 1663.70 21.4300   1
  -4   0  -2 630.650 14.4400   1
  -4   0  -2 624.480 14.0000   1
  -1   4   4 1132.78 19.2800   1
   1  -4  -4 1072.00 19.0600   1
  -1  -4   4 1054.59 18.8100   1
   1   4  -4 1147.68 20.4500   1
   0  -5   2 197.150 8.89000   1
   0  -5  -2 187.140 8.93000   1
   0  -4  -4 23.0800 2.89000   1
   0  -4   4 26.2500 3.40000   1
   0   4  -4 34.9000 5.21000   1
   0   1   6 2028.77 24.0400   1
   0  -1   6 1957.43 23.5600   1
   0  -1  -6 2103.72 24.4900   1
  -3  -4   1 2134.41 24.5900   1
   3  -4  -1 2243.42 27.2100   1
  -4  -2  -1 1084.28 19.5000   1
  -4   2  -1 1079.01 19.3600   1
  -4   2  -1 1071.40 21.7700   1
  -4  -2  -1 1078.08 18.3900   1
  -4  -2  -1 1075.72 19.1600   1
  -4  -2  -1 1043.15 18.5700   1
  -2   0   6 176.090 6.28000   1
  -2   0   6 156.100 7.99000   1
  -2   0   6 165.990 8.52000   1
   4   0  -4 1099.20 18.3300   1
   4   0  -4 1054.63 17.6000   1
  -4   0   4 1009.30 18.4800   1
  -3  -4   0 426.780 25.7900   1
  -3  -4   0 424.490 25.6100   1
  -3  -4   0 416.740 12.9000   1
   3  -4   0 433.490 26.1600   1
  -4   2   3 3412.62 39.0500   1
  -4  -2   3 3322.36 36.8600   1
   4  -2  -3 3542.48 39.4700   1
  -3   0  -4 2089.23 24.7500   1
   1  -5  -2 419.540 14.0800   1
  -1  -5   2 415.790 13.6800   1
   2   1   5 493.820 11.9200   1
   2  -1   5 486.010 11.6100   1
  -4  -1  -2 624.110 14.3900   1
  -4  -1  -2 627.150 14.0800   1
  -4   1  -2 609.920 14.6800   1
  -4  -1  -2 625.780 13.7900   1
  -4   1  -2 613.560 13.7100   1
   3  -3  -4 1719.26 20.0700   1
   3   3  -4 1649.00 18.7500   1
  -3  -3   4 1644.57 18.7700   1
  -3   3   4 1671.84 19.7000   1
  -3  -3   4 1670.31 20.1500   1
  -3  -3   4 1703.32 19.9500   1
  -2  -1   6 13.0900 1.77000   1
  -2   1   6 14.2300 1.78000   1
   2  -1  -6 11.1100 1.37000   1
  -2   1   6 15.8200 1.85000   1
  -2  -1   6 7.20000 0.89000   1
  -2  -1   6 8.61000 1.31000   1
  -3  -4   2 733.510 15.5500   1
  -3  -4   2 725.000 15.3900   1
   3  -4  -2 720.910 15.7000   1
  -3   4   2 739.760 16.1300   1
   3   4  -2 712.320 14.5000   1
   3   4  -2 683.670 13.8200   1
  -2  -3  -4 966.650 16.4200   1
  -2  -3  -4 965.910 18.4100   1
  -2   3  -4 982.920 19.0200   1
   2   3   4 939.900 16.5300   1
  -4   1   4 1201.94 21.4600   1
   4  -1  -4 1214.73 20.6400   1
  -4  -1   4 1155.04 20.4800   1
  -3   1  -4 878.630 52.6100   1
  -3  -1  -4 841.780 19.4200   1
   3   1   4 874.770 52.2300   1
   2  -3  -5 3323.77 37.6100   1
  -2  -3   5 3600.03 40.7400   1
  -2  -3   5 3574.68 39.9200   1
  -3  -2   5 308.600 11.8000   1
  -3  -2   5 324.310 11.1500   1
   3  -2  -5 304.170 9.61000   1
  -3   2   5 295.350 9.83000   1
  -3  -2   5 323.810 9.67000   1
   1  -5   2 3167.65 36.6400   1
  -3  -4  -1 893.090 53.6600   1
  -3  -4  -1 887.380 52.8800   1
   3   4   1 947.000 15.8800   1
   3  -4   1 912.920 17.4700   1
  -1  -2   6 1450.94 26.1300   1
  -1   2   6 1462.11 24.8300   1
   1  -2  -6 1440.14 25.3100   1
  -1   2   6 1409.91 24.7300   1
  -4  -3   1 484.560 10.4900   1
  -4   3   1 478.640 11.6900   1
   4  -3  -1 475.800 12.8400   1
  -4  -3   1 482.350 11.5400   1
  -4  -3   1 449.530 10.0800   1
  -2   4  -3 1873.41 26.4300   1
   2   4   3 1620.99 96.2600   1
  -2   4  -3 1786.11 20.4600   1
   2   4   3 1743.93 19.9800   1
  -2  -4  -3 1772.63 21.3800   1
   2  -4   3 1779.74 22.5300   1
  -2  -4  -3 1785.87 19.9100   1
   1   0   6 737.930 17.1000   1
  -2  -5   0 673.820 13.7200   1
  -2  -5   0 732.680 15.7700   1
   2  -5   0 772.240 17.1900   1
  -2  -5   1 79.6000 5.46000   1
  -2  -5   1 82.2100 6.24000   1
   2  -5  -1 77.9800 5.01000   1
  -2  -5   1 67.1500 4.06000   1
   2  -4  -4 1625.05 96.8400   1
  -2   4   4 1728.89 20.4800   1
  -2  -4   4 1706.69 20.0200   1
  -2  -4   4 1718.65 20.1700   1
   2   4  -4 1761.90 20.5900   1
  -1   4  -4 344.360 15.8900   1
   1  -4   4 330.130 10.5700   1
  -1  -4  -4 334.710 12.9300   1
  -1  -3  -5 43.0400 5.11000   1
   1   3   5 42.0700 5.16000   1
  -1   3  -5 46.3800 5.94000   1
   0  -2  -6 9.87000 1.09000   1
   0   2   6 12.8200 2.25000   1
   0  -2  -6 9.23000 1.61000   1
   0  -2   6 9.45000 1.36000   1
  -4  -3   0 1588.69 94.6700   1
  -4  -3   0 1506.47 26.0500   1
   4  -3   0 1572.64 27.8900   1
  -4   3   0 1522.40 27.1800   1
  -4  -3   0 1476.53 25.5700   1
  -4   3   2 1306.33 23.3800   1
   4  -3  -2 1249.10 21.8600   1
  -4  -3   2 1205.15 20.7700   1
  -4  -3   2 1204.99 21.3400   1
  -4  -3   2 1234.24 20.7200   1
   3   3   3 591.160 12.7000   1
  -3  -3  -3 535.260 11.3000   1
  -3  -3  -3 576.220 12.7600   1
  -3   3  -3 599.440 17.5500   1
  -3   3  -3 577.560 12.4900   1
   1   1   6 774.750 18.1900   1
   1  -1   6 799.230 17.4200   1
   0  -5   3 1855.46 22.1500   1
   0  -5  -3 1862.24 23.1200   1
   0   5  -3 1903.41 23.7900   1
  -2  -2  -5 796.590 17.4700   1
  -2   2  -5 852.860 19.7200   1
   2   2   5 805.160 16.9300   1
  -4  -2  -2 1888.84 25.2700   1
  -4   2  -2 1912.60 22.8900   1
  -4  -2  -2 1976.46 22.4400   1
  -4  -2  -2 1913.57 22.8000   1
  -4  -2  -2 1943.60 23.2600   1
  -2  -5  -1 204.990 9.26000   1
   2  -5   1 212.970 7.73000   1
  -3  -4   3 129.680 7.47000   1
  -3   4   3 129.910 9.45000   1
  -3  -4   3 129.310 7.10000   1
   3   4  -3 116.960 5.93000   1
   3   4  -3 109.890 5.48000   1
   3  -4  -3 145.880 10.6700   1
   1  -5  -3 2260.21 26.6200   1
  -1  -5   3 2428.19 28.5700   1
   1   5  -3 2529.33 29.2600   1
   2  -5  -2 366.000 11.8700   1
  -2  -5   2 362.120 12.3500   1
  -2  -2   6 2711.32 31.9300   1
  -2  -2   6 2829.86 32.8500   1
  -2   2   6 2718.30 30.7600   1
   2  -2  -6 2725.57 31.4100   1
  -4  -2   4 376.690 11.5400   1
  -4  -2   4 383.390 11.4300   1
  -4  -2   4 371.470 11.7700   1
  -4   2   4 346.850 11.1300   1
   4  -2  -4 359.660 11.1200   1
   4   2  -4 362.590 10.8400   1
  -3  -2  -4 996.110 18.1700   1
  -3   2  -4 1069.90 21.1600   1
  -3  -2  -4 1023.23 18.5700   1
   3   2   4 1000.95 17.7300   1
  -4   0  -3 139.930 8.40000   1
  -4   0  -3 152.590 7.89000   1
  -4   0  -3 157.400 9.59000   1
  -3   0   6 335.920 10.6300   1
  -3   0   6 345.640 13.3000   1
  -3   0   6 324.180 9.79000   1
  -4  -3  -1 1150.26 20.3500   1
  -4  -3  -1 1197.36 21.5100   1
  -4   3  -1 1149.19 20.4400   1
  -4  -3  -1 1197.99 21.4600   1
  -5   0   1 1089.48 22.8000   1
  -3   4  -2 350.310 11.0600   1
   3  -4   2 348.040 11.6800   1
  -3  -4  -2 352.770 11.1900   1
   3   4   2 358.910 10.7600   1
  -3  -4  -2 355.630 11.5800   1
  -4  -3   3 628.090 13.9300   1
  -4  -3   3 663.560 13.7600   1
  -4  -3   3 651.840 13.8900   1
   4  -3  -3 644.860 14.5200   1
  -4   3   3 641.450 15.2500   1
  -4   0   5 228.460 10.1400   1
  -5   0   2 192.260 7.24000   1
  -4  -1  -3 785.700 16.4600   1
  -4   1  -3 798.350 19.0800   1
  -4  -1  -3 849.370 18.6700   1
  -4   1  -3 796.190 17.2900   1
  -3  -1   6 15.2500 1.87000   1
  -3  -1   6 16.9800 1.97000   1
  -3   1   6 15.0100 2.16000   1
  -3  -1   6 14.7100 1.35000   1
  -3  -1   6 11.7000 1.28000   1
  -3   1   6 13.7900 1.49000   1
   3  -1  -6 15.0500 1.62000   1
   1  -5   3 84.7900 5.16000   1
   1   5   3 60.4500 3.33000   1
  -1  -4   5 521.470 13.0300   1
   1  -4  -5 497.780 12.0300   1
  -1   4   5 486.160 9.96000   1
  -1  -4   5 546.680 11.9800   1
   1   4  -5 526.290 11.9100   1
  -5   1   1 79.5000 7.01000   1
  -5  -1   1 70.4700 7.81000   1
  -5  -1   1 84.2200 7.29000   1
  -5   0   0 215.620 13.2000   1
  -5   0   0 228.520 8.37000   1
  -1  -2  -6 254.910 7.80000   1
  -1  -2  -6 253.180 9.10000   1
   1  -2   6 267.530 8.89000   1
   1   2   6 246.060 8.50000   1
  -4  -1   5 1018.81 18.0100   1
  -4   1   5 994.940 18.2200   1
   4  -1  -5 1062.03 18.0200   1
  -4  -1   5 1033.85 18.6800   1
   0   4  -5 634.140 14.4900   1
   0  -4  -5 637.100 14.0200   1
   0  -4   5 654.090 14.1500   1
   3  -3  -5 1359.25 20.2100   1
  -3  -3   5 1387.01 24.1800   1
  -3  -3   5 1394.81 24.7900   1
  -3   3   5 1389.38 20.5100   1
  -3  -3   5 1385.90 23.6100   1
  -5   1   2 623.040 13.8500   1
  -5  -1   2 661.450 14.6000   1
   2  -5   2 1976.99 30.0400   1
  -2  -5  -2 1788.64 26.8000   1
  -2   5   3 236.820 10.8600   1
   2  -5  -3 259.680 13.1900   1
   2   5  -3 235.650 10.6900   1
  -2  -5   3 250.020 11.4500   1
   1  -3  -6 2654.96 38.3200   1
  -1  -3   6 2814.03 41.1600   1
  -5   1   0 1319.91 20.5500   1
  -5   1   0 1367.44 22.2000   1
  -5  -1   0 1431.63 23.9300   1
  -5  -1   0 1409.05 22.5200   1
  -1   0   7 60.1300 7.01000   1
   5   0  -3 2552.84 35.9200   1
  -5   0   3 2616.78 39.4600   1
   0  -6   0 768.240 17.6900   1
   0  -3  -6 1959.47 28.8100   1
   0  -3   6 2013.27 29.6600   1
   0  -3  -6 1976.44 27.7100   1
   0   3   6 1889.53 27.8600   1
   3  -4  -4 714.680 16.7400   1
  -3  -4   4 726.940 14.8600   1
  -3  -4   4 727.390 15.4200   1
  -3  -4   4 731.760 14.9400   1
  -3   4   4 695.770 14.6600   1
   2   4   4 253.860 11.3500   1
  -2  -4  -4 275.260 8.13000   1
  -2   4  -4 283.950 10.4000   1
  -2  -4  -4 252.090 10.9700   1
  -2   4  -4 259.700 11.8500   1
  -3   0  -5 93.2300 6.68000   1
   3   0   5 92.5700 6.89000   1
  -1   1   7 352.780 9.63000   1
   1  -1  -7 380.750 10.7300   1
  -1  -1   7 374.590 10.0600   1
   2  -4  -5 168.230 10.6900   1
  -2   4   5 148.320 7.15000   1
  -2  -4   5 161.030 7.61000   1
  -2  -4   5 160.000 7.38000   1
   0  -6  -1 9.02000 1.22000   1
   0  -6   1 6.87000 1.04000   1
   0   0   7 824.870 17.7400   1
   2   0   6 2655.53 38.4700   1
  -2  -3  -5 41.1300 3.45000   1
  -2  -3  -5 51.5500 5.34000   1
  -2   3  -5 44.7200 5.80000   1
   2   3   5 37.8200 4.28000   1
  -4   3  -2 672.440 14.4800   1
  -4  -3  -2 674.470 13.7000   1
  -4  -3  -2 661.430 18.1200   1
  -4  -3  -2 636.050 12.7400   1
  -4  -3  -2 641.680 13.8000   1
  -4  -3  -2 671.990 15.0100   1
   5   1  -3 589.760 11.9100   1
  -5  -1   3 571.220 13.3500   1
   5  -1  -3 556.470 11.6000   1
  -5   1   3 587.840 13.0500   1
  -5   0  -1 884.350 19.1500   1
  -5   0  -1 935.870 71.8900   1
   1  -5  -4 164.350 8.43000   1
  -1  -5   4 174.960 8.31000   1
  -1   5   4 183.890 8.78000   1
   1   5  -4 197.810 9.51000   1
   1   5  -4 178.810 7.81000   1
   0   5   4 1214.06 17.1200   1
   0   5  -4 1273.73 17.8400   1
   0   5  -4 1315.67 20.5300   1
   0  -5  -4 1132.94 17.5200   1
   0  -5   4 1258.33 19.5100   1
  -4   2  -3 482.910 12.9100   1
  -4   2  -3 465.660 12.3400   1
  -4  -2  -3 427.660 12.0800   1
  -4  -2  -3 437.040 11.6300   1
  -4  -2  -3 449.860 11.6300   1
  -3  -2   6 1021.55 14.6000   1
  -3  -2   6 968.830 15.5000   1
  -3   2   6 924.430 19.0500   1
  -3  -2   6 964.630 16.0000   1
   3  -2  -6 971.800 15.0500   1
   3   5  -1 491.810 11.8000   1
  -3  -5   1 497.530 14.3000   1
  -3  -5   1 488.680 12.9400   1
   3  -5  -1 526.150 12.1500   1
  -3  -5   1 523.280 39.7100   1
  -2   3   6 254.700 11.6600   1
  -2  -3   6 261.140 11.9700   1
  -2  -3   6 261.980 11.8000   1
   2  -3  -6 249.150 11.6400   1
  -2   0   7 247.810 11.5400   1
  -2   0   7 261.160 12.2000   1
   1  -6   0 754.560 16.5400   1
  -1  -6   0 719.780 15.3800   1
   4  -4  -1 1173.90 19.9600   1
  -4  -4   1 1142.43 17.3700   1
  -4  -4   1 1166.75 17.6900   1
  -4  -4   1 1144.17 17.4800   1
  -4   4   1 1234.70 21.6400   1
  -4  -3   4 1538.06 23.0800   1
  -4   3   4 1536.17 22.9800   1
  -4  -3   4 1592.13 22.9500   1
   4  -3  -4 1544.73 22.6900   1
  -4  -3   4 1568.06 22.4400   1
  -3  -5   0 263.190 11.4400   1
  -3  -5   0 261.940 13.0900   1
   3  -5   0 310.330 11.1000   1
  -3  -5   0 272.790 7.28000   1
  -3  -5   0 278.780 7.80000   1
  -5   2   1 422.460 11.5300   1
  -5  -2   1 459.100 12.1100   1
  -3   1  -5 918.730 21.5100   1
   3   1   5 910.990 19.4800   1
  -3  -3  -4 1014.17 15.1400   1
   3   3   4 987.650 14.7400   1
  -3   3  -4 1012.79 17.0400   1
  -3   3  -4 989.840 15.7400   1
  -3  -3  -4 981.950 16.1000   1
   4  -2  -5 237.000 10.9500   1
  -4  -2   5 235.930 10.9200   1
  -4   2   5 232.570 10.8100   1
  -4  -2   5 235.670 10.8300   1
   0   1   7 95.1400 8.73000   1
   0  -1   7 77.7700 8.35000   1
   2   1   6 521.230 39.5600   1
   2  -1   6 478.170 14.4800   1
  -1  -6   1 806.980 17.1700   1
  -1  -6   1 754.650 14.9300   1
   1  -6  -1 767.180 17.2200   1
   1   4   5 1983.05 28.8300   1
  -1  -4  -5 2001.55 29.9000   1
  -1   4  -5 2091.06 31.2800   1
   1  -4   5 2017.38 30.1100   1
   5  -2  -2 180.080 9.15000   1
  -5  -2   2 196.190 11.8300   1
  -5   2   2 178.910 10.1700   1
  -5  -1  -1 1724.33 26.1600   1
  -5  -1  -1 1735.69 26.1400   1
  -5   1  -1 1693.12 25.8000   1
  -5   1  -1 1800.59 29.6100   1
  -4  -4   0 450.490 12.1700   1
  -4  -4   0 438.410 11.4500   1
   4  -4   0 451.020 15.7100   1
  -4  -4   0 430.560 11.9200   1
  -4  -4   2 259.300 11.6200   1
   4  -4  -2 246.520 11.4200   1
  -4   4   2 280.180 8.67000   1
  -4  -4   2 252.290 13.1100   1
   4   4  -2 235.670 10.2300   1
  -3  -5   2 104.370 9.76000   1
   3  -5  -2 101.090 6.66000   1
  -3   5   2 87.5900 10.5100   1
   3   5  -2 75.7400 5.20000   1
  -3  -5   2 103.970 6.88000   1
   2  -1  -7 754.600 16.0800   1
  -2   1   7 748.510 15.4900   1
  -2  -1   7 741.070 15.8300   1
  -2  -1   7 729.110 16.4200   1
  -2   1   7 762.740 16.5000   1
  -3  -4  -3 1483.37 23.0500   1
  -3   4  -3 1497.01 22.6000   1
   3   4   3 1447.05 20.9600   1
  -3  -4  -3 1463.10 21.6000   1
  -5  -2   0 878.130 19.0900   1
  -5   2   0 924.560 21.8600   1
  -1  -6  -1 1410.26 21.5700   1
   1  -6   1 1415.65 20.0300   1
   1  -6   1 1441.15 23.3000   1
   0  -6  -2 1951.00 29.8500   1
   0  -6   2 1952.28 29.1200   1
  -3  -5  -1 51.6200 7.95000   1
   3   5   1 33.2200 2.19000   1
   3  -5   1 56.7100 7.13000   1
  -3  -5  -1 39.3200 3.68000   1
   5   0  -4 51.1300 4.01000   1
   5   0  -4 53.5700 3.84000   1
  -5   0   4 67.3700 6.76000   1
  -2  -5  -3 742.120 15.9400   1
   2   5   3 711.100 14.1700   1
   1   3   6 67.7900 7.63000   1
  -1  -3  -6 59.5100 5.90000   1
  -1   3  -6 77.6100 9.23000   1
  -1  -3  -6 45.3100 3.05000   1
   1  -3   6 72.6300 8.56000   1
   1  -2  -7 1606.46 23.6800   1
  -1   2   7 1671.51 26.3900   1
  -1  -2   7 1637.94 24.8600   1
  -1  -6   2 1490.80 22.6000   1
   1  -6  -2 1478.47 24.0000   1
   2   5  -4 57.3100 4.28000   1
   2   5  -4 66.0900 5.71000   1
  -2   5   4 59.8100 5.85000   1
  -2  -5   4 62.9800 4.27000   1
   2  -5  -4 71.7600 7.58000   1
  -4   0  -4 140.650 12.0000   1
  -4   0  -4 153.020 13.3500   1
  -1   5  -4 2847.99 41.8700   1
  -1   5  -4 2847.82 39.9000   1
   1  -5   4 2981.49 43.8800   1
  -1  -5  -4 2720.12 39.5500   1
  -5  -2   3 1027.45 16.9500   1
  -5   2   3 1057.73 16.6500   1
   5  -2  -3 1069.23 16.4500   1
  -4  -4  -1 721.040 15.4700   1
  -4  -4  -1 732.750 15.2200   1
  -4  -4  -1 748.370 16.8200   1
   4  -4   1 733.420 16.7200   1
   5  -1  -4 2058.05 29.1200   1
   5   1  -4 2031.95 28.4700   1
  -5  -1   4 1925.17 29.2100   1
  -5   1   4 1996.76 29.6000   1
  -3  -2  -5 275.680 7.71000   1
  -3  -2  -5 262.420 12.5100   1
  -3   2  -5 309.840 13.3500   1
   3   2   5 302.680 8.14000   1
  -4  -4   3 954.680 14.4400   1
  -4  -4   3 952.480 15.4900   1
  -4   4   3 951.360 15.9100   1
  -4  -4   3 952.830 13.7500   1
   4  -4  -3 941.800 71.3600   1
  -4   0   6 645.060 13.9100   1
   1   0   7 630.960 14.8500   1
  -4   1  -4 57.7700 7.56000   1
  -4  -1  -4 37.5000 5.16000   1
  -4  -1  -4 44.8300 5.32000   1
  -4   1  -4 53.2700 6.72000   1
   0  -2   7 1510.13 23.5800   1
   0  -2  -7 1481.15 22.2400   1
   0   2   7 1425.53 21.6500   1
  -2  -2  -6 179.560 13.7000   1
   2   2   6 159.940 7.94000   1
   2  -2   6 177.330 8.67000   1
  -2   2  -6 173.170 8.69000   1
  -5   2  -1 74.0500 5.72000   1
  -5  -2  -1 73.2600 5.23000   1
  -5  -2  -1 69.5200 9.10000   1
  -5   2  -1 61.6500 4.67000   1
   3  -5  -3 174.770 8.99000   1
  -3   5   3 159.150 7.75000   1
  -3  -5   3 183.720 9.22000   1
  -3  -5   3 182.330 9.14000   1
  -5   0  -2 1127.07 17.9800   1
  -5   0  -2 1123.20 20.1700   1
  -1  -6  -2 219.850 11.8200   1
   1  -6   2 229.590 11.9000   1
  -2   2   7 636.430 14.4100   1
  -2   2   7 651.510 13.6500   1
  -2  -2   7 666.500 14.9100   1
   2  -2  -7 662.430 14.7100   1
   2  -6   0 279.770 12.6700   1
  -2  -6   0 242.820 11.8600   1
   2  -6  -1 168.990 9.97000   1
  -2  -6   1 175.240 8.53000   1
  -2  -6   1 171.070 7.73000   1
  -4   1   6 336.720 8.30000   1
  -4  -1   6 325.320 8.95000   1
   4  -1  -6 319.180 7.97000   1
  -4   1   6 334.070 9.23000   1
  -4  -1   6 324.850 8.94000   1
   1   1   7 188.670 9.10000   1
   1  -1   7 191.270 12.1500   1
  -3   0   7 10.5700 1.25000   1
  -3   0   7 18.2100 2.12000   1
   3  -4  -5 354.080 9.58000   1
  -3   4   5 378.810 10.0100   1
  -3  -4   5 365.280 9.30000   1
  -3  -4   5 346.060 11.0300   1
  -3  -4   5 363.820 9.72000   1
  -5  -1  -2 126.400 8.90000   1
  -5  -1  -2 116.680 8.04000   1
  -5   1  -2 113.130 8.08000   1
  -5   1  -2 127.780 9.69000   1
  -4  -3  -3 3197.34 46.2000   1
  -4  -3  -3 3262.22 46.3000   1
  -4  -3  -3 3219.88 45.4100   1
  -4   3  -3 3313.21 249.490   1
  -3   3   6 205.820 9.88000   1
  -3  -3   6 219.250 10.0300   1
  -3  -3   6 221.280 10.5900   1
  -3  -3   6 232.030 11.6800   1
   3  -3  -6 211.120 10.6500   1
  -1  -4   6 812.630 17.8400   1
  -1   4   6 821.690 16.3400   1
   1  -4  -6 801.860 17.1400   1
  -1  -4   6 864.960 18.4200   1
  -5  -3   1 601.760 13.1100   1
  -5  -3   1 633.910 14.1200   1
  -5  -3   1 638.060 15.8400   1
   5   3  -1 621.090 12.2200   1
  -3  -5  -2 423.320 11.3900   1
   3  -5   2 442.910 12.0800   1
   3   5   2 421.780 10.5600   1
  -3  -5  -2 434.180 11.4000   1
  -4   3   5 134.970 8.88000   1
   4  -3  -5 112.360 7.06000   1
  -4  -3   5 121.900 7.61000   1
  -4  -3   5 115.170 7.81000   1
  -4  -3   5 125.850 7.93000   1
   4   3  -5 130.850 7.97000   1
  -3  -1   7 1859.39 28.3500   1
  -3  -1   7 1894.45 28.4100   1
  -3  -1   7 1817.42 25.5700   1
  -3   1   7 1928.44 28.7200   1
   3  -1  -7 1939.68 27.7000   1
   0  -6   3 595.830 14.2700   1
   0  -6  -3 565.280 12.7200   1
  -5  -3   2 535.530 11.5900   1
   5  -3  -2 564.150 12.3400   1
  -5   3   2 576.960 13.0000   1
  -5  -3   2 511.620 12.3600   1
  -5  -3   2 503.150 13.2800   1
   2  -6   1 1339.99 24.1400   1
  -2  -6  -1 1212.39 19.4300   1
   0  -4   6 114.740 8.31000   1
   0  -4  -6 110.000 8.68000   1
   0   4  -6 120.910 8.01000   1
  -1  -6   3 226.450 10.7000   1
   1  -6  -3 230.680 12.8500   1
   2  -6  -2 398.570 11.3100   1
  -2  -6   2 402.680 10.6900   1
   1   5  -5 308.640 8.86000   1
   1  -5  -5 293.050 9.40000   1
  -1   5   5 285.540 7.61000   1
  -1  -5   5 325.550 9.40000   1
   5  -2  -4 40.7000 3.59000   1
  -5  -2   4 41.6100 5.33000   1
  -5  -2   4 46.6200 5.81000   1
   5   2  -4 37.4600 3.03000   1
  -5   2   4 51.7900 7.01000   1
  -5  -3   0 68.8700 4.25000   1
  -5  -3   0 72.7400 7.24000   1
  -5  -3   0 84.7300 9.48000   1
  -5   3   0 73.9300 5.81000   1
  -5  -3   0 77.0100 9.88000   1
  -4  -2  -4 1130.02 17.1900   1
  -4   2  -4 1138.05 19.3400   1
  -4  -2  -4 1096.01 17.1600   1
   4   2   4 1098.83 18.2200   1
  -4   2  -4 1147.53 23.1100   1
   0  -5  -5 384.240 11.6400   1
   0   5  -5 410.180 11.1800   1
   0  -5   5 431.780 12.1200   1
  -2   4  -5 789.850 18.9800   1
  -2  -4  -5 771.340 17.4400   1
   2   4   5 747.130 15.6300   1
  -4  -4  -2 291.770 8.66000   1
  -4  -4  -2 300.240 10.1300   1
  -4  -4  -2 308.560 7.71000   1
  -4   4  -2 284.120 8.78000   1
  -2  -4   6 555.110 12.1100   1
  -2  -4   6 544.950 11.6700   1
  -2   4   6 543.630 11.6900   1
   2  -4  -6 506.850 13.0800   1
  -5   0   5 2400.94 35.3400   1
   4  -4  -4 164.560 9.92000   1
  -4  -4   4 162.860 7.37000   1
  -4  -4   4 164.690 8.21000   1
  -4  -4   4 163.650 7.63000   1
  -4   4   4 165.320 9.03000   1
   4  -2  -6 213.520 9.85000   1
  -4  -2   6 222.430 10.2700   1
  -4  -2   6 224.420 10.5200   1
  -4   2   6 213.200 10.1700   1
   1  -2   7 485.210 15.0100   1
  -1  -2  -7 482.910 12.7700   1
   1   2   7 481.490 12.7300   1
  -3   4  -4 802.870 16.7400   1
  -3   4  -4 761.210 18.5300   1
  -3  -4  -4 799.970 17.2500   1
  -3  -4  -4 774.300 15.5100   1
   3   4   4 783.560 16.3100   1
  -1  -3   7 669.590 18.0800   1
   1  -3  -7 694.180 14.9200   1
  -1   3   7 717.650 14.4800   1
  -1   3   7 699.650 17.5400   1
  -5  -3   3 514.640 38.9100   1
  -5   3   3 478.820 16.1800   1
   5  -3  -3 489.380 13.7400   1
  -5  -3   3 483.170 11.9700   1
  -5  -3   3 477.500 14.2900   1
  -5   2  -2 2389.63 36.6300   1
  -5  -2  -2 2428.45 35.5500   1
  -5  -2  -2 2451.93 36.2800   1
  -5   2  -2 2374.58 38.2100   1
   3   5  -4 234.940 10.9200   1
  -3  -5   4 230.270 10.9200   1
   3  -5  -4 226.930 11.4400   1
  -3   5   4 222.030 11.5000   1
  -3  -5   4 230.960 12.9000   1
  -1  -6  -3 1001.04 16.6300   1
   1   6   3 953.330 13.7500   1
   1  -6   3 1071.95 17.9100   1
  -2  -5  -4 1293.10 21.1500   1
  -2   5  -4 1394.71 20.2500   1
   2  -5   4 1332.31 23.5300   1
   2   5   4 1331.83 19.7100   1
  -2   5  -4 1386.83 24.0100   1
  -5  -1   5 995.630 17.9300   1
  -5   1   5 1033.90 16.3700   1
   5  -1  -5 1095.16 15.7800   1
  -3  -3  -5 271.430 9.35000   1
  -3  -3  -5 270.100 7.61000   1
  -3   3  -5 274.560 8.95000   1
   3   3   5 255.760 11.5800   1
   2   5  -5 270.360 7.93000   1
  -2  -5   5 227.020 10.3000   1
  -2   5   5 254.500 12.0700   1
   2  -5  -5 222.550 12.0700   1
  -3  -2   7 84.8900 7.01000   1
  -3  -2   7 79.7900 5.62000   1
  -3  -2   7 76.7000 5.19000   1
   3  -2  -7 77.8500 5.86000   1
  -3  -2   7 71.1800 4.91000   1
  -3   2   7 77.5300 6.40000   1
   0   3   7 373.230 12.5900   1
   0  -3   7 367.740 11.4800   1
   0  -3  -7 375.310 15.2200   1
   0  -3  -7 347.880 8.66000   1
   2   3   6 525.270 12.1200   1
  -2   3  -6 484.450 13.1600   1
   3   0   6 2633.54 38.9000   1
   2  -6   2 132.570 8.63000   1
  -2  -6  -2 139.430 11.8600   1
  -5  -3  -1 1818.47 25.6300   1
  -5  -3  -1 1797.57 27.3700   1
  -5  -3  -1 1771.45 26.4100   1
  -5   3  -1 1781.39 27.5300   1
  -5  -3  -1 1740.95 25.7300   1
  -2  -6   3 381.230 10.3500   1
   2  -6  -3 358.780 11.9100   1
  -2  -3   7 3315.78 249.710   1
   2  -3  -7 3075.89 44.3900   1
  -2  -3   7 3235.23 45.9100   1
  -4  -5   1 177.760 8.45000   1
  -4  -5   1 172.850 10.3800   1
  -4  -5   1 179.390 8.65000   1
  -4   5   1 178.110 8.93000   1
   4  -5  -1 173.720 8.32000   1
  -5   0  -3 268.130 20.7800   1
   1   4   6 358.890 11.6000   1
  -1  -4  -6 351.750 12.9100   1
  -1   4  -6 360.200 10.9800   1
  -1   0   8 1.03000 1.40000   1
  -3   1  -6 27.7300 3.27000   1
   3  -1   6 33.0000 4.03000   1
   3   1   6 30.3400 3.79000   1
  -1   5  -5 76.4300 8.05000   1
  -1  -5  -5 92.6400 9.55000   1
   1  -5   5 96.5900 11.1100   1
  -4  -5   0 340.510 9.31000   1
  -4  -5   0 337.630 10.3500   1
  -4  -5   0 349.400 9.65000   1
   4  -5   0 356.990 10.4300   1
  -4  -5   2 723.860 15.2900   1
   4  -5  -2 744.180 17.4900   1
  -4  -5   2 740.870 15.6900   1
  -4   5   2 734.300 16.1200   1
  -4  -5   2 736.930 16.8200   1
   2   0   7 306.640 8.72000   1
  -3  -5  -3 423.730 11.3400   1
   3   5   3 429.020 10.8300   1
  -3  -5  -3 438.550 13.8500   1
  -3   5  -3 442.070 12.0600   1
   3  -5   3 478.290 16.1200   1
  -5   1  -3 770.170 17.0000   1
  -5   1  -3 754.750 19.9300   1
  -5  -1  -3 805.760 19.5700   1
  -5  -1  -3 805.900 19.0900   1
  -5  -1  -3 803.250 18.1400   1
  -1   1   8 254.760 12.0100   1
  -1  -1   8 274.800 8.93000   1
  -2   0   8 77.4700 7.77000   1
  -2   0   8 76.3000 5.51000   1
  -4   0  -5 67.0800 7.50000   1
   1   6  -4 944.040 71.8800   1
  -1  -6   4 927.310 19.6100   1
  -1   6   4 933.510 18.9300   1
   1  -6  -4 875.390 18.9600   1
   0  -6   4 421.980 12.9600   1
   0   6  -4 399.700 12.0300   1
   0   6   4 388.560 9.49000   1
   0  -6  -4 385.560 11.3000   1
   0   6   4 377.420 9.78000   1
   0   0   8 48.6600 5.48000   1
  -3  -6   1 259.780 11.9400   1
  -3  -6   1 264.840 11.8500   1
   3  -6  -1 254.000 11.9300   1
   2  -1   7 432.350 11.8000   1
   2   1   7 464.590 13.3500   1
  -6   0   1 369.050 10.4700   1
  -6   0   2 1949.34 29.7700   1
  -5  -2   5 320.070 9.66000   1
  -5  -2   5 314.430 10.5900   1
   5  -2  -5 306.840 8.75000   1
  -5   2   5 340.340 10.2000   1
   5  -3  -4 234.340 10.7600   1
  -5  -3   4 231.960 10.3400   1
  -5  -3   4 246.610 11.0900   1
  -5   3   4 213.240 10.6700   1
  -5  -3   4 237.880 12.5000   1
   3  -6   0 96.1600 11.7700   1
  -3  -6   0 60.4200 4.33000   1
  -3  -6   0 57.9000 3.87000   1
  -3  -6   0 69.4000 9.72000   1
  -3  -6   0 58.7600 3.99000   1
  -4   3  -4 131.380 8.63000   1
   4   3   4 139.480 8.68000   1
  -4  -3  -4 130.390 8.47000   1
  -4  -3  -4 128.380 8.80000   1
  -4   3  -4 148.260 10.9700   1
  -2   1   8 315.670 9.04000   1
  -2   1   8 315.250 8.99000   1
  -2  -1   8 314.110 9.58000   1
  -4  -1  -5 309.980 9.66000   1
  -4  -1  -5 312.270 10.8500   1
  -4   1  -5 385.900 11.1700   1
  -4   0   7 792.720 18.1800   1
  -4   0   7 768.240 16.5500   1
   0  -7   0 5.99000 2.10000   1
   0  -1   8 527.660 13.6400   1
   0   1   8 545.150 12.6800   1
  -4   4  -3 925.480 19.6800   1
   4   4   3 898.980 18.3800   1
  -4  -4  -3 912.700 19.3900   1
  -4  -4  -3 909.170 19.5000   1
  -3   4   6 648.030 13.9200   1
  -3  -4   6 679.100 14.0500   1
   3  -4  -6 629.380 14.4300   1
  -3  -4   6 670.280 14.3000   1
  -3  -4   6 655.000 16.6300   1
  -4  -5  -1 183.810 11.8100   1
  -4  -5  -1 183.810 9.03000   1
  -4  -5  -1 187.160 8.97000   1
   4  -5   1 197.900 10.0200   1
  -6  -1   1 749.540 16.5500   1
  -6  -1   1 766.640 17.9800   1
  -6   1   1 731.980 16.8700   1
  -3  -6   2 249.940 11.9900   1
   3  -6  -2 257.390 15.5500   1
  -6   1   2 344.610 13.1300   1
  -6  -1   2 384.190 10.7500   1
  -5  -4   1 507.510 14.2100   1
  -5  -4   1 522.720 40.1200   1
  -5  -4   1 509.570 15.0300   1
  -5   4   1 593.740 15.9500   1
   5  -4  -1 537.790 13.5000   1
  -4  -5   3 352.150 10.1100   1
  -4   5   3 405.780 12.6800   1
   4   5  -3 367.890 9.26000   1
  -4  -5   3 359.920 9.85000   1
   4  -5  -3 367.350 12.1500   1
  -4   3   6 310.630 9.28000   1
  -4  -3   6 326.820 8.11000   1
   4  -3  -6 312.270 8.89000   1
  -4  -3   6 339.670 18.2600   1
  -4  -3   6 320.230 9.06000   1
  -6   0   0 1705.68 26.3000   1
  -6   0   0 1716.74 29.8700   1
  -1  -3  -7 69.1200 4.75000   1
  -1   3  -7 120.150 13.7300   1
   1  -3   7 95.0800 8.80000   1
  -1  -3  -7 90.5800 9.80000   1
   4  -4  -5 202.910 10.2800   1
  -4  -4   5 218.510 10.4800   1
  -4   4   5 225.530 10.9000   1
  -4  -4   5 219.640 10.0200   1
  -4  -4   5 223.780 10.0600   1
   0  -7   1 363.440 12.8900   1
   0  -7  -1 319.150 9.40000   1
   3   2   6 382.380 10.9200   1
  -3  -2  -6 354.600 11.3100   1
  -3   2  -6 383.210 13.2800   1
  -4  -1   7 923.300 19.3100   1
  -4   1   7 833.140 17.4900   1
  -4   1   7 879.800 17.5300   1
   4  -1  -7 928.290 18.3400   1
  -4  -1   7 918.300 19.6100   1
  -5  -4   2 143.190 12.3700   1
  -5  -4   2 144.980 8.21000   1
   5  -4  -2 160.520 9.82000   1
  -5   4   2 161.680 13.8400   1
  -5  -3  -2 213.960 13.9200   1
  -5   3  -2 204.420 16.2800   1
  -5  -3  -2 226.030 14.1200   1
  -5  -3  -2 187.590 8.33000   1
  -5  -3  -2 227.340 13.2700   1
  -6   0   3 236.590 11.1200   1
  -3  -6  -1 365.810 10.8500   1
  -3  -6  -1 375.920 10.0700   1
   3  -6   1 433.370 16.7600   1
  -1  -7   0 167.080 10.5400   1
   1  -7   0 160.430 7.95000   1
   2  -6   3 695.010 16.5600   1
  -2  -6  -3 607.810 13.7000   1
   2   6   3 594.420 11.9900   1
  -5  -4   0 565.120 14.8700   1
  -5  -4   0 527.590 12.1000   1
  -5  -4   0 567.650 13.3800   1
  -5  -2  -3 424.100 11.3000   1
  -5  -2  -3 418.060 13.3400   1
  -5   2  -3 407.860 13.1100   1
  -5  -2  -3 423.660 13.0400   1
  -1  -2   8 165.040 10.3700   1
  -1   2   8 148.280 8.95000   1
   1  -2  -8 164.600 8.36000   1
  -6   1   0 118.640 8.61000   1
  -6   1   0 115.510 7.73000   1
  -6  -1   0 125.980 8.50000   1
  -6  -1   0 138.350 9.31000   1
   2  -6  -4 308.510 12.2400   1
  -2   6   4 350.490 11.1000   1
   2   6  -4 292.550 10.2000   1
  -2  -6   4 308.900 9.79000   1
  -3  -3   7 1208.30 17.9700   1
  -3   3   7 1111.89 16.9000   1
  -3  -3   7 1189.58 18.4800   1
  -3  -3   7 1149.75 18.1600   1
   3  -3  -7 1133.62 17.3800   1
  -1  -7   1 193.860 8.63000   1
   1  -7  -1 196.040 9.43000   1
  -1  -7   1 214.800 10.2800   1
  -1   6  -4 42.7600 5.91000   1
   1  -6   4 46.7400 5.54000   1
   1   6   4 25.1700 1.86000   1
  -5   0   6 18.5800 2.44000   1
  -3  -5   5 718.610 15.7400   1
  -3   5   5 687.870 14.5700   1
   3   5  -5 710.190 15.8600   1
  -3  -5   5 709.650 15.4000   1
   3  -5  -5 693.690 15.4200   1
   6  -1  -3 628.920 13.0600   1
  -6  -1   3 627.830 14.9800   1
  -6   1   3 667.600 15.5200   1
   2   2   7 190.070 10.2100   1
  -2  -2  -7 181.980 12.0100   1
  -2   2  -7 208.570 13.3800   1
   2  -2   7 194.420 11.4900   1
   1  -5  -6 61.1800 4.88000   1
  -1   5   6 53.1600 3.59000   1
  -1  -5   6 70.9900 6.21000   1
   1   5  -6 77.7200 9.15000   1
   1  -7   1 529.600 15.3000   1
   1  -7   1 521.860 39.3600   1
  -1  -7  -1 503.330 14.2000   1
  -1   4   7 786.400 15.7900   1
   1  -4  -7 793.530 17.2800   1
   1  -4  -7 798.980 16.2200   1
  -1  -4   7 860.440 18.5300   1
  -1  -4   7 842.160 19.1600   1
   5  -1  -6 1005.95 14.2300   1
  -5   1   6 991.150 17.6000   1
  -5  -1   6 959.170 15.6000   1
  -5  -1   6 933.110 19.2600   1
   2  -2  -8 876.280 18.2000   1
  -2   2   8 858.640 18.4800   1
  -2   2   8 877.530 19.2500   1
  -2  -2   8 896.310 19.0800   1
  -4  -2  -5 21.5400 2.48000   1
   4   2   5 22.7700 3.67000   1
  -4   2  -5 25.1100 3.47000   1
  -4   2  -5 23.7700 2.98000   1
  -5  -4   3 707.990 14.0600   1
  -5  -4   3 720.670 15.6000   1
  -5  -4   3 741.760 15.3000   1
  -5   4   3 728.140 17.9300   1
   5  -4  -3 762.670 16.5400   1
  -3   0   8 1911.54 28.3300   1
  -3   0   8 1859.42 27.8700   1
   3  -6  -3 103.120 7.78000   1
  -3   6   3 108.440 13.0300   1
  -3  -6   3 102.810 6.90000   1
   0  -7  -2 47.0200 6.60000   1
   0  -7   2 50.0100 6.37000   1
   0  -5  -6 346.190 11.4800   1
   0   5  -6 343.880 12.4100   1
   0  -5   6 372.260 11.6500   1
   0   2   8 403.360 14.0200   1
   0  -2  -8 412.650 11.1700   1
   0  -2   8 403.600 11.6500   1
   1   0   8 232.250 11.0100   1
  -6  -2   1 652.990 20.6500   1
  -6  -2   1 623.740 14.9200   1
  -6   2   1 641.450 16.5700   1
   6  -2  -2 86.6400 7.13000   1
  -6  -2   2 87.4400 6.60000   1
  -6   2   2 95.8400 10.9100   1
  -3  -4  -5 846.940 19.5000   1
  -3  -4  -5 843.820 17.0700   1
  -3   4  -5 859.720 19.2000   1
   3   4   5 864.990 17.8100   1
  -3   4  -5 912.450 19.8600   1
  -6   0  -1 87.8700 11.3900   1
  -6   0  -1 120.580 11.4400   1
   1  -7  -2 342.300 11.9600   1
  -1  -7   2 375.460 10.8600   1
   0   4   7 1135.80 17.8500   1
   0  -4  -7 1063.93 17.2200   1
   0   4  -7 1139.32 18.3500   1
   0  -4   7 1089.28 19.9000   1
  -2  -4  -6 423.210 14.2000   1
  -2   4  -6 445.030 14.2700   1
   2   4   6 432.750 11.7000   1
  -2   5  -5 983.160 14.8100   1
   2  -5   5 922.090 20.1600   1
  -2   5  -5 990.400 19.3800   1
  -2  -5  -5 877.520 21.0500   1
   2   5   5 909.150 19.1400   1
  -4  -5  -2 90.3600 12.1600   1
  -4  -5  -2 74.4500 5.14000   1
   4  -5   2 80.2600 6.95000   1
   4  -2  -7 30.8000 2.75000   1
  -4  -2   7 32.2000 4.71000   1
  -4  -2   7 46.8800 5.90000   1
  -4   2   7 35.0600 4.12000   1
  -3   1   8 272.830 9.60000   1
  -3   1   8 254.410 12.5800   1
  -3  -1   8 281.180 8.10000   1
  -3  -1   8 250.340 11.0800   1
  -3  -1   8 277.530 9.82000   1
  -5  -4  -1 140.480 11.2200   1
  -5  -4  -1 149.520 10.0600   1
  -5  -4  -1 139.300 8.96000   1
   5  -4   1 145.780 8.24000   1
   1   1   8 628.370 13.9600   1
   1  -1   8 606.590 15.2000   1
   2  -5  -6 195.880 11.2000   1
  -2   5   6 176.030 8.36000   1
   2   5  -6 192.590 9.36000   1
  -2  -5   6 188.550 9.86000   1
  -2  -5   6 196.920 9.28000   1
   2  -4  -7 131.170 9.56000   1
  -2   4   7 123.050 8.14000   1
  -2  -4   7 136.670 9.15000   1
  -2  -4   7 134.690 10.1200   1
   5   3  -5 53.0900 3.83000   1
  -5   3   5 55.7600 5.35000   1
   5  -3  -5 55.5600 6.45000   1
  -5  -3   5 48.7800 3.30000   1
  -5  -3   5 71.6100 8.40000   1
  -5  -3   5 50.9200 3.64000   1
   4   5  -4 269.510 7.37000   1
  -4  -5   4 269.740 7.56000   1
  -4   5   4 273.710 8.60000   1
   4  -5  -4 247.850 12.1300   1
  -4  -5   4 265.640 12.4100   1
  -6   1  -1 2016.58 34.3900   1
  -6  -1  -1 2109.04 31.5600   1
  -6  -1  -1 2161.78 35.8700   1
  -6   1  -1 2087.44 35.1300   1
  -5   0  -4 234.690 13.4600   1
  -5   0  -4 251.160 13.0500   1
  -5   0  -4 241.810 11.7800   1
  -3  -6  -2 260.150 12.2400   1
   3   6   2 238.440 10.7800   1
   3  -6   2 279.760 9.55000   1
  -6  -2   0 677.910 16.0100   1
  -6   2   0 673.500 18.6700   1
  -6  -2   0 672.910 17.2400   1
   3  -5   4 435.350 12.0200   1
  -3  -5  -4 440.370 14.6300   1
   3   5   4 435.490 11.5000   1
  -3   5  -4 449.500 12.7200   1
  -3  -5  -4 435.440 10.8700   1
  -6   2   3 496.280 18.4000   1
   6  -2  -3 474.870 12.8300   1
  -6  -2   3 468.700 13.6200   1
   1  -7   2 366.450 10.4600   1
  -1  -7  -2 362.310 11.9100   1
   6  -1  -4 1082.04 16.1700   1
  -6   1   4 1019.14 16.6000   1
   6   1  -4 939.530 70.7700   1
  -6  -1   4 1002.75 16.5000   1
  -1   6   5 259.320 11.6100   1
   1  -6  -5 266.170 20.9300   1
  -1  -6   5 284.120 8.33000   1
   1   6  -5 293.320 9.31000   1
   2  -7   0 689.200 19.8800   1
  -2  -7   0 677.110 16.2600   1
  -5  -1  -4 81.4300 7.92000   1
  -5  -1  -4 90.7400 10.1900   1
  -5  -1  -4 83.0600 8.90000   1
  -5   1  -4 91.3100 10.5000   1
  -5   1  -4 85.7700 10.2300   1
  -5   1  -4 86.9700 9.79000   1
  -2  -7   1 288.490 13.2600   1
   2  -7  -1 286.520 10.5700   1
  -2  -7   1 283.020 7.36000   1
   0  -6  -5 332.720 12.7300   1
   0   6  -5 341.120 8.16000   1
   0   6  -5 352.750 16.6500   1
   0  -6   5 352.450 10.0600   1
  -3  -3  -6 443.950 13.5600   1
  -3  -3  -6 460.580 11.9500   1
  -3   3  -6 447.590 14.2100   1
   3   3   6 443.090 12.1200   1
  -5  -2   6 77.8200 7.18000   1
   5  -2  -6 68.5600 5.88000   1
  -5   2   6 85.2900 9.45000   1
  -5  -2   6 81.3400 7.02000   1
   5  -4  -4 423.430 13.6600   1
  -5  -4   4 420.370 12.6900   1
  -5  -4   4 438.730 13.3000   1
  -5  -4   4 437.720 14.5700   1
  -5   4   4 410.150 14.0600   1
  -5  -3  -3 1127.49 25.3100   1
  -5  -3  -3 1082.86 23.7900   1
  -5  -3  -3 1116.26 23.3400   1
  -5   3  -3 1126.52 25.1500   1
  -5  -3  -3 1094.94 23.6500   1
   1   5   6 1582.12 33.1100   1
  -1  -5  -6 1490.70 31.5200   1
  -1   5  -6 1664.31 37.6900   1
   1  -5   6 1592.26 34.7100   1
   1  -3  -8 2275.48 47.3700   1
  -1  -3   8 2306.78 47.7500   1
  -1   3   8 2444.16 50.3100   1
  -4   4  -4 985.040 21.3800   1
  -4  -4  -4 998.050 21.8100   1
  -4  -4  -4 965.050 20.2800   1
   4   4   4 980.750 20.5900   1
   0  -7   3 582.920 16.2800   1
   0  -7  -3 560.940 20.3100   1
  -3   2   8 1019.02 22.6000   1
  -3   2   8 1038.74 22.5900   1
  -3  -2   8 1050.55 22.5500   1
  -3  -2   8 1118.50 25.0900   1
   3  -2  -8 1108.80 23.4300   1
  -3  -2   8 1129.46 23.2200   1
   2  -7   1 121.060 7.83000   1
  -2  -7  -1 142.740 13.6000   1
  -1  -7   3 1823.43 38.0800   1
   1  -7  -3 1743.87 37.7400   1
  -2  -7   2 645.700 17.5100   1
   2  -7  -2 640.160 17.8400   1
   3  -6  -4 522.320 14.9400   1
   3   6  -4 544.150 14.4000   1
  -3  -6   4 533.500 15.5800   1
  -3   6   4 536.450 17.6100   1
  -1  -2  -8 93.1900 11.7400   1
   1   2   8 99.7000 11.6000   1
   1  -2   8 81.7900 10.5600   1
  -2  -3  -7 15.0400 2.14000   1
  -2  -3  -7 21.3600 3.02000   1
  -2   3  -7 42.3200 5.26000   1
   2  -6   4 267.630 14.2000   1
   2   6   4 186.450 10.0400   1
  -2  -6  -4 229.460 15.2800   1
  -6   2  -1 138.300 12.0200   1
  -6   2  -1 177.760 17.8900   1
  -6  -2  -1 120.020 12.8300   1
  -6  -2  -1 153.920 9.66000   1
  -4  -4   6 255.820 29.1100   1
  -4  -4   6 291.790 9.32000   1
  -4  -4   6 281.340 8.95000   1
  -4   4   6 296.270 11.1100   1
   4  -4  -6 276.530 10.1200   1
   3   0   7 78.8200 10.6400   1
  -1  -4  -7 324.600 14.1300   1
   1   4   7 348.220 12.7400   1
  -1   4  -7 388.250 13.5200   1
   2  -6  -5 182.700 11.1800   1
  -2   6   5 166.340 9.74000   1
  -2  -6   5 177.430 9.80000   1
   2   6  -5 185.530 12.2500   1
   2   6  -5 171.380 9.17000   1
  -6   0  -2 1123.31 25.2400   1
  -6   0  -2 1165.90 26.6100   1
  -2   3   8 453.350 12.6700   1
  -2  -3   8 452.660 52.5300   1
  -2  -3   8 453.950 12.8200   1
   2  -3  -8 440.100 16.2300   1
  -2   3   8 432.690 14.4200   1
   4   3   5 1263.40 26.3700   1
  -4   3  -5 1266.37 30.0500   1
  -4   3  -5 1263.15 28.6000   1
  -4  -3  -5 1257.29 26.2500   1
  -4  -3  -5 1239.25 26.7300   1
  -5  -4  -2 725.250 19.7700   1
  -5  -4  -2 744.490 22.4600   1
  -5  -4  -2 735.020 19.7200   1
  -5   4  -2 747.890 20.7000   1
   0  -3   8 1457.59 33.0900   1
   6   2  -4 9.76000 1.32000   1
  -6  -2   4 10.5600 1.77000   1
   6  -2  -4 13.9100 1.83000   1
  -6   2   4 20.6600 3.34000   1
   6   3  -1 75.6500 6.54000   1
  -6  -3   1 88.7400 9.99000   1
  -6  -3   1 91.0300 9.78000   1
  -6  -3   1 88.1800 9.34000   1
   6  -3  -1 83.8400 7.94000   1
  -6   3   1 109.010 14.4500   1
  -6  -3   2 173.120 9.51000   1
  -6  -3   2 172.610 11.5900   1
   6  -3  -2 162.610 9.71000   1
  -6   3   2 196.820 11.6200   1
  -4  -6   1 1095.35 23.2100   1
  -4  -6   1 1090.98 23.4600   1
  -4  -6   1 1138.92 23.8300   1
   4  -6  -1 1174.64 26.8400   1
  -5  -2  -4 524.620 14.3200   1
  -5   2  -4 542.100 18.5200   1
  -5   2  -4 513.060 15.4700   1
  -5  -2  -4 510.780 16.0900   1
  -5  -2  -4 521.520 14.7200   1
  -4   0  -6 146.330 10.1300   1
   3  -1   7 917.990 20.6700   1
  -3   1  -7 967.910 22.8300   1
   3   1   7 964.730 21.4300   1
   3  -4  -7 79.8400 9.23000   1
  -3   4   7 66.7500 6.98000   1
  -3  -4   7 75.7600 8.51000   1
  -3  -4   7 76.0500 10.4800   1
  -6   0   5 1346.42 28.4600   1
   6   0  -5 1411.56 28.3000   1
   6   0  -5 1386.17 27.8000   1
  -6   1  -2 129.080 13.7000   1
  -6   1  -2 168.770 18.8400   1
  -6  -1  -2 153.690 12.7100   1
  -6  -1  -2 127.930 12.2100   1
  -1  -6  -5 780.600 20.8800   1
  -1   6  -5 812.500 18.7700   1
   1  -6   5 830.140 18.5800   1
  -1   6  -5 846.220 17.2700   1
   4  -3  -7 239.780 13.3200   1
  -4   3   7 250.830 28.3900   1
  -4  -3   7 253.600 28.2000   1
  -4  -3   7 240.740 13.7700   1
  -4  -3   7 255.390 29.1600   1
  -4  -5  -3 27.1000 4.25000   1
  -4  -5  -3 17.9500 1.95000   1
   4   5   3 15.6600 1.96000   1
   4  -5   3 17.1700 2.59000   1
  -4   5  -3 17.1600 2.46000   1
  -3   5   6 27.6800 3.81000   1
   3  -5  -6 30.2200 3.95000   1
  -3  -5   6 28.0500 3.86000   1
  -3  -5   6 29.5800 4.31000   1
  -4  -6   0 52.9500 5.95000   1
  -4  -6   0 51.0500 5.63000   1
  -4  -6   0 51.0000 5.69000   1
   4  -6   0 63.6700 8.07000   1
   1  -7   3 175.190 10.2200   1
  -1  -7  -3 163.060 13.3800   1
  -4  -6   2 862.440 18.3300   1
  -4  -6   2 847.370 18.2800   1
  -4  -6   2 832.990 18.0000   1
  -4   6   2 843.180 21.4400   1
   4  -6  -2 823.950 19.2700   1
   3  -6   3 88.3200 11.5200   1
  -3  -6  -3 79.2400 11.0800   1
   3   6   3 60.9300 5.39000   1
  -5  -5   1 142.310 14.3300   1
  -5  -5   1 149.190 12.0900   1
  -5  -5   1 135.380 10.0000   1
  -5   5   1 177.630 14.1900   1
   5  -5  -1 163.210 12.4100   1
  -4  -1  -6 290.690 10.1000   1
   4   1   6 302.340 10.7500   1
  -4   1  -6 322.150 11.5500   1
  -4  -1  -6 293.790 11.0300   1
  -6   3   0 120.470 16.5500   1
  -6  -3   0 98.6800 11.5200   1
  -6  -3   0 113.520 15.9500   1
  -6  -3   0 87.0100 10.7100   1
  -6  -3   0 76.2300 6.05000   1
  -4  -5   5 412.810 12.5300   1
   4  -5  -5 390.910 12.5900   1
  -4  -5   5 399.480 13.2000   1
  -4  -5   5 401.310 13.0700   1
  -4   5   5 368.310 13.6300   1
  -4   0   8 2622.26 290.910   1
  -4   0   8 2567.21 53.1900   1
  -4   0   8 2589.35 51.6500   1
   6  -1  -5 264.520 8.84000   1
  -6   1   5 271.890 10.2700   1
  -6  -1   5 262.230 12.2900   1
   6   1  -5 252.630 28.0400   1
  -5   0   7 694.560 18.4300   1
  -5  -5   2 793.750 88.1900   1
  -5  -5   2 789.170 20.7500   1
  -5  -5   2 788.430 20.8000   1
   2  -7   2 770.240 24.7800   1
  -2  -7  -2 671.740 18.4300   1
  -1   0   9 3.92000 1.79000   1
  -6  -3   3 44.3400 5.33000   1
   6  -3  -3 45.0000 4.53000   1
  -6   3   3 41.6000 5.95000   1
  -6  -3   3 49.6500 5.74000   1
  -6  -3   3 45.1500 4.74000   1
   2  -7  -3 923.190 22.2900   1
  -2  -7   3 963.600 22.6900   1
   2   0   8 1852.20 39.4100   1
  -5  -5   0 348.150 12.3600   1
  -5   5   0 370.490 17.2100   1
  -5  -5   0 347.000 12.2000   1
   5  -5   0 364.180 12.1500   1
  -5  -5   0 351.430 11.8000   1
  -4   1   8 352.450 10.6700   1
  -4  -1   8 372.080 12.3500   1
  -4   1   8 389.660 12.8800   1
  -4   1   8 378.550 14.7200   1
  -4  -1   8 357.850 12.1900   1
  -5   1   7 228.570 12.8400   1
  -5  -1   7 256.760 8.89000   1
  -5  -1   7 255.560 28.7300   1
  -5  -3   6 214.980 14.9400   1
  -5  -3   6 216.560 12.0500   1
  -5   3   6 203.110 12.1600   1
   5  -3  -6 214.450 12.3300   1
  -2   0   9 91.2100 9.70000   1
  -1  -1   9 93.0800 12.0200   1
  -1   1   9 67.8100 6.15000   1
   2   1   8 354.510 16.8500   1
   2  -1   8 349.900 15.4800   1
  -4  -6  -1 356.980 12.8700   1
  -4  -6  -1 357.740 11.2400   1
  -4  -6  -1 360.250 11.9800   1
   4  -6   1 367.390 14.3900   1
  -5   4   5 596.660 16.6000   1
  -5  -4   5 612.700 16.0700   1
   5  -4  -5 599.420 16.1400   1
  -5  -4   5 609.810 16.8100   1
  -5  -4   5 628.060 16.3700   1
  -4  -6   3 314.640 10.8500   1
   4  -6  -3 306.660 13.4700   1
  -4  -6   3 320.800 10.5200   1
  -4   6   3 337.360 12.8600   1
   3   2   7 384.580 12.5800   1
  -3   2  -7 374.020 12.5000   1
   1  -5  -7 350.990 12.4900   1
  -1   5   7 335.750 9.95000   1
  -1  -5   7 391.940 13.0400   1
   1   5  -7 357.600 12.2000   1
   0   0   9 331.950 11.2200   1
  -6  -2  -2 898.000 22.6700   1
  -6  -2  -2 927.880 20.3600   1
  -6   2  -2 874.300 22.1100   1
  -6   2  -2 929.890 21.8300   1
   5  -5  -3 156.550 10.2000   1
  -5   5   3 155.930 17.5100   1
  -5  -5   3 155.860 11.8200   1
  -5  -5   3 149.210 8.38000   1
   5   5  -3 124.920 6.57000   1
  -2  -1   9 147.010 9.58000   1
  -2   1   9 176.660 11.1200   1
  -3  -3   8 84.8600 10.0700   1
  -3   3   8 85.2900 7.11000   1
   3  -3  -8 85.8400 10.2300   1
  -3  -3   8 80.1700 6.68000   1
   1  -7  -4 187.370 14.7200   1
  -1  -7   4 172.350 11.8300   1
  -1   7   4 164.210 10.1500   1
   0  -7  -4 313.630 14.9800   1
   0  -7   4 332.320 14.6900   1
  -3  -7   1 80.7400 11.5400   1
   3  -7  -1 69.6000 6.12000   1
  -3  -7   1 73.5700 7.11000   1
  -1  -3  -8 348.390 10.3200   1
   1  -3   8 398.200 19.0200   1
  -1  -3  -8 393.680 18.3700   1
  -3  -7   0 1498.62 33.1100   1
  -3  -7   0 1624.14 33.2900   1
   3  -7   0 1653.17 36.7300   1
  -3  -5  -5 1048.79 21.1800   1
   3   5   5 1095.74 22.8500   1
  -3   5  -5 1129.13 26.8700   1
   3  -5   5 1104.23 30.4200   1
  -3   5  -5 1098.77 23.0600   1
  -3  -5  -5 1045.31 22.9200   1
  -6  -3  -1 576.480 17.2100   1
  -6  -3  -1 603.500 18.1300   1
  -6  -3  -1 582.130 16.4500   1
  -6  -3  -1 534.860 13.5200   1
  -6   3  -1 587.950 17.2300   1
  -4   2  -6 1069.63 25.3700   1
   6  -2  -5 676.480 17.5000   1
  -6  -2   5 630.240 18.8600   1
  -6   2   5 639.570 20.5900   1
   6   2  -5 634.110 15.8000   1
  -6  -2   5 654.420 17.0100   1
   0  -5   7 332.390 12.0800   1
   0  -5  -7 316.020 11.3100   1
   0   5  -7 347.110 13.5600   1
   0   5   7 313.250 10.9800   1
  -2   5  -6 911.030 19.7100   1
  -2  -5  -6 893.630 20.5200   1
   2   5   6 894.290 19.0900   1
   2  -5   6 869.700 19.4400   1
  -2   5  -6 936.390 21.4000   1
   0   1   9 6.73000 2.67000   1
   0  -1   9 7.33000 2.49000   1
  -3   4  -6 1439.28 30.6300   1
  -3   4  -6 1523.49 33.0300   1
   3   4   6 1455.50 30.2100   1
  -3  -4  -6 1410.77 28.5500   1
  -3  -4  -6 1464.22 31.2000   1
   3  -6  -5 13.0200 2.16000   1
  -3  -6   5 16.1600 3.02000   1
   3   6  -5 12.7800 2.03000   1
  -3   6   5 13.0500 1.93000   1
  -5  -5  -1 340.880 12.6000   1
  -5  -5  -1 339.070 12.1700   1
  -5  -5  -1 331.980 12.7600   1
   5  -5   1 391.600 18.8600   1
  -5   0  -5 23.2100 3.16000   1
  -5   0  -5 18.7800 2.86000   1
  -5   0  -5 18.7100 2.52000   1
  -6   3   4 622.560 18.0600   1
   6  -3  -4 657.290 17.6300   1
  -6  -3   4 621.460 16.0600   1
  -6  -3   4 632.370 17.5500   1
  -1   6   6 194.850 10.3900   1
   1  -6  -6 229.260 14.6300   1
  -1  -6   6 237.390 13.4400   1
   1   6  -6 216.270 13.9900   1
  -3  -7   2 1056.49 22.6100   1
   3  -7  -2 1031.93 24.5200   1
  -2  -5   7 115.620 15.0600   1
   2   5  -7 105.560 10.0900   1
  -2  -5   7 110.900 9.16000   1
  -2   5   7 74.5800 6.28000   1
  -5  -4  -3 67.1800 6.49000   1
  -5   4  -3 67.5100 6.60000   1
  -5  -4  -3 68.1200 6.35000   1
  -5  -4  -3 68.1100 5.64000   1
  -5  -4  -3 64.1400 5.32000   1
  -5  -3  -4 389.790 14.5300   1
  -5  -3  -4 361.050 14.4700   1
  -5  -3  -4 378.740 13.2000   1
  -5   3  -4 357.090 17.7200   1
  -1  -4   8 942.380 20.6500   1
  -1  -4   8 944.000 20.9500   1
   1  -4  -8 908.940 19.8000   1
  -6   0  -3 22.7400 2.73000   1
  -6   0  -3 17.7900 3.74000   1
  -4   2   8 458.290 13.4700   1
  -4  -2   8 477.780 13.0800   1
   4  -2  -8 475.440 13.2100   1
  -4  -2   8 474.130 11.8100   1
  -4  -2   8 477.810 13.8100   1
   5  -2  -7 118.440 6.68000   1
  -5   2   7 148.180 8.63000   1
  -5  -2   7 137.530 9.22000   1
  -5  -2   7 127.650 7.58000   1
  -1  -2   9 523.350 15.5800   1
   1  -2  -9 533.130 15.5900   1
  -1   2   9 528.110 15.9800   1
   0   6  -6 563.470 16.3200   1
   0  -6  -6 508.220 15.6400   1
   0  -6   6 573.490 16.1500   1
  -5   1  -5 390.740 13.6100   1
  -5   1  -5 383.260 13.2100   1
   2   2   8 86.9500 11.3600   1
   2  -2   8 99.6000 12.3500   1
  -3  -7  -1 214.060 14.2300   1
   3  -7   1 253.200 29.8700   1
  -2  -4  -7 224.670 16.5300   1
   2   4   7 210.780 12.5900   1
  -2   4  -7 217.270 12.6200   1
   2  -7   3 39.4700 6.23000   1
  -2  -7  -3 35.4400 4.22000   1
  -3   0   9 713.930 19.0300   1
  -3   0   9 699.160 18.8500   1
  -2   7   4 309.690 11.6500   1
   2  -7  -4 321.170 11.5200   1
  -2  -7   4 323.150 10.9900   1
  -6   1  -3 381.270 15.2200   1
  -6  -1  -3 421.290 17.2000   1
  -6  -1  -3 391.490 12.7100   1
  -6   1  -3 456.070 16.4500   1
  -1  -7  -4 239.540 17.0900   1
   1  -7   4 250.680 28.3100   1
   1   7   4 215.350 11.2800   1
  -2   6  -5 1013.75 20.8900   1
   2  -6   5 969.980 27.1700   1
  -2  -6  -5 911.050 20.5200   1
  -2   6  -5 980.090 23.4400   1
   2   6   5 969.730 20.4800   1
  -2  -4   8 239.460 13.1200   1
   2  -4  -8 215.170 12.4200   1
  -2  -4   8 225.670 12.7700   1
  -2   4   8 192.570 10.5200   1
  -4   4  -5 219.370 15.7200   1
  -4   4  -5 217.140 13.9400   1
   4   4   5 210.410 11.5600   1
  -4  -4  -5 211.040 11.8100   1
  -4  -4  -5 207.350 15.1200   1
  -4  -6  -2 118.370 7.02000   1
   4   6   2 104.820 8.12000   1
  -4  -6  -2 125.440 13.3100   1
   4  -6   2 117.230 7.56000   1
  -6   0   6 337.620 15.7600   1
  -2   2   9 1360.91 29.1100   1
   2  -2  -9 1386.38 29.0900   1
  -2   2   9 1349.44 31.8700   1
  -2  -2   9 1314.60 29.9000   1
   0  -8   0 47.8900 6.07000   1
   0  -4   8 5.84000 2.09000   1
   0   4  -8 3.44000 1.26000   1
   0  -4  -8 2.91000 1.51000   1
   0  -4  -8 3.35000 0.73000   1
   0   4   8 4.27000 1.32000   1
  -6  -4   1 125.550 13.2600   1
  -6  -4   1 128.230 9.63000   1
  -6  -4   1 130.850 11.3300   1
  -6   4   1 146.860 11.8100   1
   6  -4  -1 137.080 10.1900   1
   2   6  -6 279.750 11.1400   1
  -2   6   6 251.650 28.2300   1
   2  -6  -6 274.430 9.96000   1
  -2  -6   6 291.560 9.60000   1
  -6  -4   2 440.770 15.7100   1
  -6  -4   2 449.100 50.7000   1
   6  -4  -2 471.550 14.3800   1
  -6   4   2 464.100 17.1000   1
  -5  -5   4 1117.09 23.2700   1
   5   5  -4 1118.90 22.9500   1
  -5   5   4 1070.40 25.5100   1
   5  -5  -4 1104.90 25.4900   1
  -5  -5   4 1102.42 25.7500   1
  -4  -6   4 746.570 19.3900   1
  -4  -6   4 712.400 19.2800   1
   4  -6  -4 672.100 20.3600   1
  -4   6   4 663.580 17.9900   1
   4   6  -4 681.120 18.1500   1
  -3   1   9 733.290 22.0400   1
  -3  -1   9 704.340 18.9700   1
  -3   1   9 738.710 20.0000   1
  -3  -1   9 700.060 19.1300   1
   3   6   4 246.470 13.7700   1
   3  -6   4 277.840 9.99000   1
  -4  -5  -4 453.520 12.1900   1
  -4  -5  -4 429.950 15.9400   1
   4   5   4 480.750 12.6400   1
  -4   5  -4 472.600 13.3800   1
   4  -5   4 474.010 13.6100   1
   0  -8  -1 48.5900 6.54000   1
   0  -8   1 43.2300 6.02000   1
   0   2   9 521.320 14.7400   1
   0  -2  -9 507.500 15.5500   1
   0  -2   9 532.180 14.8700   1
  -6   1   6 1401.82 29.8200   1
  -6  -1   6 1456.93 31.0100   1
   6  -1  -6 1457.92 29.2200   1
  -4  -4   7 425.370 13.2600   1
  -4  -4   7 429.810 13.1800   1
  -4   4   7 382.840 12.4000   1
   4  -4  -7 408.330 13.2600   1
  -4  -4   7 417.080 16.9200   1
   3  -7  -3 360.380 16.0900   1
  -3   7   3 360.200 12.0700   1
  -3  -7   3 362.960 11.7100   1
   1   0   9 734.940 19.9100   1
  -1  -8   0 565.850 18.7800   1
   1  -8   0 545.400 19.2500   1
  -7   0   2 363.340 12.4600   1
  -4  -5   6 170.480 10.4700   1
  -4  -5   6 175.850 9.65000   1
   4  -5  -6 186.500 13.1500   1
  -4  -5   6 174.190 10.1300   1
  -4   5   6 199.390 11.4700   1
  -3  -3  -7 276.830 9.79000   1
  -3  -3  -7 294.020 10.4900   1
   3   3   7 311.750 10.2900   1
  -3   3  -7 299.480 14.9100   1
   6  -4   0 605.600 17.0700   1
  -6  -4   0 570.620 18.2500   1
  -6  -4   0 563.940 16.1000   1
  -6  -4   0 613.690 16.6600   1
  -6   4   0 648.700 19.5600   1
   1  -5   7 261.430 12.5300   1
  -1  -5  -7 252.340 30.0600   1
  -1   5  -7 282.520 10.9000   1
   1   5   7 276.190 10.2000   1
   1  -8  -1 113.290 15.1000   1
  -1  -8   1 113.280 13.4700   1
  -1  -8   1 103.660 7.95000   1
  -7   0   1 381.230 13.3900   1
  -6   3  -2 291.940 18.2200   1
  -6  -3  -2 286.540 23.7800   1
  -6  -3  -2 298.020 11.0000   1
  -6   3  -2 327.450 19.6200   1
  -5  -5  -2 508.740 16.8900   1
  -5  -5  -2 515.480 13.8600   1
   5  -5   2 524.200 15.1600   1
  -5  -5  -2 530.780 15.3200   1
  -6  -4   3 725.020 19.3700   1
  -6  -4   3 696.200 17.3600   1
  -6  -4   3 757.020 19.5100   1
   6  -4  -3 740.570 20.0100   1
  -6   4   3 761.700 22.9300   1
  -5   2  -5 442.340 50.0800   1
  -5   2  -5 439.100 15.4400   1
  -5  -2  -5 467.290 20.4300   1
  -5  -2  -5 415.260 17.9200   1
   1  -1   9 511.250 25.1800   1
   1   1   9 455.010 13.6600   1
   1  -8   1 21.4800 3.47000   1
  -1  -8  -1 15.2000 2.57000   1
   1  -8   1 10.5700 1.44000   1
  -1  -6  -6 75.3100 9.87000   1
  -1   6  -6 58.0400 10.4100   1
   1  -6   6 68.0700 6.94000   1
  -1   6  -6 56.4700 4.66000   1
   3  -7   2 166.640 10.1800   1
  -3  -7  -2 156.090 11.6200   1
   4   3   6 125.450 10.6900   1
  -4   3  -6 128.390 8.63000   1
  -4  -3  -6 101.760 10.6300   1
  -4  -3  -6 106.920 9.10000   1
  -4   3  -6 127.040 9.98000   1
  -7   1   2 306.650 10.8000   1
  -7  -1   2 307.420 10.6900   1
  -6   2  -3 386.490 19.2300   1
  -6  -2  -3 449.310 51.7900   1
  -6  -2  -3 461.160 17.6800   1
  -6   2  -3 420.870 19.7200   1
  -3   5   7 745.080 19.7600   1
   3  -5  -7 778.970 22.1600   1
  -3  -5   7 847.630 18.3100   1
  -3  -5   7 845.910 18.3600   1
   6  -3  -5 43.1400 4.44000   1
   6   3  -5 32.9200 3.55000   1
  -6  -3   5 51.9300 6.71000   1
  -6  -3   5 42.9200 6.03000   1
  -6   3   5 50.9500 6.52000   1
  -7  -1   1 690.950 20.4500   1
  -7   1   1 671.370 22.4700   1
  -7   0   3 100.370 9.15000   1
  -5  -4   6 113.760 12.8600   1
  -5  -4   6 116.770 7.27000   1
  -5  -4   6 112.960 12.7400   1
   5  -4  -6 108.860 8.66000   1
  -5   4   6 127.460 8.29000   1
   0  -8   2 242.380 13.6000   1
   0  -8  -2 237.000 14.4400   1
   1   7  -5 717.620 21.0800   1
   1  -7  -5 703.380 21.5500   1
  -1   7   5 686.810 17.5400   1
  -1  -7   5 717.130 21.3100   1
  -7   0   0 1024.11 23.0700   1
  -7   0   0 1078.27 27.9900   1
  -3   2   9 203.280 11.4700   1
  -3   2   9 212.560 12.0700   1
   3  -2  -9 219.980 12.0700   1
  -3  -2   9 216.580 12.0500   1
  -3  -2   9 223.860 12.2300   1
  -3  -2   9 234.770 13.2300   1
  -1  -8   2 672.560 19.4900   1
   1  -8  -2 623.780 17.7300   1
  -4  -3   8 168.080 10.8500   1
  -4  -3   8 160.450 8.64000   1
  -4   3   8 147.350 9.13000   1
   4  -3  -8 158.540 9.24000   1
  -4  -3   8 169.640 11.9800   1
   0  -7  -5 139.810 11.6800   1
   0   7   5 120.820 6.36000   1
   0   7   5 127.360 6.83000   1
   0  -7   5 156.670 9.20000   1
   0   7  -5 142.470 9.92000   1
  -5  -3   7 144.610 8.23000   1
  -5  -3   7 140.770 8.96000   1
  -5   3   7 148.650 8.72000   1
   5  -3  -7 131.410 7.75000   1
  -7   1   3 626.910 23.8200   1
  -7  -1   3 574.920 17.0500   1
  -6  -2   6 189.150 10.3000   1
  -6   2   6 182.300 12.0500   1
  -6  -2   6 195.340 12.1200   1
   6  -2  -6 183.540 10.0100   1
  -3  -4   8 948.230 20.8500   1
   3  -4  -8 881.800 21.0100   1
  -3   4   8 845.420 18.5300   1
  -3  -4   8 927.810 20.2400   1
  -1   3   9 24.4000 2.99000   1
   1  -3  -9 29.9800 4.66000   1
  -1  -3   9 28.9500 5.13000   1
   2   3   8 131.610 8.09000   1
  -2  -3  -8 150.270 16.4000   1
  -2   3  -8 137.210 10.0500   1
  -1  -4  -8 526.370 21.3900   1
   1   4   8 527.870 15.8500   1
  -1   4  -8 558.180 16.2000   1
  -5   0   8 119.110 7.97000   1
  -5   0   8 129.700 10.5200   1
  -6  -4  -1 26.0600 4.42000   1
  -6  -4  -1 38.8900 4.26000   1
   6  -4   1 39.4300 4.81000   1
  -6   4  -1 44.6600 5.79000   1
  -6  -4  -1 35.2200 4.79000   1
  -7   1   0 215.380 14.2200   1
  -7  -1   0 217.780 13.8200   1
  -7  -1   0 219.260 21.3000   1
  -4   0  -7 113.360 16.8100   1
   3   0   8 1523.82 32.1700   1
  -2  -3   9 508.740 17.5500   1
  -2   3   9 494.880 13.2100   1
   2  -3  -9 500.720 15.1400   1
  -2   3   9 517.580 16.2900   1
  -2  -3   9 502.180 14.3300   1
  -4  -6  -3 147.680 8.16000   1
   4  -6   3 149.660 9.25000   1
   4   6   3 136.730 7.42000   1
  -4  -6  -3 141.420 9.13000   1
  -3  -6   6 686.990 18.5100   1
   3  -6  -6 661.030 20.2700   1
  -3   6   6 685.630 17.9500   1
   3   6  -6 677.600 18.4200   1
  -1  -8  -2 421.280 20.2500   1
   1  -8   2 399.750 13.5500   1
  -6  -4   4 317.670 9.93000   1
  -6  -4   4 305.960 10.9400   1
  -6  -4   4 290.090 8.85000   1
  -6   4   4 322.830 16.8900   1
   6  -4  -4 307.110 11.3700   1
  -3  -7   4 655.210 17.7700   1
  -5   1   8 623.000 17.7600   1
  -5  -1   8 610.340 19.1400   1
  -5  -1   8 627.710 17.4700   1
   1  -2   9 550.070 21.6500   1
   1   2   9 497.080 14.1100   1
   2  -7   4 339.490 14.8800   1
   2   7   4 276.570 8.22000   1
  -2  -7  -4 290.470 11.7100   1
  -5   5   5 94.4500 12.0700   1
  -5  -5   5 100.500 12.8700   1
  -5  -5   5 99.9300 9.39000   1
   5  -5  -5 99.4100 8.84000   1
  -5  -5   5 89.6000 7.41000   1
  -5  -6   1 1721.50 35.7700   1
  -5   6   1 1686.13 38.6700   1
  -5  -6   1 1754.94 36.4600   1
  -5  -6   1 1707.50 35.7800   1
   5  -6  -1 1774.45 37.6200   1
  -2  -8   0 1202.34 25.1800   1
   2  -8   0 1246.65 30.5600   1
  -2  -8   0 1212.52 27.7100   1
  -5  -4  -4 865.910 19.2900   1
  -5  -4  -4 857.860 18.4100   1
  -5  -4  -4 891.050 21.3200   1
  -5   4  -4 925.620 23.4300   1
  -2  -8   1 223.070 15.1900   1
   2  -8  -1 214.890 12.5800   1
  -2  -8   1 213.720 11.3700   1
  -7   2   2 303.430 13.9600   1
  -7  -2   2 293.220 11.1200   1
  -7   0   4 602.620 17.6000   1
  -4  -1  -7 764.930 23.7100   1
   4   1   7 859.190 19.1700   1
  -4   1  -7 810.590 20.6900   1
  -4   6   5 487.300 13.5300   1
   4   6  -5 546.580 14.6900   1
  -4  -6   5 496.510 14.0000   1
  -4  -6   5 505.600 14.4700   1
   4  -6  -5 466.500 15.2800   1
   2  -7  -5 1893.47 42.1800   1
  -2   7   5 1949.36 39.8800   1
  -2  -7   5 1984.72 41.4000   1
   2   7  -5 2004.80 41.7400   1
   0   3   9 205.070 12.5000   1
   0  -3  -9 240.980 16.2300   1
   0  -3   9 227.270 21.2300   1
  -7   2   1 218.110 12.6800   1
  -7  -2   1 255.500 29.3700   1
  -7  -2   1 259.960 11.0300   1
   3  -1   8 64.0900 10.2800   1
  -3   1  -8 61.1600 9.59000   1
   3   1   8 53.4100 7.51000   1
  -5   6   2 72.4500 8.08000   1
   5  -6  -2 69.0900 8.99000   1
  -5  -6   2 51.5100 6.82000   1
  -5  -6   2 61.7400 6.55000   1
  -5  -6   2 59.5100 7.64000   1
  -4   0   9 10.5600 1.31000   1
  -4   0   9 15.8800 2.26000   1
  -4   0   9 17.5400 2.32000   1
  -6   0  -4 1115.45 27.9800   1
  -6   0  -4 1234.38 33.5400   1
  -4  -7   1 36.2500 4.41000   1
  -4  -7   1 45.8300 5.86000   1
  -4  -7   1 40.1300 4.39000   1
   4  -7  -1 47.1900 6.07000   1
   5  -6   0 452.620 51.3100   1
  -5  -6   0 424.900 13.6300   1
  -5  -6   0 417.920 13.4800   1
  -5  -6   0 426.370 21.5300   1
   7  -1  -4 37.2700 4.01000   1
  -7   1   4 46.2200 6.25000   1
  -7  -1   4 49.4600 5.84000   1
  -7   0  -1 797.290 89.3900   1
  -7   0  -1 791.200 22.8600   1
   0  -8   3 563.490 16.7600   1
   0  -8  -3 568.820 16.8400   1
  -3   5  -6 87.0700 9.69000   1
   3   5   6 84.1800 10.4000   1
  -3  -5  -6 78.9600 10.7800   1
  -3   5  -6 75.9100 7.84000   1
   7  -2  -3 543.080 15.7400   1
  -7   2   3 559.900 21.1300   1
  -7  -2   3 529.530 18.4600   1
   1  -7   5 101.580 8.44000   1
  -1  -7  -5 101.310 11.4200   1
  -2  -8  -1 724.850 22.6300   1
   2  -8   1 720.580 23.8800   1
  -5   3  -5 425.970 22.1800   1
  -5  -3  -5 416.200 13.9700   1
  -5  -3  -5 442.030 14.2500   1
  -5   3  -5 399.030 13.6400   1
   4  -7   0 1308.42 29.4700   1
  -4  -7   0 1299.25 27.8500   1
  -4  -7   0 1270.26 26.5600   1
  -4  -7   0 1208.79 28.2500   1
  -1  -8   3 115.420 13.9400   1
   1  -8  -3 140.830 15.4200   1
  -4  -1   9 1525.89 30.5800   1
  -4  -1   9 1596.97 32.0000   1
  -4  -1   9 1563.13 35.2100   1
  -4  -1   9 1539.67 34.3100   1
  -4   1   9 1545.59 33.5800   1
  -4   1   9 1545.35 33.0500   1
  -6  -1  -4 96.5200 10.6300   1
  -6  -1  -4 85.7000 10.3000   1
  -6  -1  -4 70.3900 8.23000   1
  -6   1  -4 68.6500 7.22000   1
  -6   1  -4 72.7100 8.88000   1
  -2  -8   2 1380.71 30.0200   1
   2  -8  -2 1422.62 32.0300   1
  -4  -7   2 552.230 15.1100   1
  -4  -7   2 535.150 14.8900   1
   4   7  -2 514.390 12.9600   1
   4  -7  -2 554.090 17.1400   1
  -4   7   2 586.150 19.9500   1
   3  -7   3 398.480 13.3200   1
  -3  -7  -3 379.450 14.4000   1
   3   7   3 362.500 11.8600   1
  -5  -5  -3 347.300 10.6800   1
  -5  -5  -3 362.990 12.8400   1
  -5  -5  -3 364.750 12.2600   1
  -5  -5  -3 343.920 19.4800   1
  -5   5  -3 330.630 10.8700   1
   5  -5   3 357.590 12.7400   1
  -6   0   7 498.690 15.2700   1
  -7  -2   0 738.100 20.4800   1
  -7  -2   0 755.040 24.6200   1
  -7   2   0 753.090 28.4900   1
   1   5  -8 220.190 12.5000   1
   1  -5  -8 217.750 12.7900   1
  -1  -5   8 248.680 16.5900   1
  -1  -5   8 255.330 28.7500   1
  -1   6   7 66.3600 5.07000   1
   1   6  -7 82.9200 7.45000   1
  -1  -6   7 73.1900 6.21000   1
   1  -6  -7 91.3100 9.66000   1
  -6  -3  -3 253.740 28.4700   1
  -6  -3  -3 256.360 10.1900   1
  -6   3  -3 306.970 19.2600   1
  -6   3  -3 300.760 11.5900   1
  -7   1  -1 552.160 15.6600   1
  -7  -1  -1 563.210 18.2400   1
  -7   1  -1 550.910 19.8400   1
  -7  -1  -1 601.770 16.6900   1
  -5   6   3 2029.04 43.4300   1
  -5  -6   3 1854.89 39.0700   1
  -5  -6   3 1869.61 38.9500   1
   5  -6  -3 1825.31 39.4800   1
  -5   0  -6 909.550 22.5800   1
  -5   0  -6 969.960 23.0900   1
  -2   5  -7 1099.24 29.2000   1
  -2  -5  -7 995.640 25.4400   1
   2   5   7 1094.34 23.3600   1
   5  -2  -8 265.230 8.32000   1
  -5  -2   8 297.900 18.5300   1
  -5   2   8 251.590 27.9700   1
  -5   2   8 277.350 10.1600   1
  -5  -2   8 262.810 8.84000   1
   3  -6   5 223.310 13.8200   1
  -3   6  -5 241.460 13.1100   1
   3   6   5 235.000 12.9200   1
  -3  -6  -5 202.570 11.8900   1
  -6  -1   7 131.490 8.61000   1
  -6  -1   7 125.550 7.37000   1
  -6   1   7 124.910 9.53000   1
  -3  -4  -7 105.790 12.7500   1
  -3  -4  -7 84.5300 7.00000   1
   3   4   7 103.930 13.0300   1
  -3   4  -7 98.5900 9.40000   1
  -3   3   9 781.710 22.9400   1
  -3  -3   9 816.920 19.2000   1
   3  -3  -9 819.650 18.4000   1
  -3   3   9 801.670 17.3200   1
  -3  -3   9 896.280 19.0700   1
   2   0   9 9.51000 2.06000   1
  -4   2  -7 309.230 20.1800   1
   4   2   7 304.600 10.3800   1
  -4  -2  -7 287.180 15.8000   1
   0   6  -7 768.330 21.4500   1
   0  -6   7 818.780 20.1400   1
   0  -6  -7 720.230 24.1200   1
  -2   6  -6 660.890 17.0500   1
  -2  -6  -6 593.330 16.7600   1
   2  -6   6 639.830 18.4100   1
   2   6   6 606.660 16.1500   1
  -2   6  -6 647.170 19.5700   1
  -6  -4  -2 521.690 14.9100   1
  -6  -4  -2 541.540 15.6500   1
  -6   4  -2 551.900 23.8000   1
  -6  -4  -2 515.100 16.4500   1
  -1   0  10 2.85000 1.22000   1
   2  -5  -8 81.6700 9.95000   1
  -2   5   8 55.0000 7.25000   1
  -2  -5   8 92.0200 10.6300   1
  -2  -5   8 82.9400 11.8900   1
  -4  -5  -5 503.330 15.1600   1
  -4   5  -5 534.740 17.9300   1
  -4  -5  -5 497.770 13.4100   1
   4   5   5 518.840 14.2100   1
  -6  -3   6 399.290 19.0300   1
  -6   3   6 399.200 14.8900   1
  -6  -3   6 419.770 13.1200   1
   6  -3  -6 419.070 13.3400   1
   3   2   8 664.470 18.2900   1
  -3   2  -8 685.330 21.3000   1
  -5  -6  -1 173.990 9.88000   1
  -5  -6  -1 165.990 10.0900   1
  -5  -6  -1 179.990 11.7000   1
   5  -6   1 192.480 12.5200   1
   0   5   8 486.210 17.2600   1
   0  -5   8 479.060 17.0000   1
   0   5  -8 506.230 16.6000   1
   0  -5  -8 473.490 21.8700   1
  -5  -1  -6 140.380 14.4600   1
  -5  -1  -6 124.800 10.4900   1
  -5   1  -6 148.000 10.0100   1
  -5   1  -6 153.200 13.2000   1
  -1  -8  -3 138.170 9.16000   1
   1  -8   3 152.240 12.3300   1
  -4  -7  -1 1016.37 27.0700   1
  -4  -7  -1 1018.00 27.1200   1
   4  -7   1 1024.82 28.5800   1
  -4  -7  -1 953.240 25.0000   1
  -6  -5   1 1514.92 39.4600   1
   6  -5  -1 1557.63 41.7700   1
  -6  -5   1 1489.51 38.4400   1
  -6  -5   1 1485.91 38.4700   1
   2   6  -7 200.420 13.4400   1
  -2   6   7 172.610 9.12000   1
   2  -6  -7 178.380 10.1900   1
  -2  -6   7 194.820 12.1300   1
  -6  -5   2 200.580 11.1500   1
  -6  -5   2 196.440 10.8000   1
   6  -5  -2 192.390 13.3700   1
  -6   5   2 214.060 17.8200   1
  -2   0  10 128.630 11.8000   1
  -4  -4  -6 579.630 19.1700   1
  -4  -4  -6 621.950 17.9400   1
   4   4   6 633.000 18.9100   1
  -4   4  -6 624.060 22.6500   1
  -4   4  -6 648.340 20.8500   1
   4  -7  -3 89.7300 11.1400   1
  -4  -7   3 85.0400 12.0600   1
  -4   7   3 94.3900 12.6400   1
  -7   2   4 185.420 12.4500   1
  -7  -2   4 155.260 9.77000   1
   7  -2  -4 160.640 11.3000   1
   2   1   9 887.110 26.1500   1
   2  -1   9 895.340 24.4900   1
   6  -4  -5 521.880 16.3800   1
  -6   4   5 507.750 15.7600   1
  -6  -4   5 548.960 15.8800   1
  -6  -4   5 536.470 15.6700   1
  -6  -4   5 513.880 17.9200   1
  -1   1  10 255.230 11.4200   1
  -1  -1  10 256.000 10.8600   1
   7   0  -5 12.7200 2.10000   1
   7   0  -5 9.78000 1.77000   1
  -4  -5   7 939.990 24.9700   1
  -4  -5   7 895.350 24.8900   1
  -4  -5   7 951.160 25.4500   1
  -4   5   7 921.880 24.4700   1
   4  -5  -7 906.670 24.8700   1
  -2  -8  -2 110.160 7.47000   1
   2  -8   2 98.8000 11.7000   1
   4  -2  -9 72.2100 8.49000   1
  -4  -2   9 80.0900 11.2100   1
  -4   2   9 79.1200 10.3400   1
  -4  -2   9 66.5300 7.64000   1
  -4  -2   9 72.7200 8.21000   1
  -4   2   9 78.3800 11.1100   1
  -4  -2   9 82.0900 10.3200   1
  -6   2  -4 304.480 11.6000   1
  -6  -2  -4 315.940 12.5500   1
  -6  -2  -4 353.440 18.9700   1
  -6   2  -4 313.060 12.6000   1
  -6  -2  -4 312.360 11.4600   1
   2  -8  -3 465.530 19.7100   1
  -2  -8   3 474.970 17.5200   1
  -1  -3  -9 454.190 16.1800   1
   1  -3   9 474.920 27.8200   1
   1   3   9 438.560 16.7300   1
  -2   1  10 267.770 11.7200   1
  -2  -1  10 238.900 16.4100   1
  -7   3   2 535.260 22.1100   1
   7  -3  -2 554.520 16.7300   1
  -7  -3   2 518.240 20.1200   1
  -6  -5   0 59.5100 8.86000   1
  -6  -5   0 50.6000 7.38000   1
   6  -5   0 64.0100 9.38000   1
  -6  -5   0 49.1600 7.25000   1
  -6   5   0 54.1600 8.14000   1
  -7  -2  -1 33.4700 6.22000   1
  -7   2  -1 52.9000 9.00000   1
  -7   2  -1 47.3000 7.41000   1
  -7  -2  -1 52.9900 7.91000   1
   4  -4  -8 537.590 17.0800   1
  -4   4   8 501.650 15.5800   1
  -4  -4   8 560.040 16.6300   1
  -4  -4   8 558.150 17.2600   1
  -4  -4   8 587.780 17.7000   1
  -7   3   1 696.600 25.9700   1
   7  -3  -1 658.920 21.7200   1
   7   3  -1 606.010 17.4500   1
  -7  -3   1 637.560 20.5900   1
  -5  -4   7 536.200 15.3400   1
  -5   4   7 547.010 16.9800   1
   5  -4  -7 543.730 16.8200   1
  -5  -4   7 538.570 16.3700   1
  -5  -4   7 549.040 22.4200   1
  -3  -7   5 1399.39 36.8300   1
   3  -7  -5 1242.62 32.9900   1
  -3   7   5 1308.86 33.9800   1
   3   7  -5 1318.87 35.2400   1
   7  -1  -5 889.460 22.8300   1
   7   1  -5 861.750 21.8200   1
  -7  -1   5 832.680 23.2300   1
   7   1  -5 890.170 22.5300   1
  -7   1   5 879.490 24.4000   1
  -1  -4   9 1240.60 32.9200   1
   1  -4  -9 1201.34 31.7900   1
  -1  -4   9 1240.16 33.9200   1
  -1   4   9 1292.52 34.4400   1
  -6  -5   3 591.300 18.1400   1
   6  -5  -3 604.070 19.7900   1
  -6  -5   3 617.790 18.9000   1
  -6   5   3 628.350 22.3200   1
   0   0  10 8.89000 2.76000   1
  -2  -4  -8 623.350 21.6700   1
  -2   4  -8 665.330 21.6800   1
   2   4   8 642.060 19.2800   1
   1   7  -6 599.130 18.6800   1
  -1  -7   6 607.970 19.6200   1
   1  -7  -6 542.780 17.4100   1
  -1   7   6 549.490 15.7200   1
   5  -6  -4 82.3600 11.0100   1
  -5   6   4 84.4700 12.7700   1
   5   6  -4 74.1000 8.56000   1
  -5  -6   4 75.8500 8.73000   1
  -5  -6   4 80.8700 12.7200   1
  -7   0  -2 266.340 14.2400   1
  -7   0  -2 239.110 15.1800   1
   6  -2  -7 81.4800 9.64000   1
  -6   2   7 114.500 8.49000   1
  -6  -2   7 99.4600 12.3900   1
  -6  -2   7 92.9600 11.6000   1
   4   6   4 367.190 12.5500   1
   4  -6   4 338.990 13.3500   1
  -4  -6  -4 331.760 17.0100   1
  -4  -6  -4 333.010 11.8500   1
  -7   3   3 97.7800 15.6000   1
  -7  -3   3 72.1800 9.95000   1
   7  -3  -3 82.5000 10.4400   1
   5  -5  -6 1750.96 45.1300   1
  -5  -5   6 1775.88 46.0300   1
  -5   5   6 1775.76 46.2300   1
  -5  -5   6 1785.47 45.3400   1
  -5  -5   6 1836.27 46.6800   1
  -2  -4   9 326.310 12.5800   1
   2  -4  -9 333.780 16.8200   1
  -2   4   9 295.260 10.8000   1
  -2   4   9 287.090 13.5500   1
  -2  -4   9 338.110 12.0900   1
  -1  -8   4 629.250 19.2600   1
   1  -8  -4 599.050 20.2800   1
   0  -8   4 227.880 12.4900   1
   0  -8  -4 228.550 16.8900   1
   0  -7  -6 392.640 18.6900   1
   0   7  -6 415.260 15.4100   1
   0  -7   6 438.760 17.9600   1
   0  -1  10 874.520 24.3300   1
   0   1  10 825.810 22.8700   1
  -5  -2  -6 348.500 12.4900   1
  -5  -2  -6 338.750 12.6500   1
  -5   2  -6 323.810 16.1300   1
  -5   2  -6 321.010 12.0600   1
  -3  -8   1 1271.08 33.4500   1
  -3  -8   1 1220.01 31.2300   1
   3  -8  -1 1257.91 35.8700   1
  -3  -8   0 200.460 11.1100   1
  -3  -8   0 179.150 12.2600   1
   3  -8   0 197.330 11.1300   1
  -7  -1  -2 260.000 10.8800   1
  -7  -1  -2 233.700 16.7500   1
  -7   1  -2 263.240 18.5200   1
  -7   1  -2 242.070 15.9900   1
  -7  -3   0 63.8300 9.96000   1
  -7  -3   0 77.6400 10.3600   1
  -7   3   0 53.6100 7.76000   1
  -4   6   6 975.700 27.0200   1
  -4  -6   6 1041.44 27.0300   1
   4   6  -6 1000.61 27.4000   1
   4  -6  -6 994.740 26.6800   1
   1   6   7 1359.75 37.3200   1
  -1   6  -7 1416.34 41.5000   1
  -1  -6  -7 1276.94 33.8100   1
   1  -6   7 1415.66 37.9700   1
   2  -2   9 124.890 8.93000   1
   2   2   9 119.580 8.06000   1
   0   4   9 445.820 17.8800   1
   0  -4   9 406.420 15.3600   1
   0  -4  -9 377.430 12.4900   1
   0  -4  -9 403.010 17.4900   1
   2   7   5 15.0600 2.27000   1
  -2  -7  -5 16.1300 3.69000   1
   2  -7   5 18.8500 3.51000   1
  -3   0  10 358.650 13.9800   1
  -3   0  10 346.070 13.4500   1
  -1  -2  10 83.5800 11.6800   1
  -1   2  10 81.7300 12.2600   1
   4  -7   2 147.500 9.80000   1
  -4  -7  -2 143.990 7.85000   1
  -4  -7  -2 138.490 11.0200   1
   4   7   2 124.680 6.60000   1
  -3   5   8 155.230 8.81000   1
   3  -5  -8 159.200 12.2600   1
  -3  -5   8 168.670 9.16000   1
  -3  -5   8 172.310 9.73000   1
   5  -6   2 417.440 17.6300   1
  -5  -6  -2 391.290 16.5400   1
  -5  -6  -2 395.850 15.2500   1
  -5  -6  -2 397.510 14.6100   1
  -1  -5  -8 291.310 15.2900   1
   1   5   8 330.450 13.3400   1
   1  -5   8 327.720 12.3500   1
  -1   5  -8 348.850 21.5200   1
  -2  -7   6 575.010 17.5200   1
  -2   7   6 592.480 17.1900   1
   2  -7  -6 528.640 17.9300   1
   2   7  -6 539.690 15.2400   1
   2   7  -6 597.430 18.3600   1
  -3  -8   2 375.710 16.8700   1
   3  -8  -2 350.800 13.1500   1
  -5   3   8 74.8500 10.4800   1
   5  -3  -8 84.0200 9.90000   1
  -5  -3   8 87.3400 10.7000   1
  -5  -3   8 92.1300 11.9200   1
   4  -7  -4 1206.19 34.1500   1
  -4  -7   4 1298.04 33.6600   1
  -4   7   4 1307.92 35.1600   1
  -2   2  10 25.8800 4.44000   1
  -2  -2  10 28.8400 4.85000   1
  -6  -5  -1 635.900 20.4900   1
  -6  -5  -1 681.810 21.0500   1
  -6  -5  -1 636.980 21.1500   1
  -6   5  -1 638.760 21.5300   1
   6  -5   1 661.530 21.6100   1
   3  -7   4 277.480 10.6700   1
   3   7   4 260.730 9.68000   1
  -3  -7  -4 253.370 12.9800   1
  -4   3  -7 915.910 25.9100   1
  -4  -3  -7 916.980 24.0200   1
   4   3   7 869.800 23.9200   1
  -3  -6   7 755.150 20.2600   1
  -3   6   7 673.320 20.7200   1
   3  -6  -7 648.230 20.5800   1
   3   6  -7 737.880 20.1300   1
  -3   1  10 259.830 10.2900   1
  -3   1  10 259.230 10.5600   1
  -3  -1  10 267.020 10.7200   1
   7  -2  -5 610.180 18.2500   1
  -7   2   5 621.510 19.6300   1
  -7  -2   5 565.410 17.5700   1
   7   2  -5 618.100 17.5700   1
  -3  -3  -8 98.7200 12.4100   1
  -3   3  -8 83.8600 10.5400   1
   3   3   8 99.5400 15.1200   1
  -3  -3  -8 90.0100 12.8000   1
  -5   4  -5 149.670 12.7200   1
  -5  -4  -5 145.440 10.9400   1
  -5  -4  -5 149.170 15.7400   1
   5   4   5 133.030 8.81000   1
  -5  -4  -5 129.670 8.25000   1
   6   5  -4 467.690 15.3300   1
  -6  -5   4 485.080 33.0100   1
   6  -5  -4 457.610 17.1800   1
  -6   5   4 456.120 16.8000   1
  -6  -5   4 511.240 15.1300   1
  -3  -8  -1 1912.52 126.930   1
  -3  -8  -1 1841.26 49.4200   1
   3  -8   1 1989.31 132.500   1
   2  -8   3 421.360 15.4300   1
  -2  -8  -3 390.230 14.8300   1
  -5  -5  -4 81.0700 14.4800   1
   5   5   4 65.2800 7.60000   1
  -5   5  -4 81.1100 10.6400   1
  -5  -5  -4 73.2400 8.59000   1
  -5  -5  -4 80.0800 10.4800   1
   7  -3  -4 755.940 20.5600   1
  -7  -3   4 722.180 48.2200   1
  -7  -3   4 715.270 22.1100   1
  -7   3   4 753.700 22.4400   1
   2  -8  -4 1866.91 49.0100   1
  -2  -8   4 1996.62 133.290   1
  -2   8   4 1949.51 129.570   1
  -6  -4  -3 107.170 10.9300   1
  -6  -4  -3 91.5800 14.1400   1
  -6  -4  -3 107.340 9.01000   1
  -6   4  -3 98.5200 14.1000   1
   1  -8   4 91.1300 14.7500   1
  -1  -8  -4 68.5900 10.5700   1
  -6   0  -5 114.510 11.0500   1
  -6   0  -5 151.000 14.0700   1
  -6   0  -5 143.720 13.7100   1
   0   2  10 602.240 19.0800   1
   0  -2  10 608.070 19.1200   1
  -4  -3   9 255.010 11.2600   1
   4  -3  -9 246.310 13.3400   1
  -4   3   9 213.850 11.9100   1
  -4  -3   9 267.120 10.0600   1
  -4  -3   9 268.870 9.11000   1
  -4  -3   9 229.880 11.8200   1
  -6   3  -4 528.830 29.8800   1
  -6  -3  -4 535.140 16.8500   1
  -6  -3  -4 520.220 18.6000   1
  -6  -3  -4 563.320 20.2700   1
  -5   0   9 1330.78 36.2400   1
  -5   0   9 1292.57 35.6200   1
  -7   2  -2 395.230 16.7700   1
  -7  -2  -2 372.860 13.4900   1
  -7   2  -2 375.200 16.5500   1
  -7  -2  -2 390.600 19.4800   1
  -1  -7  -6 690.110 24.7200   1
   1  -7   6 769.290 22.1100   1
  -1   7  -6 723.710 49.0600   1
  -1   7  -6 704.390 19.9100   1
  -3  -4   9 107.000 13.4900   1
   3  -4  -9 110.600 8.64000   1
  -3   4   9 117.570 9.67000   1
  -3  -4   9 105.170 7.57000   1
  -7   0   6 403.910 15.2100   1
  -7  -3  -1 379.660 21.3600   1
  -7   3  -1 454.790 17.2900   1
  -7  -3  -1 376.900 13.5500   1
  -6  -4   6 74.7400 10.4000   1
  -6  -4   6 58.6400 10.3100   1
   6   4  -6 47.4000 5.92000   1
  -6  -4   6 56.5100 7.35000   1
   6  -4  -6 62.1900 9.29000   1
  -6   4   6 73.0800 10.2600   1
   1   0  10 298.440 19.1300   1
  -6  -1  -5 799.590 23.4000   1
  -6  -1  -5 827.830 22.4800   1
  -6   1  -5 771.940 22.9200   1
  -6   1  -5 773.360 22.1600   1
  -6   1  -5 779.150 22.0000   1
  -6  -1  -5 798.850 22.2600   1
  -3   8   3 1084.18 29.1900   1
  -3  -8   3 1102.08 29.1300   1
   3  -8  -3 1065.53 30.8600   1
  -5   1   9 605.730 19.5800   1
  -5   1   9 584.310 18.7800   1
  -5  -1   9 611.210 22.1600   1
  -5  -1   9 611.750 18.4900   1
  -5  -6   5 544.130 16.5200   1
  -5  -6   5 553.580 17.3900   1
   5   6  -5 562.250 17.2100   1
   5  -6  -5 571.610 18.1900   1
  -5   6   5 546.840 16.9800   1
  -6  -3   7 415.300 21.7400   1
  -6  -3   7 412.190 14.1000   1
   6  -3  -7 391.420 14.0300   1
  -6   3   7 395.320 15.1800   1
  -6   0   8 63.4900 10.0000   1
  -6   0   8 62.2200 9.23000   1
   7  -1  -6 714.670 20.2200   1
   7  -1  -6 662.290 18.7300   1
  -7   1   6 686.260 21.1400   1
  -7  -1   6 660.170 20.0700   1
  -3  -2  10 353.670 13.9000   1
  -3   2  10 377.840 14.2100   1
  -3   2  10 375.070 13.3000   1
   1  -1  10 429.820 16.1000   1
   1   1  10 428.790 17.4800   1
   0  -9   0 2.85000 1.44000   1
  -5  -3  -6 706.330 20.9700   1
  -5   3  -6 710.770 22.9100   1
  -5   3  -6 690.170 23.7900   1
   5   3   6 678.980 20.8700   1
  -5  -3  -6 694.480 20.8900   1
   1  -4   9 10.8900 2.57000   1
   1   4   9 22.7900 4.06000   1
  -1  -4  -9 10.1300 2.94000   1
  -1   4  -9 23.1500 4.14000   1
  -4   0  -8 466.830 17.5900   1
   4   0   8 494.190 15.6300   1
   3  -8   2 203.020 16.6300   1
  -3  -8  -2 156.090 9.13000   1
  -7  -4   2 735.670 20.1300   1
  -7   4   2 688.420 22.0600   1
   7  -4  -2 740.410 23.3100   1
  -7  -4   2 719.510 49.5100   1
  -3   5  -7 790.030 23.2400   1
   3   5   7 804.960 21.6200   1
  -3  -5  -7 777.570 22.1900   1
  -3   5  -7 827.270 33.2500   1
  -2   3  -9 537.600 17.5700   1
   2  -3   9 498.450 16.7600   1
   2   3   9 510.130 16.4000   1
  -2  -3  -9 504.280 16.0300   1
  -6  -1   8 365.590 13.5400   1
  -6  -1   8 368.310 14.8500   1
  -6   1   8 350.080 13.0600   1
  -7   0  -3 386.210 20.0400   1
  -7   0  -3 378.150 14.9400   1
   0  -9   1 573.640 19.3000   1
   0  -9  -1 554.270 17.7100   1
  -3   6  -6 716.220 20.8800   1
   3   6   6 700.850 20.6600   1
   3  -6   6 673.580 21.1900   1
  -3   6  -6 692.570 22.4400   1
  -3  -6  -6 654.480 21.2700   1
  -7   4   1 99.3500 17.2400   1
  -7  -4   1 100.600 13.7200   1
  -7  -4   1 110.050 11.3500   1
  -7  -4   1 99.7100 13.9900   1
   7  -4  -1 105.930 7.70000   1
   6  -5   2 27.8700 4.39000   1
  -6  -5  -2 26.6100 3.72000   1
  -6  -5  -2 24.2700 4.57000   1
  -6  -5  -2 21.2200 4.58000   1
  -1   3  10 1159.83 31.8100   1
   1  -3 -10 1170.54 31.3500   1
  -1  -3  10 1149.26 30.7000   1
  -4  -7  -3 746.770 20.6800   1
   4   7   3 807.730 20.7100   1
   4  -7   3 809.210 22.5800   1
   3   7  -6 16.3600 2.86000   1
  -3  -7   6 19.3000 3.40000   1
  -3   7   6 14.2000 2.37000   1
   3  -7  -6 19.6500 3.36000   1
  -1  -8   5 862.370 26.3600   1
  -1   8   5 848.700 22.0500   1
   1  -8  -5 797.190 23.2500   1
   4   1   8 669.100 20.8500   1
  -4   1  -8 659.270 22.2400   1
  -1  -9   0 136.040 8.16000   1
   1  -9   0 123.030 8.53000   1
  -5  -7   1 889.990 24.3300   1
  -5  -7   1 902.460 24.6600   1
  -5  -7   1 909.920 26.6700   1
  -5   7   1 963.000 26.7000   1
   5  -7  -1 953.530 30.1200   1
  -2  -3  10 457.430 16.9300   1
  -2   3  10 441.920 17.0600   1
   2  -3 -10 420.010 16.5100   1
  -5  -6  -3 534.230 15.1700   1
  -5  -6  -3 575.220 18.4500   1
   5  -6   3 569.170 17.8600   1
  -5  -6  -3 547.820 18.7200   1
  -5  -6  -3 562.630 16.6100   1
  -4   5  -6 75.7300 10.4400   1
  -4   5  -6 62.0900 9.36000   1
   4   5   6 47.8600 7.74000   1
  -4  -5  -6 40.5000 5.33000   1
  -4  -5  -6 51.4000 8.28000   1
  -1  -6   8 228.940 12.6000   1
   1   6  -8 209.810 15.0100   1
   1  -6  -8 213.330 14.6600   1
  -7   1  -3 362.260 19.1500   1
  -7   1  -3 338.730 14.6900   1
  -7  -1  -3 337.270 12.5800   1
  -7  -1  -3 351.020 13.9200   1
   3   0   9 700.660 21.7700   1
   4  -7  -5 113.240 8.87000   1
   4   7  -5 108.950 7.38000   1
  -4  -7   5 96.6600 11.2800   1
  -4   7   5 125.280 7.89000   1
  -6  -5   5 781.320 20.0300   1
  -6   5   5 851.080 23.6000   1
  -6  -5   5 851.950 22.7600   1
  -6  -5   5 847.890 22.9900   1
   6  -5  -5 833.730 22.6400   1
   0  -8   5 548.030 18.3100   1
   0  -8  -5 503.590 19.4700   1
   0   8   5 456.380 14.9400   1
   0   8   5 529.430 15.1500   1
  -1  -9   1 430.570 15.8000   1
   1  -9  -1 451.700 17.0000   1
  -1  -9   1 402.490 13.0700   1
  -7  -4   3 198.950 10.1200   1
   7  -4  -3 219.300 13.6400   1
  -7  -4   3 222.500 12.3800   1
  -7  -4   3 232.040 12.2900   1
  -7   4   3 226.820 16.2900   1
  -7  -3   5 447.770 16.8400   1
   7  -3  -5 422.000 15.2900   1
  -7  -3   5 438.500 14.8000   1
  -7   3   5 423.480 17.6200   1
   5  -7  -2 1028.84 28.0700   1
  -5  -7   2 1024.33 27.2500   1
  -5   7   2 1038.00 28.2400   1
  -5  -7   2 1018.47 27.1200   1
  -4   0  10 1580.64 41.7300   1
  -6   2  -5 541.440 22.6600   1
  -6  -2  -5 576.860 19.9400   1
  -6  -2  -5 568.460 23.6200   1
  -6  -2  -5 586.490 21.9500   1
  -6   2  -5 563.540 19.5400   1
  -2  -6  -7 139.940 12.3200   1
   2  -6   7 127.230 9.04000   1
   2   6   7 127.420 7.42000   1
  -2   6  -7 119.000 7.43000   1
  -2   6  -7 133.260 9.28000   1
   5  -2  -9 20.7300 3.20000   1
  -5   2   9 25.0000 3.95000   1
  -5  -2   9 24.1600 4.16000   1
  -5  -2   9 36.9400 5.36000   1
  -5  -7   0 151.120 10.7600   1
  -5  -7   0 147.580 8.81000   1
   5  -7   0 154.530 10.1300   1
  -5  -7   0 169.710 16.5000   1
   1  -9   1 607.830 17.1000   1
   1  -9   1 677.670 23.0300   1
  -1  -9  -1 651.340 20.9500   1
  -7   4   0 497.880 20.9900   1
  -7  -4   0 456.900 21.8000   1
  -7  -4   0 470.630 18.2800   1
  -7  -4   0 486.330 15.2600   1
   7  -4   0 485.900 16.1800   1
  -5   0  -7 654.520 23.6400   1
  -7  -2   6 63.4800 8.60000   1
   7  -2  -6 39.9800 6.16000   1
  -7   2   6 58.3000 9.15000   1
  -7  -2   6 57.3200 8.43000   1
   3   1   9 766.670 24.7600   1
  -3   1  -9 774.670 22.1800   1
   3  -1   9 744.450 22.0600   1
  -4  -5   8 143.430 8.44000   1
  -4  -5   8 130.210 7.93000   1
  -4   5   8 132.290 8.42000   1
   4  -5  -8 128.050 9.20000   1
  -5  -5   7 205.240 10.9600   1
  -5   5   7 224.020 12.3300   1
  -5  -5   7 220.830 11.7100   1
   5  -5  -7 204.660 12.2500   1
  -5  -5   7 223.830 14.3600   1
  -2  -6   8 105.880 11.0200   1
  -2   6   8 81.7900 9.31000   1
   2  -6  -8 94.2200 13.8200   1
   2   6  -8 116.460 14.9900   1
  -4  -6  -5 97.6100 12.3300   1
  -4  -6  -5 108.340 5.87000   1
   4   6   5 110.430 6.47000   1
  -4   6  -5 111.710 10.6400   1
   4  -6   5 137.220 11.4500   1
  -4  -1  10 755.200 21.8100   1
  -4   1  10 754.190 22.1300   1
  -4  -1  10 774.850 19.8400   1
  -4   1  10 746.460 20.8400   1
  -4  -1  10 779.160 21.2100   1
   1   2  10 817.630 24.4600   1
   1  -2  10 892.530 24.8900   1
   1   5  -9 170.910 11.9900   1
  -1  -5   9 167.740 9.85000   1
  -1  -5   9 161.010 9.62000   1
   1  -5  -9 182.410 18.2900   1
  -1   5   9 183.210 16.7400   1
   0  -9  -2 92.2400 13.4900   1
   0  -9   2 93.4000 13.9400   1
   0  -6   8 76.2200 9.54000   1
   0   6  -8 82.8300 10.1900   1
   0  -6  -8 82.4200 13.3800   1
   0   6   8 85.5400 13.4000   1
   0  -3  10 620.410 21.7900   1
   0  -3 -10 624.570 19.2400   1
   0   3  10 648.020 19.9400   1
  -3  -8   4 91.2500 10.6600   1
   3  -8  -4 96.9900 14.3900   1
  -3   8   4 97.5400 13.0800   1
  -2  -5  -8 56.3700 9.16000   1
  -2   5  -8 60.4600 9.48000   1
   2   5   8 48.3800 8.37000   1
  -6  -6   1 212.130 12.0200   1
   6  -6  -1 225.820 14.9300   1
  -6  -6   1 227.470 12.7000   1
  -6   6   1 201.500 12.2800   1
  -6  -6   1 228.060 12.9600   1
  -5  -4   8 481.540 31.9800   1
  -5  -4   8 490.710 15.0600   1
  -5  -4   8 503.310 15.8200   1
   5  -4  -8 462.480 15.8200   1
  -5   4   8 476.050 18.2400   1
  -2  -8  -4 67.7500 11.0800   1
   2  -8   4 73.9200 11.7400   1
   2   8   4 43.0300 5.28000   1
  -6  -6   2 885.980 23.9700   1
  -6  -6   2 898.300 24.6200   1
  -7   3  -2 187.110 17.6500   1
  -7  -3  -2 140.700 14.0900   1
  -7  -3  -2 180.720 15.9400   1
  -7   3  -2 244.860 23.4700   1
  -5  -1  -7 517.160 17.4900   1
  -5   1  -7 504.720 16.0700   1
  -5  -1  -7 497.500 17.1900   1
  -6  -2   8 172.720 9.94000   1
   6  -2  -8 168.710 8.65000   1
  -6  -2   8 182.330 12.1400   1
  -6   2   8 179.960 10.1300   1
   1  -7  -7 457.890 18.0500   1
   1   7  -7 518.190 20.3700   1
  -1  -7   7 550.950 18.4700   1
  -1  -9   2 44.2900 7.78000   1
   1  -9  -2 39.7500 6.13000   1
  -4  -4  -7 332.940 20.2800   1
  -4   4  -7 316.350 24.0800   1
  -4   4  -7 291.860 14.9700   1
   4   4   7 298.010 11.5300   1
  -4  -4  -7 303.070 10.4400   1
  -2   8   5 253.800 9.36000   1
   2  -8  -5 258.930 14.7000   1
  -2  -8   5 254.870 11.7800   1
  -5   7   3 106.440 15.3500   1
   5  -7  -3 77.1400 12.9000   1
  -5  -7   3 63.5200 8.52000   1
  -5  -7   3 67.6300 10.5300   1
  -3   4  -8 1374.08 40.1100   1
  -3  -4  -8 1424.20 37.7600   1
  -3  -4  -8 1375.56 34.6900   1
   3   4   8 1331.86 35.1300   1
  -4   6   7 255.730 10.4900   1
  -4  -6   7 245.330 13.3700   1
  -4  -6   7 249.300 15.1400   1
   4   6  -7 263.500 12.1800   1
   4  -6  -7 234.250 14.4600   1
  -2  -5   9 316.730 11.2500   1
   2  -5  -9 277.650 11.4100   1
  -2  -5   9 302.230 12.0000   1
  -2   5   9 290.540 10.0700   1
   4   2   8 264.060 12.1300   1
  -4  -2  -8 259.890 10.9400   1
  -4   2  -8 270.320 13.8600   1
  -4  -8   1 1207.24 31.3900   1
  -4  -8   1 1173.67 30.8900   1
   4  -8  -1 1171.45 32.5500   1
   3   7   5 163.080 9.24000   1
  -3  -7  -5 181.150 20.3900   1
   3  -7   5 166.940 9.99000   1
  -8   0   2 20.4100 3.55000   1
   6  -6   0 812.190 24.5100   1
  -6  -6   0 780.240 21.2400   1
  -6  -6   0 776.150 21.8400   1
  -6  -6   0 772.330 21.6400   1
  -6   6   0 781.780 24.0000   1
   7  -4  -4 493.250 16.5100   1
  -7  -4   4 468.430 15.5500   1
  -7   4   4 495.580 18.0000   1
  -7  -4   4 502.800 15.8500   1
  -7  -2  -3 63.8900 8.71000   1
  -7   2  -3 41.8600 7.20000   1
  -7   2  -3 84.1800 13.8700   1
  -7  -2  -3 52.6600 8.11000   1
   0  -7  -7 235.060 14.4200   1
   0  -7   7 259.190 9.87000   1
   0   7  -7 240.280 12.2300   1
   0   7  -7 255.360 12.0800   1
   2   7   6 981.300 26.1700   1
   2  -7   6 1049.63 29.2900   1
  -2  -7  -6 871.470 23.7000   1
  -2   7  -6 987.250 25.2400   1
  -2   7  -6 991.490 29.4100   1
   0  -5   9 64.8900 9.29000   1
   0  -5  -9 51.7900 7.50000   1
   0   5  -9 80.7800 12.2500   1
   0   5   9 73.2000 11.5600   1
   3  -3 -10 70.0200 9.04000   1
  -3   3  10 64.2400 7.96000   1
  -3  -3  10 85.0300 12.4700   1
  -3  -3  10 66.9000 7.87000   1
  -3   3  10 94.5500 14.1000   1
   1  -8   5 117.170 8.07000   1
  -1  -8  -5 134.360 14.8800   1
  -5  -7  -1 558.540 18.3300   1
  -5  -7  -1 527.530 16.4600   1
  -5  -7  -1 521.080 16.6300   1
   5  -7   1 557.540 18.3500   1
  -6  -6   3 951.690 26.7300   1
  -6  -6   3 947.160 24.9600   1
   6  -6  -3 926.590 27.0900   1
  -6   6   3 911.790 27.6800   1
  -4  -8   0 1405.84 36.9400   1
   4  -8   0 1509.26 43.3900   1
  -4  -4   9 201.490 12.9800   1
   4  -4  -9 176.960 9.81000   1
  -4   4   9 186.080 10.8900   1
  -4  -4   9 186.020 10.1800   1
  -1  -9  -2 301.080 14.2300   1
   1  -9   2 322.910 18.2200   1
  -6  -4  -4 360.230 12.7700   1
  -6  -4  -4 360.160 13.9300   1
  -6  -4  -4 355.000 12.6400   1
  -6   4  -4 351.770 14.3600   1
  -6  -4  -4 343.430 14.6800   1
  -8   0   1 753.010 28.3600   1
  -4  -8   2 278.320 15.1200   1
   4  -8  -2 315.530 15.3100   1
   2  -7  -7 420.610 16.4300   1
  -2   7   7 429.230 14.2900   1
   2   7  -7 467.950 23.3100   1
   2   7  -7 387.560 12.8900   1
  -2  -7   7 480.920 32.5800   1
   3  -8   3 559.000 17.7200   1
  -3  -8  -3 565.910 20.4900   1
  -8   0   3 322.740 15.7700   1
  -2  -9   0 130.470 8.40000   1
   2  -9   0 143.530 9.90000   1
  -2  -9   0 150.190 14.1500   1
  -8  -1   2 135.130 13.2100   1
  -8   1   2 141.500 13.5300   1
  -2  -9   1 879.540 26.2500   1
   2  -9  -1 893.800 25.7600   1
  -2  -9   1 864.030 22.2200   1
  -3   2  -9 26.6000 4.31000   1
   3   2   9 19.4500 3.64000   1
  -7   4  -1 259.190 15.8500   1
  -7  -4  -1 195.220 16.9500   1
  -7  -4  -1 210.070 12.1500   1
  -7  -4  -1 211.090 18.0700   1
   5   6  -6 171.610 9.50000   1
  -5  -6   6 172.920 11.0000   1
  -5   6   6 169.000 10.7300   1
  -5  -6   6 173.350 9.25000   1
   5  -6  -6 178.870 13.3500   1
  -4  -2  10 124.310 13.4800   1
  -4  -2  10 110.160 7.96000   1
  -4  -2  10 92.9300 10.6900   1
  -4  -2  10 74.7200 8.81000   1
  -4   2  10 120.370 11.2900   1
  -4   2  10 111.520 6.65000   1
  -7   0   7 138.900 9.65000   1
  -5  -5  -5 268.260 10.2000   1
  -5  -5  -5 273.770 13.5400   1
  -5   5  -5 340.880 20.7800   1
   5   5   5 303.770 11.3200   1
  -8   1   1 229.990 16.3200   1
  -8  -1   1 214.210 12.7100   1
  -8  -1   3 320.790 16.2000   1
  -8   1   3 383.160 15.0900   1
  -6   4   7 637.620 19.4800   1
  -6  -4   7 618.380 19.0000   1
   6  -4  -7 610.080 18.8300   1
  -6  -4   7 594.180 16.7600   1
  -6  -4   7 598.390 19.6500   1
  -5  -2  -7 672.640 20.9200   1
  -5   2  -7 577.300 20.2400   1
  -5  -2  -7 591.430 21.7600   1
  -5   2  -7 589.350 20.4900   1
   2   0  10 1077.46 29.0600   1
  -6  -5  -3 721.390 49.7300   1
   6  -5   3 716.840 22.0900   1
  -6  -5  -3 685.620 20.5800   1
  -6  -5  -3 703.450 21.3400   1
   0  -9  -3 108.320 10.5500   1
   0  -9   3 121.310 13.5100   1
  -3   6   8 207.910 11.1300   1
   3   6  -8 215.550 13.1000   1
  -3  -6   8 231.870 12.6900   1
   3  -6  -8 218.460 15.6100   1
  -3  -6   8 231.500 12.4300   1
  -7   1   7 78.2100 12.2000   1
  -7  -1   7 83.2900 11.8300   1
  -6  -3  -5 18.9300 3.02000   1
  -6  -3  -5 32.9400 5.26000   1
  -6  -3  -5 17.2300 2.93000   1
  -6   3  -5 14.3900 2.61000   1
  -2  -9  -1 573.480 18.3000   1
   5   4   6 308.880 10.9300   1
  -5  -4  -6 304.210 10.7900   1
  -5  -4  -6 307.160 12.8500   1
  -5   4  -6 318.200 13.9900   1
  -5   4  -6 330.690 12.9200   1
  -1  -9   3 263.510 10.6400   1
   1  -9  -3 258.460 12.5400   1
  -2  -9   2 4.71000 2.25000   1
   2  -9  -2 7.75000 2.13000   1
  -8   0   0 101.260 13.9400   1
  -4  -8  -1 200.960 11.9100   1
  -4  -8  -1 189.140 11.0000   1
  -4  -8  -1 186.720 9.56000   1
   4   8   1 176.990 9.10000   1
   4  -8   1 211.600 13.4400   1
   1   6   8 452.450 18.3900   1
  -1  -6  -8 387.160 16.4900   1
  -1   6  -8 454.390 23.9000   1
   1  -6   8 409.540 14.7700   1
  -1   0  11 301.450 12.9800   1
   5  -3  -9 360.200 12.9700   1
  -5   3   9 343.620 12.2100   1
  -5  -3   9 368.080 13.7900   1
  -5  -3   9 381.620 13.8200   1
  -5  -7   4 442.420 15.9800   1
   5  -7  -4 430.420 15.9400   1
  -5  -7   4 423.130 15.8700   1
  -5   7   4 458.720 16.2100   1
  -6  -6  -1 81.6700 13.7700   1
  -6   6  -1 91.3600 14.1800   1
  -6  -6  -1 78.9400 7.74000   1
  -6  -6  -1 83.2900 12.3400   1
   6  -6   1 85.3000 10.3400   1
  -2   0  11 568.320 20.5500   1
   4  -8  -3 1100.70 36.1500   1
  -4   8   3 1182.21 37.6500   1
  -4  -8   3 1174.05 36.8200   1
   2  -1  10 106.990 10.5100   1
   2   1  10 111.710 10.5100   1
  -3  -5   9 334.880 9.23000   1
  -3  -5   9 339.700 9.94000   1
  -3   5   9 322.670 8.42000   1
   3  -5  -9 324.730 9.21000   1
  -2   4  -9 249.290 14.3000   1
  -2  -4  -9 259.210 22.1300   1
  -7   3   6 796.910 25.7400   1
   7  -3  -6 836.150 26.5100   1
  -7  -3   6 816.930 25.6000   1
  -7  -3   6 812.780 26.2900   1
   4   7   4 60.1500 5.93000   1
   4  -7   4 88.6800 11.3500   1
  -4  -7  -4 79.6300 9.04000   1
  -1  -4  10 123.240 14.8700   1
  -1   4  10 127.950 10.5600   1
   1  -4 -10 125.170 8.91000   1
  -1  -4  10 135.040 7.68000   1
  -8   0   4 147.250 10.4500   1
  -6  -5   6 738.400 22.8800   1
   6  -5  -6 710.300 23.6200   1
  -6  -5   6 711.860 23.3300   1
  -6  -5   6 704.840 21.9100   1
  -6   5   6 709.940 22.8900   1
   1   3  10 164.930 10.9200   1
   1  -3  10 176.410 12.0900   1
  -1  -3 -10 200.720 15.1200   1
  -6  -6   4 217.530 11.4800   1
  -6  -6   4 204.460 13.5200   1
  -6   6   4 194.260 15.5000   1
   6  -6  -4 226.350 11.5300   1
  -8   1   0 1016.09 39.7400   1
  -8  -1   0 1051.72 34.2200   1
  -8  -1   0 1010.48 32.9700   1
  -1   1  11 64.0800 8.44000   1
  -1  -1  11 44.6300 6.32000   1
  -6   0  -6 460.080 19.7500   1
  -6   0  -6 454.250 16.7400   1
  -6   0  -6 464.670 17.4000   1
  -7   0  -4 318.680 15.0800   1
  -7   0  -4 302.870 8.82000   1
  -2  -4  10 216.890 13.7600   1
  -2  -4  10 225.800 6.17000   1
  -2   4  10 219.860 10.4300   1
   2  -4 -10 230.030 10.6300   1
  -2  -1  11 31.9500 4.44000   1
  -2   1  11 27.4100 3.52000   1
   5   6   4 541.540 18.5800   1
   5  -6   4 557.120 20.4100   1
  -5  -6  -4 551.230 19.6400   1
  -5  -6  -4 540.450 20.2900   1
  -8   2   2 1042.07 35.3600   1
  -8  -2   2 1019.49 34.0000   1
   4  -7  -6 400.080 15.8900   1
  -4  -7   6 421.630 15.6000   1
   4   7  -6 409.590 15.8700   1
  -4   7   6 396.500 15.2000   1
  -1   7  -7 73.6100 9.91000   1
  -1   7  -7 60.6700 5.44000   1
   1  -7   7 89.2600 11.3800   1
   1   7   7 68.9200 8.58000   1
  -1  -7  -7 78.1900 9.91000   1
  -6  -3   8 213.000 11.8300   1
   6  -3  -8 194.690 10.4000   1
  -6   3   8 189.210 13.8800   1
  -6  -3   8 213.680 17.5500   1
  -3   8   5 530.240 18.9900   1
   3  -8  -5 505.640 20.5900   1
  -3  -8   5 511.980 19.9300   1
   8  -1  -4 214.450 13.8600   1
  -8  -1   4 191.150 11.4400   1
  -8   1   4 204.220 13.1800   1
  -7  -4   5 200.940 10.3500   1
  -7  -4   5 190.220 10.9900   1
   7  -4  -5 220.700 12.3000   1
  -7   4   5 209.040 11.7300   1
  -5  -7  -2 85.2000 6.71000   1
   5  -7   2 122.230 15.4500   1
  -5  -7  -2 107.140 12.0300   1
  -5  -7  -2 115.550 13.8100   1
  -8   2   1 117.150 9.98000   1
  -8  -2   1 128.380 12.1700   1
   1  -9   3 54.9400 7.48000   1
  -1  -9  -3 47.7900 6.99000   1
   1  -8  -6 280.850 13.1800   1
  -1   8   6 304.420 6.79000   1
  -1  -8   6 312.840 9.01000   1
   1   8  -6 334.070 11.3000   1
   1   5   9 469.660 21.3800   1
  -1   5  -9 479.500 18.0900   1
  -1  -5  -9 477.020 23.4700   1
  -6   1  -6 984.060 33.4000   1
  -6   1  -6 990.840 34.9100   1
  -6  -1  -6 1068.72 36.5400   1
  -6   1  -6 1038.39 35.3000   1
  -6  -1  -6 1142.37 37.3700   1
  -6  -1  -6 1016.67 33.9200   1
  -4  -3  -8 303.600 7.29000   1
   4   3   8 292.680 8.33000   1
  -4   3  -8 315.070 11.3300   1
  -7   1  -4 490.810 26.3300   1
  -7  -1  -4 454.280 23.3800   1
  -7   1  -4 426.260 23.2200   1
  -7  -1  -4 428.410 33.8100   1
  -8   2   3 211.970 12.0400   1
   8  -2  -3 208.870 10.8700   1
  -8  -2   3 186.960 11.2500   1
  -7  -5   2 591.360 19.7200   1
  -7   5   2 645.260 31.1700   1
  -7  -5   2 594.080 19.5000   1
   7  -5  -2 594.420 22.8400   1
  -7  -3  -3 17.9400 2.15000   1
  -7   3  -3 17.0900 3.40000   1
  -7  -3  -3 9.45000 4.24000   1
  -7   3  -3 24.2300 4.82000   1
  -3   7   7 351.870 15.3500   1
  -3  -7   7 383.840 15.5100   1
   3   7  -7 419.670 20.8000   1
   3  -7  -7 353.320 14.0200   1
   0   0  11 419.480 15.5900   1
  -7  -5   1 252.870 10.2100   1
  -7  -5   1 263.650 7.54000   1
  -7   5   1 254.110 8.84000   1
   7  -5  -1 275.690 13.1000   1
  -7  -5   1 268.510 8.24000   1
   2  -9   2 953.090 31.9500   1
  -2  -9  -2 903.800 28.9800   1
  -7  -2   7 542.200 19.6700   1
  -7   2   7 510.510 18.7900   1
   7  -2  -7 520.890 17.6100   1
  -7  -2   7 525.490 18.9600   1
   0  -8   6 69.0900 8.36000   1
   0  -8  -6 61.2600 8.04000   1
   0   8  -6 80.7500 11.7300   1
   0  -4  10 92.7400 11.1200   1
   0  -4 -10 95.3300 11.1300   1
   0   4  10 109.260 12.4800   1
   0  -4 -10 70.1700 5.22000   1
   2  -9  -3 386.460 17.9600   1
  -2  -9   3 393.090 19.6500   1
  -6   0   9 799.700 27.4200   1
  -6   0   9 783.280 25.7800   1
  -7  -4  -2 263.740 8.89000   1
  -7  -4  -2 279.190 8.65000   1
  -7   4  -2 269.990 9.13000   1
  -3   0  11 108.120 7.09000   1
   2  -2  10 541.130 20.8300   1
   2   2  10 529.620 20.2200   1
  -3   3  -9 798.240 27.8000   1
  -3  -3  -9 807.980 25.0900   1
   3   3   9 773.690 24.7700   1
  -8   0  -1 279.750 13.8900   1
  -8   0  -1 278.360 11.4200   1
   0  -1  11 593.700 20.2700   1
   0   1  11 515.490 21.0900   1
  -5   0  10 1032.15 32.6100   1
  -5   0  10 950.050 31.1500   1
  -2  -8  -5 449.910 20.6600   1
   2  -8   5 512.890 18.7000   1
  -7  -5   3 1175.65 36.9800   1
   7  -5  -3 1232.79 39.4400   1
  -7  -5   3 1202.77 37.2300   1
  -7   5   3 1219.07 38.8700   1
  -4  -8  -2 867.330 29.0100   1
   4  -8   2 893.560 29.3600   1
   4   8   2 841.000 25.7100   1
   4  -3 -10 28.6000 3.65000   1
  -4   3  10 20.4200 3.01000   1
  -4   3  10 24.2200 3.42000   1
  -4  -3  10 27.7800 4.45000   1
  -4  -3  10 18.9100 2.94000   1
  -8  -2   0 692.370 23.0800   1
  -8  -2   0 700.070 24.0100   1
  -8   2   0 652.570 25.1100   1
  -1   2  11 1015.31 32.3200   1
  -1  -2  11 1061.67 37.9300   1
  -6  -1   9 94.7400 8.51000   1
  -6  -1   9 93.7700 7.09000   1
  -6   1   9 106.620 9.74000   1
  -2   8   6 1218.25 37.4600   1
   2   8  -6 1282.30 40.7400   1
  -2  -8   6 1230.93 39.3800   1
   2  -8  -6 1178.21 37.7600   1
  -4   8   4 253.730 18.6800   1
   4  -8  -4 185.410 11.6000   1
  -4  -8   4 171.640 10.5100   1
  -3  -1  11 330.840 15.0500   1
  -3   1  11 354.230 16.5200   1
  -2  -2  11 193.600 11.3300   1
  -2   2  11 228.180 10.3300   1
   7  -5   0 425.370 21.8700   1
  -7   5   0 544.210 24.6700   1
  -7  -5   0 396.240 20.1000   1
  -7  -5   0 397.910 16.7900   1
  -7  -5   0 396.530 25.3200   1
  -5   3  -7 259.200 13.0900   1
  -5  -3  -7 219.230 11.8700   1
   5   3   7 240.180 7.26000   1
  -5   3  -7 246.690 12.0000   1
  -5  -3  -7 222.210 9.64000   1
  -3   6  -7 124.730 10.2100   1
  -3   6  -7 174.960 19.9000   1
   3   6   7 123.390 7.27000   1
  -3  -6  -7 127.390 14.5300   1
   3  -6   7 128.650 11.2700   1
  -3  -8  -4 38.6900 4.39000   1
   3   8   4 30.9400 3.67000   1
   3  -8   4 46.9800 5.40000   1
  -8   1  -1 25.6900 3.34000   1
  -8  -1  -1 27.0000 3.25000   1
  -8  -1  -1 32.8800 5.04000   1
  -8   1  -1 15.8600 2.94000   1
  -5  -1  10 56.4700 7.32000   1
  -5  -1  10 78.3900 7.97000   1
  -5   1  10 54.7600 6.79000   1
  -5   1  10 34.2300 3.13000   1
   8   0  -5 114.670 6.49000   1
  -8   0   5 138.750 11.2100   1
  -3  -4  10 488.060 18.4700   1
  -3   4  10 411.460 18.9100   1
  -3   4  10 429.060 15.3100   1
   3  -4 -10 460.270 17.4900   1
  -3  -4  10 511.320 18.0400   1
  -6  -6  -2 1460.00 45.8900   1
   6  -6   2 1482.44 61.3600   1
  -6  -6  -2 1456.22 45.5600   1
  -6  -6  -2 1503.67 61.3100   1
   8  -2  -4 357.090 13.3400   1
  -8   2   4 409.220 22.2400   1
  -8  -2   4 344.640 16.8500   1
  -1  -9   4 424.810 15.9800   1
   1  -9  -4 402.410 15.8700   1
   0  -9   4 839.140 28.4100   1
   0  -9  -4 782.420 25.4900   1
  -3  -9   1 272.630 6.91000   1
   3  -9  -1 281.230 9.73000   1
  -3  -9   1 277.960 12.6000   1
  -5  -5   8 613.900 23.0100   1
  -5  -5   8 643.220 20.0400   1
  -5  -5   8 636.630 20.5400   1
  -5   5   8 597.850 19.8000   1
   5  -5  -8 587.680 20.6700   1
  -6   2  -6 30.4400 3.95000   1
  -6  -2  -6 32.4900 4.50000   1
  -6  -2  -6 28.5000 4.52000   1
  -6  -2  -6 38.2500 4.26000   1
  -6   2  -6 38.1400 5.57000   1
  -5   7   5 4.83000 1.84000   1
  -5  -7   5 1.97000 0.98000   1
  -5  -7   5 0.11000 1.11000   1
   5  -7  -5 4.86000 2.58000   1
   5   7  -5 2.36000 0.97000   1
   3  -9   0 511.360 19.2000   1
  -3  -9   0 512.060 18.5400   1
  -3  -9   0 499.930 17.7100   1
  -7  -2  -4 234.900 10.7300   1
  -7  -2  -4 225.720 6.69000   1
  -7   2  -4 266.920 20.1200   1
  -7   2  -4 217.310 13.8700   1
   4   6   6 190.030 10.3400   1
  -4  -6  -6 152.260 7.64000   1
  -4   6  -6 200.190 11.0300   1
   4  -6   6 167.690 12.2300   1
  -4  -6  -6 168.480 12.1200   1
  -4  -5  -7 326.430 17.4100   1
   4   5   7 358.320 13.7000   1
  -4  -5  -7 329.830 7.49000   1
  -4   5  -7 357.820 13.3000   1
  -4   5  -7 381.410 14.7700   1
   6   6  -5 339.230 7.45000   1
  -6   6   5 313.610 10.1400   1
  -6  -6   5 338.370 8.97000   1
  -6  -6   5 343.790 7.83000   1
   6  -6  -5 317.940 8.11000   1
  -8  -1   5 428.140 16.4300   1
   8  -1  -5 452.760 15.6800   1
  -8   1   5 390.550 14.7900   1
   8   1  -5 419.540 14.3000   1
  -3  -5  -8 519.810 20.8400   1
   3   5   8 532.300 18.8900   1
  -3   5  -8 543.190 27.0700   1
  -3   5  -8 528.120 18.5900   1
   3  -9  -2 60.0600 7.01000   1
  -3  -9   2 55.4100 5.97000   1
  -1  -8  -6 14.5900 2.65000   1
   1  -8   6 20.2100 2.93000   1
  -8  -3   2 44.5400 5.12000   1
  -8   3   2 36.5900 4.57000   1
   8  -3  -2 39.6900 6.27000   1
   7  -5  -4 125.740 8.87000   1
  -7   5   4 106.600 9.29000   1
  -7  -5   4 120.250 8.35000   1
  -7  -5   4 106.700 6.60000   1
   7   5  -4 95.8700 6.58000   1
  -4  -6   8 803.010 25.7000   1
   4   6  -8 740.460 23.9600   1
  -4  -6   8 779.880 25.6100   1
  -4   6   8 758.280 24.7500   1
   4  -6  -8 680.850 25.2500   1
   3  -7   6 106.690 12.9100   1
   3   7   6 78.9000 5.97000   1
  -3  -7  -6 88.2500 12.0400   1
  -3   7  -6 77.8000 7.34000   1
   0  -2  11 269.510 21.6500   1
   0   2  11 303.160 19.1800   1
  -5  -6   7 804.490 25.5500   1
   5  -6  -7 773.230 25.7500   1
  -5   6   7 840.990 28.0100   1
   5   6  -7 790.840 25.8500   1
  -5  -6   7 830.710 25.8400   1
  -5  -6   7 760.370 24.6100   1
  -1   6   9 239.320 7.12000   1
   1  -6  -9 243.940 10.9900   1
  -6   4  -5 682.100 23.4700   1
  -6  -4  -5 628.430 23.9100   1
  -6  -4  -5 586.150 22.6300   1
  -6  -4  -5 619.190 20.8200   1
  -6  -4  -5 597.620 19.8900   1
  -4   5   9 543.940 19.1700   1
  -4  -5   9 602.720 20.6700   1
  -4  -5   9 585.530 18.4900   1
   4  -5  -9 569.910 21.1800   1
  -6  -5  -4 76.1500 10.7900   1
  -6  -5  -4 52.6400 6.44000   1
  -6   5  -4 92.3500 9.25000   1
  -6  -5  -4 68.4600 11.2900   1
  -6  -5  -4 81.6600 8.54000   1
  -8   3   1 633.370 21.3200   1
   8  -3  -1 710.700 23.0300   1
  -8  -3   1 640.480 21.2600   1
   2   6   8 590.020 19.4700   1
   2  -6   8 599.230 20.5000   1
  -2   6  -8 596.040 26.9500   1
  -2  -6  -8 561.200 21.1500   1
  -2   6  -8 584.740 19.1900   1
   3  -9   1 55.6300 8.25000   1
  -3  -9  -1 46.1000 5.34000   1
  -3  -9  -1 57.2700 8.47000   1
  -6   2   9 192.150 10.6300   1
  -6  -2   9 190.430 11.2800   1
  -6  -2   9 201.360 13.4900   1
  -5  -4   9 361.440 14.0000   1
  -5   4   9 335.110 10.6500   1
   5  -4  -9 351.650 14.9700   1
  -5  -4   9 365.210 15.3200   1
  -5  -4   9 341.440 6.98000   1
   2  -9   3 44.7900 6.24000   1
  -2  -9  -3 38.8100 5.21000   1
  -8   3   3 849.380 29.3600   1
   8  -3  -3 931.170 30.8600   1
  -8  -3   3 855.460 28.5800   1
  -5  -7  -3 517.370 20.2600   1
   5  -7   3 561.660 20.7000   1
  -5  -7  -3 488.050 17.5800   1
  -5  -7  -3 459.830 15.4300   1
  -5  -7  -3 499.030 21.9600   1
  -3  -2  11 95.8300 11.0900   1
  -3   2  11 101.950 8.33000   1
  -3   2  11 118.300 10.7700   1
   4   0   9 995.940 32.0000   1
  -4   0  -9 993.390 31.6300   1
   1  -7  -8 586.760 22.4500   1
   1   7  -8 674.660 25.1900   1
  -1  -7   8 654.490 21.2900   1
  -7  -4   6 168.740 9.39000   1
  -7  -4   6 176.570 11.6800   1
  -7   4   6 170.470 11.9700   1
   7  -4  -6 169.370 10.9500   1
  -2   9   4 28.0500 4.86000   1
  -2  -9   4 33.4400 5.74000   1
   2  -9  -4 29.8900 4.68000   1
  -7   0   8 20.1000 3.07000   1
  -7  -5  -1 394.570 14.2100   1
  -7   5  -1 405.500 15.7800   1
   7  -5   1 430.060 16.7000   1
  -7  -5  -1 409.070 15.8000   1
  -7  -5  -1 421.230 16.4900   1
  -8  -2  -1 237.520 19.5600   1
  -8  -2  -1 244.180 8.17000   1
  -8   2  -1 247.030 11.4500   1
  -5  -2  10 278.500 13.0200   1
  -5   2  10 272.900 7.43000   1
  -5   2  10 257.720 7.40000   1
  -5  -2  10 296.200 12.1300   1
   1  -9   4 445.340 17.0900   1
  -1  -9  -4 407.640 19.5600   1
  -2   6   9 353.030 12.0600   1
   2  -6  -9 347.920 19.7000   1
  -2  -6   9 403.480 16.1200   1
   2   6  -9 394.770 14.7600   1
  -1   4 -10 434.730 17.2100   1
   1  -4  10 398.780 19.5400   1
  -7   3   7 70.0100 7.99000   1
  -7  -3   7 70.3100 8.23000   1
  -7  -3   7 67.4200 7.70000   1
   7  -3  -7 48.0500 5.38000   1
   1   0  11 6.14000 1.82000   1
   2  -7   7 261.850 14.1000   1
  -2   7  -7 263.630 6.35000   1
  -2   7  -7 284.510 16.6400   1
   2   7   7 252.540 6.77000   1
  -2  -7  -7 242.520 13.1500   1
   6  -5  -7 73.0000 8.94000   1
  -6  -5   7 80.0900 7.56000   1
  -6   5   7 85.4100 11.0000   1
  -6  -5   7 67.8200 5.55000   1
  -6  -5   7 77.0800 9.07000   1
   4   1   9 123.260 8.88000   1
  -4   1  -9 135.410 9.40000   1
   2   3  10 13.1200 2.44000   1
  -2   3 -10 15.1600 3.16000   1
   2  -3  10 19.1000 2.66000   1
  -5   0  -8 14.6100 3.85000   1
  -6  -4   8 208.040 11.6300   1
  -6  -4   8 198.310 11.9600   1
   6  -4  -8 182.060 9.55000   1
  -6   4   8 203.070 12.6000   1
  -7  -1   8 132.010 7.96000   1
  -7  -1   8 160.670 14.9400   1
  -7   1   8 158.640 11.8300   1
   0  -6  -9 254.030 12.1100   1
   0   6   9 275.360 12.9600   1
   0  -6   9 282.750 7.89000   1
   0   6  -9 259.740 11.6100   1
  -8  -2   5 110.290 8.77000   1
  -8   2   5 137.720 10.9900   1
   8  -2  -5 118.630 7.73000   1
  -8   0  -2 87.4900 8.26000   1
  -8   0  -2 91.5300 9.12000   1
  -2   7   8 488.400 16.5400   1
   2  -7  -8 483.800 19.1100   1
  -2  -7   8 532.910 18.9900   1
   2   7  -8 533.060 20.3300   1
   4   7   5 632.260 20.0100   1
   4  -7   5 649.510 21.7900   1
  -4  -7  -5 623.490 20.9200   1
   3  -9  -3 103.280 12.1500   1
  -3  -9   3 87.9500 8.24000   1
   0  -7  -8 1153.99 36.5400   1
   0  -7   8 1354.97 42.5300   1
   0   7  -8 1266.00 44.5600   1
   1   1  11 739.840 24.3800   1
   1  -1  11 777.100 25.4200   1
   4   8   3 233.020 5.51000   1
  -4  -8  -3 244.490 7.38000   1
   4  -8   3 253.990 7.82000   1
   3   8  -6 655.030 21.3600   1
  -3   8   6 613.920 19.3800   1
   3  -8  -6 586.660 20.5700   1
  -3  -8   6 637.850 22.1400   1
   5   5   6 3.14000 1.32000   1
  -5  -5  -6 2.63000 0.97000   1
  -5  -5  -6 3.44000 1.21000   1
  -5   5  -6 7.22000 1.72000   1
  -8  -3   0 283.150 21.4100   1
  -8   3   0 257.930 10.0000   1
  -8  -3   0 298.590 11.4900   1
  -6  -7   1 445.950 17.0700   1
  -6  -7   1 440.590 17.1600   1
  -6  -7   1 444.210 16.5500   1
   6  -7  -1 467.330 17.7500   1
  -6   7   1 449.080 17.2200   1
  -4   0  11 65.2900 7.48000   1
  -4   0  11 68.2000 8.10000   1
   1  -3 -11 218.810 15.5900   1
  -1   3  11 200.580 12.3900   1
  -1  -3  11 215.040 17.0600   1
  -6  -7   2 135.410 8.55000   1
  -6  -7   2 147.320 11.9600   1
   6  -7  -2 140.800 8.73000   1
  -4   4  -8 774.330 25.7300   1
  -4  -4  -8 763.460 23.7700   1
  -4  -4  -8 796.870 26.8100   1
   4   4   8 768.800 24.8600   1
  -4   4  -8 753.860 24.7200   1
  -5  -8   1 173.900 9.51000   1
  -5  -8   1 170.000 9.88000   1
  -5  -8   1 174.580 9.69000   1
  -5   8   1 224.400 16.9900   1
   5  -8  -1 179.220 10.2600   1
   2  -3 -11 146.280 8.89000   1
  -2   3  11 164.050 15.5700   1
  -2  -3  11 155.890 13.3400   1
  -5  -1  -8 455.050 24.3200   1
  -5  -1  -8 464.370 16.9300   1
  -5   1  -8 481.700 18.5800   1
   2   5   9 1027.85 32.4300   1
  -2  -5  -9 1013.13 32.5000   1
  -2   5  -9 1051.70 34.5400   1
  -7   4  -3 488.910 25.8900   1
  -7  -4  -3 464.820 17.8000   1
  -7  -4  -3 448.180 23.7700   1
  -7   4  -3 495.580 20.1200   1
  -4  -8   5 603.900 20.8100   1
  -4   8   5 577.170 20.6100   1
   4  -8  -5 568.570 21.7400   1
  -8   1  -2 320.180 18.6800   1
  -8  -1  -2 284.150 18.1800   1
  -8  -1  -2 272.350 10.2800   1
  -8   1  -2 308.970 17.0000   1
   1   5 -10 289.990 13.0800   1
   1  -5 -10 261.630 13.2300   1
  -1  -5  10 280.800 14.1300   1
  -1  -5  10 296.670 8.67000   1
  -1   5  10 297.210 10.1800   1
  -8   3   4 146.330 16.2500   1
   8  -3  -4 119.410 10.0800   1
  -8  -3   4 121.310 12.9500   1
  -8  -3   4 103.950 4.71000   1
  -4  -7   7 1067.32 34.2800   1
   4   7  -7 1107.73 35.5800   1
  -4   7   7 1088.35 34.7100   1
   4  -7  -7 1029.59 33.0800   1
  -5  -8   2 63.2300 8.03000   1
   5  -8  -2 74.7100 9.56000   1
  -5   8   2 69.6600 9.81000   1
   3   0  10 278.860 13.2900   1
   5  -6   5 22.6900 3.43000   1
  -5  -6  -5 20.4900 3.83000   1
  -5  -6  -5 20.8900 2.16000   1
  -5   6  -5 31.3900 3.65000   1
   5   6   5 18.9300 3.18000   1
   8   0  -6 173.680 8.55000   1
   8   0  -6 191.380 9.41000   1
  -4   1  11 620.810 20.1400   1
  -4  -1  11 558.050 20.3600   1
  -4   1  11 575.690 19.3400   1
  -4  -1  11 556.100 20.9800   1
  -6  -3  -6 753.060 24.8900   1
  -6  -3  -6 763.280 24.9100   1
  -6   3  -6 745.230 25.7300   1
  -7   3  -4 172.930 11.1800   1
  -7   3  -4 180.280 12.0900   1
  -7  -3  -4 157.870 10.2100   1
  -7  -3  -4 150.870 9.00000   1
  -5  -8   0 533.490 18.8300   1
  -5  -8   0 547.590 19.8200   1
  -5  -8   0 539.390 19.0200   1
   5  -8   0 554.090 21.2800   1
  -2   5  10 414.310 15.9300   1
   2  -5 -10 408.920 19.1000   1
  -2  -5  10 428.680 16.6200   1
  -2  -5  10 455.090 16.7400   1
  -3  -9  -2 294.070 8.87000   1
   3  -9   2 331.660 10.9100   1
  -6  -7   0 80.2000 10.4600   1
  -6  -7   0 85.6600 11.3300   1
  -6  -7   0 72.3400 9.42000   1
  -6   7   0 104.140 11.9600   1
   6  -7   0 96.6500 11.3000   1
  -7   0  -5 1080.70 34.9100   1
  -7   0  -5 1112.11 35.6300   1
  -3   4  -9 162.830 10.9400   1
   3   4   9 172.990 16.8600   1
  -3  -4  -9 146.260 7.35000   1
  -3  -4  -9 179.480 16.8600   1
  -6  -6  -3 115.940 12.3000   1
   6  -6   3 127.970 8.19000   1
  -6  -6  -3 119.930 9.26000   1
  -6  -6  -3 148.930 14.1500   1
  -7  -5   5 797.420 24.7300   1
  -7  -5   5 785.340 26.1700   1
  -7  -5   5 716.460 21.9900   1
  -7   5   5 788.460 25.5500   1
   7  -5  -5 815.930 26.2400   1
   4  -4 -10 339.100 9.33000   1
  -4   4  10 348.380 15.5900   1
  -4  -4  10 370.610 12.9000   1
  -4  -4  10 370.030 14.1000   1
  -6  -7   3 127.120 10.9900   1
  -6  -7   3 124.060 15.3700   1
   6  -7  -3 133.200 12.0800   1
  -6   7   3 148.350 10.8000   1
   3   1  10 436.340 20.0500   1
   3  -1  10 393.400 14.8800   1
   8  -1  -6 131.720 6.97000   1
  -8  -1   6 122.840 8.24000   1
  -8   1   6 147.900 13.1800   1
  -1  -9   5 126.850 9.04000   1
   1  -9  -5 136.270 13.4100   1
  -1   9   5 173.140 9.45000   1
   4   2   9 139.070 12.4400   1
  -4   2  -9 143.750 10.5200   1
  -4  -2  -9 126.230 14.4300   1
   5   4   7 524.550 19.8400   1
  -5  -4  -7 565.570 20.0600   1
  -5   4  -7 558.700 23.7200   1
  -5   4  -7 538.410 23.1100   1
  -5  -4  -7 591.430 23.0200   1
  -3   6   9 387.670 14.2400   1
   3  -6  -9 400.090 15.9300   1
   3   6  -9 401.380 18.0600   1
  -3  -6   9 458.370 17.3700   1
  -3  -6   9 453.730 16.8000   1
  -7   1  -5 221.630 15.6400   1
  -7   1  -5 275.430 27.1500   1
  -7  -1  -5 206.280 14.2600   1
  -7  -1  -5 220.700 14.1400   1
   1  -8  -7 687.550 22.4800   1
  -1  -8   7 765.650 26.8700   1
   1   8  -7 846.650 36.4400   1
  -7   2   8 9.55000 1.67000   1
  -7  -2   8 9.51000 1.70000   1
  -7  -2   8 12.3100 1.79000   1
   0  -9  -5 71.4200 8.32000   1
   0   9   5 58.5900 4.82000   1
   0  -9   5 80.5000 11.1800   1
   0   3  11 838.820 27.8200   1
   0  -3  11 870.940 29.0100   1
  -5  -7   6 310.460 7.71000   1
   5  -7  -6 293.760 13.6300   1
  -5   7   6 297.450 9.60000   1
   5   7  -6 314.760 9.15000   1
   6   6  -6 203.410 10.5600   1
   6  -6  -6 189.060 14.7500   1
  -6   6   6 201.330 15.6500   1
  -6  -6   6 208.600 10.7400   1
  -6  -6   6 194.830 13.1100   1
  -5  -8   3 83.3600 9.52000   1
   5  -8  -3 92.2400 12.7200   1
  -5   8   3 105.280 15.0200   1
   0 -10   0 1198.13 38.0900   1
   0  -5  10 240.860 8.02000   1
   0   5  10 200.960 14.0000   1
   0  -5 -10 212.740 14.5500   1
   0   5 -10 242.520 11.2800   1
   1  -2  11 20.6300 3.50000   1
   1   2  11 26.9100 3.92000   1
   6  -3  -9 249.430 6.36000   1
  -6  -3   9 281.280 7.41000   1
  -6  -3   9 286.690 12.4300   1
  -6   3   9 255.550 7.43000   1
   3  -8   5 634.140 21.1400   1
  -3  -8  -5 564.030 20.9700   1
   3   8   5 594.580 20.0300   1
  -7  -5  -2 332.900 9.27000   1
  -7  -5  -2 309.490 22.7000   1
  -7  -5  -2 312.440 9.41000   1
   7  -5   2 324.310 11.0200   1
  -7   5  -2 326.840 16.5800   1
  -3   3  11 60.3700 7.78000   1
  -3  -3  11 70.8100 6.44000   1
  -3  -3  11 70.4000 10.2200   1
   3  -3 -11 59.8300 5.88000   1
  -3   3  11 73.8600 10.1500   1
   5   2   8 15.1200 2.83000   1
  -5  -2  -8 21.3800 3.38000   1
  -5   2  -8 18.3800 3.20000   1
  -5  -2  -8 16.3100 2.84000   1
   0 -10   1 181.900 12.8400   1
   0 -10  -1 168.050 10.7200   1
   0  -8  -7 686.150 22.5800   1
   0   8  -7 817.490 28.0700   1
   0  -8   7 793.830 27.4900   1
   2  -8   6 57.1800 7.76000   1
   2   8   6 34.0900 3.74000   1
  -2  -8  -6 44.9300 6.99000   1
  -8   3  -1 640.240 25.4600   1
  -8  -3  -1 648.080 21.2800   1
  -8  -3  -1 631.680 21.2900   1
  -5  -3  10 36.5700 5.96000   1
  -5   3  10 37.7400 5.26000   1
   5  -3 -10 25.3700 3.79000   1
  -5  -3  10 35.3400 5.21000   1
  -8  -2  -2 316.900 8.85000   1
  -8  -2  -2 310.990 11.6500   1
  -8   2  -2 307.890 8.85000   1
  -8   2  -2 331.260 16.2800   1
   3  -7  -8 20.0100 3.32000   1
  -3   7   8 21.0800 3.05000   1
   3   7  -8 25.4500 2.81000   1
  -3  -7   8 19.0400 3.49000   1
  -5  -8  -1 29.9600 3.95000   1
  -5  -8  -1 28.8200 4.14000   1
  -5  -8  -1 29.9400 4.98000   1
   5  -8   1 29.3800 3.98000   1
  -3   9   4 376.830 14.1500   1
   3  -9  -4 359.750 16.3200   1
  -3  -9   4 396.390 14.8800   1
  -6   0  -7 667.020 31.8500   1
  -6   0  -7 645.860 24.7300   1
  -6   0  -7 641.260 23.9700   1
  -1  -7  -8 352.740 21.0100   1
   1   7   8 392.280 17.2500   1
  -1   7  -8 373.140 13.0700   1
   1  -7   8 407.660 15.2600   1
  -1   7  -8 387.710 20.0700   1
  -4  -2  11 33.6500 3.16000   1
  -4  -2  11 44.8200 5.31000   1
  -4   2  11 25.5500 3.28000   1
  -4   2  11 35.6500 5.27000   1
  -2   8   7 119.990 6.50000   1
   2  -8  -7 129.360 10.0900   1
  -2  -8   7 122.340 7.20000   1
   2   8  -7 146.620 8.93000   1
   1   6   9 98.8200 8.49000   1
  -1  -6  -9 123.430 14.2200   1
  -1   6  -9 116.940 13.3200   1
   1  -6   9 125.170 7.41000   1
  -2  -9  -4 227.280 10.1600   1
   2  -9   4 255.390 10.8800   1
  -1 -10   0 573.710 24.3600   1
   1 -10   0 576.560 24.2700   1
  -1 -10   0 529.750 17.9700   1
  -6  -7  -1 251.380 9.12000   1
  -6  -7  -1 247.880 8.51000   1
  -6  -7  -1 238.850 8.22000   1
   6  -7   1 265.280 8.49000   1
   8  -4  -2 466.400 18.8000   1
  -8   4   2 402.700 15.2900   1
  -8  -4   2 428.040 18.9000   1
  -7  -6   2 674.470 23.3800   1
  -7  -6   2 695.160 24.4100   1
  -7   6   2 705.670 25.7800   1
   7  -6  -2 717.990 23.6000   1
  -2  -9   5 347.810 15.5900   1
   2  -9  -5 323.510 9.76000   1
  -2   9   5 347.120 15.8600   1
   1 -10  -1 197.650 13.2800   1
  -1 -10   1 192.490 12.0800   1
  -7  -6   1 205.280 13.3600   1
  -7  -6   1 205.870 16.0300   1
  -7  -6   1 203.570 17.7300   1
  -7   6   1 251.140 13.8800   1
   7  -6  -1 218.060 14.0200   1
  -8   3   5 798.210 29.5000   1
   8  -3  -5 820.030 25.7400   1
  -8  -3   5 769.630 26.1800   1
  -8  -3   5 791.190 24.8900   1
  -3  -5  10 272.780 13.0000   1
  -3   5  10 257.670 6.53000   1
  -3  -5  10 275.910 7.44000   1
   3  -5 -10 254.230 8.64000   1
   3  -2  10 328.560 11.2600   1
   3   2  10 367.680 14.0000   1
  -3   2 -10 353.580 15.9600   1
  -8  -4   1 318.330 16.2600   1
  -8  -4   1 332.720 10.9100   1
   8  -4  -1 344.900 16.1800   1
  -8   4   1 344.040 17.0900   1
  -6  -7   4 489.560 18.5200   1
  -6  -7   4 497.120 18.1400   1
  -6   7   4 459.210 17.4500   1
   6  -7  -4 489.210 18.5600   1
  -6   1  -7 128.430 9.43000   1
  -6   1  -7 116.500 8.69000   1
  -6  -1  -7 157.520 13.8600   1
  -6   1  -7 116.800 8.22000   1
  -6  -1  -7 127.700 14.8900   1
  -8  -2   6 438.080 15.9000   1
  -8   2   6 416.510 16.2600   1
  -8  -2   6 408.420 15.6500   1
   8  -2  -6 456.540 15.9500   1
  -4  -9   1 153.370 8.74000   1
  -4  -9   1 156.890 11.2700   1
   4  -9  -1 192.900 14.9300   1
  -8   4   3 62.1200 8.92000   1
   8  -4  -3 66.9500 6.00000   1
  -8  -4   3 72.1300 8.35000   1
  -1 -10  -1 400.510 16.0900   1
   1 -10   1 393.180 15.2200   1
   5  -7   4 93.7200 12.6400   1
  -5  -7  -4 81.3500 10.2500   1
  -5  -7  -4 76.9700 7.32000   1
   5   7   4 73.7900 5.71000   1
  -7  -2  -5 560.070 22.6400   1
  -7   2  -5 552.360 20.7200   1
  -7  -2  -5 586.300 21.3800   1
  -7  -2  -5 590.040 22.3900   1
  -7   2  -5 568.790 29.7300   1
  -7  -6   3 33.3200 3.71000   1
  -7  -6   3 22.8200 4.96000   1
   7  -6  -3 28.0300 4.34000   1
  -7   6   3 27.5900 3.19000   1
  -1  -9  -5 46.1100 5.92000   1
   1   9   5 32.9900 2.64000   1
   1  -9   5 55.9700 6.30000   1
   7  -4  -7 551.870 19.6200   1
  -7  -4   7 577.280 19.8300   1
  -7   4   7 591.200 20.5500   1
  -7  -4   7 599.480 19.0500   1
   0 -10   2 801.430 27.5200   1
   0 -10  -2 785.860 26.4900   1
   4  -9   0 240.410 15.5000   1
  -4  -9   0 200.340 11.0700   1
  -4  -9   0 191.820 10.3800   1
   4  -9  -2 451.920 17.3600   1
  -4  -9   2 455.980 18.5400   1
   3  -9   3 10.0100 2.60000   1
  -3  -9  -3 9.01000 3.12000   1
  -5  -8   4 69.3600 8.59000   1
  -5   8   4 86.2200 11.1500   1
   5  -8  -4 74.6400 9.36000   1
  -6   0  10 123.400 13.0400   1
  -6   0  10 128.450 11.3400   1
  -8   0  -3 313.990 14.7000   1
  -8   0  -3 294.120 9.66000   1
  -7  -6   0 544.010 21.2700   1
  -7  -6   0 535.590 20.9000   1
  -7  -6   0 561.720 21.1300   1
   7  -6   0 583.410 26.2400   1
  -7   6   0 566.940 21.5000   1
  -2   4 -10 290.170 8.56000   1
  -1 -10   2 692.930 22.6700   1
   1 -10  -2 683.750 23.8300   1
   4   8   4 1119.06 34.3900   1
   4  -8   4 1199.93 39.3400   1
  -4  -8  -4 1083.38 34.8800   1
  -6  -5  -5 198.980 15.4500   1
  -6  -5  -5 207.730 10.9800   1
  -6  -5  -5 201.570 10.3600   1
  -6  -5  -5 207.170 14.4800   1
  -6   5  -5 190.460 14.2900   1
   2   0  11 74.0900 8.72000   1
  -8  -4   0 239.530 7.94000   1
   8  -4   0 262.140 8.63000   1
  -8   4   0 240.150 10.8100   1
  -8  -4   0 232.690 6.90000   1
   1  -4 -11 276.130 26.3700   1
  -1  -4  11 266.960 8.06000   1
  -1   4  11 244.340 13.9800   1
  -5  -5   9 557.050 17.5900   1
  -5  -5   9 541.070 19.4000   1
  -5   5   9 522.520 17.2500   1
  -5  -5   9 558.660 19.1400   1
   5  -5  -9 516.600 18.0100   1
  -5  -6   8 477.880 15.4200   1
  -5   6   8 449.440 15.1800   1
  -5  -6   8 462.730 15.8000   1
   5  -6  -8 426.130 16.2900   1
  -6  -1  10 567.630 29.6600   1
  -6  -1  10 535.280 18.5700   1
  -6   1  10 538.380 18.5900   1
  -6   1  10 533.520 19.4100   1
  -8  -1  -3 118.010 11.5200   1
  -8   1  -3 103.320 11.0100   1
  -8  -1  -3 102.410 13.2300   1
  -8   1  -3 91.6400 11.6500   1
  -2   4  11 289.700 22.6300   1
   2  -4 -11 320.580 22.7400   1
  -2  -4  11 344.200 23.5200   1
  -2  -4  11 317.400 21.8400   1
  -4   3  -9 363.530 27.3300   1
  -4  -3  -9 336.280 23.6200   1
   4   3   9 379.070 25.6000   1
   4   8  -6 241.120 12.2100   1
  -4  -8   6 234.580 11.9400   1
   4  -8  -6 237.090 14.7200   1
  -4   8   6 228.380 11.7900   1
  -1  -8  -7 222.440 17.4100   1
   1  -8   7 260.800 20.3600   1
  -1   8  -7 291.210 24.9000   1
  -7  -5   6 125.480 10.6900   1
  -7  -5   6 130.640 17.3200   1
  -7   5   6 165.480 16.6900   1
  -7  -5   6 117.670 9.78000   1
   7  -5  -6 127.320 12.8000   1
   4   6   7 298.670 20.0500   1
  -4  -6  -7 281.240 25.5500   1
  -4   6  -7 298.180 20.9600   1
  -4   6  -7 304.010 21.2200   1
   4  -6   7 307.690 22.8100   1
  -7   3   8 519.230 18.7900   1
  -7  -3   8 540.540 19.0900   1
   7  -3  -8 481.110 15.6500   1
  -7  -3   8 536.470 18.1000   1
  -8  -4   4 588.450 18.4700   1
  -8   4   4 676.710 22.9400   1
   8  -4  -4 640.560 22.4800   1
  -8  -4   4 628.760 21.8400   1
  -3   6  -8 214.170 13.0500   1
  -3  -6  -8 182.460 12.3400   1
   3  -6   8 208.920 11.9200   1
  -3   6  -8 201.040 10.7600   1
   3   6   8 199.160 11.4100   1
  -1   5 -10 204.960 11.5200   1
  -1  -5 -10 210.040 11.9600   1
   1   5  10 203.830 11.1600   1
  -5  -8  -2 829.280 26.9100   1
  -5  -8  -2 761.770 25.6600   1
   5  -8   2 819.650 27.4600   1
   1   3  11 858.440 29.1000   1
   1  -3  11 836.280 27.6700   1
  -2   0  12 55.0200 7.10000   1
   2   1  11 291.230 24.7900   1
   2  -1  11 304.810 26.7300   1
  -1 -10  -2 388.220 26.4200   1
   1 -10   2 399.710 27.3300   1
  -8   0   7 275.600 18.8600   1
  -1   0  12 8.39000 3.24000   1
   4  -9   1 204.170 12.6400   1
  -4  -9  -1 183.270 15.4100   1
  -4  -9  -1 192.910 10.7700   1
  -6  -2  -7 736.570 26.0900   1
  -6   2  -7 681.380 25.9600   1
  -6   2  -7 706.280 25.1200   1
  -6  -2  -7 748.000 24.6000   1
  -6  -4  -6 121.720 10.4100   1
  -6   4  -6 122.320 11.9800   1
  -6  -4  -6 112.050 9.96000   1
  -7   4  -4 203.750 15.7200   1
  -7  -4  -4 268.440 25.2600   1
  -7   4  -4 206.190 14.6700   1
  -7  -4  -4 230.630 15.0000   1
  -2 -10   0 365.180 26.6900   1
  -2 -10   0 365.760 24.1600   1
   2 -10   0 355.530 25.6000   1
  -2 -10   1 37.6700 3.00000   1
   2 -10  -1 79.9200 10.0900   1
  -4  -9   3 78.0700 11.3300   1
   4  -9  -3 75.3700 11.1900   1
  -4   9   3 74.6400 9.91000   1
  -3  -7  -7 255.750 20.1900   1
   3   7   7 320.940 21.9100   1
  -3   7  -7 314.020 21.2600   1
   3  -7   7 265.100 19.2800   1
  -3   7  -7 353.280 28.1900   1
  -5  -3  -8 427.960 15.3400   1
  -5   3  -8 410.320 16.8300   1
  -5   3  -8 432.570 19.0700   1
  -5  -3  -8 439.500 14.9500   1
   5   3   8 428.060 14.7300   1
  -7  -6   4 460.120 15.5500   1
  -7  -6   4 459.910 17.0800   1
   7  -6  -4 481.200 23.5800   1
  -7   6   4 434.330 20.4200   1
   6  -5  -8 886.350 30.7200   1
  -6   5   8 876.770 28.8400   1
  -6  -5   8 878.070 27.9900   1
  -6  -5   8 845.960 28.2900   1
  -6  -5   8 836.590 26.0700   1
   3  -8  -7 31.0200 3.74000   1
  -3   8   7 31.9300 4.21000   1
   3   8  -7 36.5300 4.66000   1
  -3  -8   7 36.8000 4.54000   1
  -5   0  11 164.330 11.1200   1
  -5   0  11 161.640 13.4700   1
  -8   3  -2 202.100 18.7900   1
  -8  -3  -2 181.230 13.6100   1
  -8  -3  -2 161.630 13.9100   1
  -6  -7  -2 33.8300 3.44000   1
  -6  -7  -2 31.4900 4.30000   1
  -6  -7  -2 35.4100 5.92000   1
   6  -7   2 31.7800 3.97000   1
  -7   0   9 83.7400 12.2600   1
  -7   0   9 93.0600 11.5000   1
  -2  -1  12 924.620 33.1300   1
  -2   1  12 883.710 32.1700   1
   4  -6  -9 18.8300 2.83000   1
  -4   6   9 11.8600 1.58000   1
  -4  -6   9 21.6100 3.38000   1
  -4  -6   9 17.5500 2.43000   1
  -6  -6  -4 637.440 26.5300   1
  -6  -6  -4 633.510 22.3300   1
  -6  -6  -4 657.750 21.2600   1
  -6  -6  -4 621.940 19.5000   1
   6  -6   4 639.880 21.5900   1
  -8   1   7 458.480 18.4700   1
  -8  -1   7 460.370 16.3200   1
  -1   1  12 289.590 20.9800   1
  -1  -1  12 274.990 20.2200   1
  -4   3  11 95.0500 14.1000   1
  -4  -3  11 112.840 13.5700   1
  -4   3  11 75.1800 8.42000   1
  -4  -3  11 85.9800 8.18000   1
   4  -3 -11 84.2200 9.58000   1
  -4   5  -8 173.850 12.0500   1
  -4   5  -8 190.970 20.9800   1
   4   5   8 190.610 10.6400   1
  -4  -5  -8 142.190 11.6100   1
  -4  -5  -8 197.980 18.9600   1
  -4   7  -6 275.450 20.2900   1
  -4  -7  -6 251.390 22.9900   1
   4   7   6 279.830 19.1600   1
   4  -7   6 268.570 19.2000   1
  -7  -5  -3 161.180 8.62000   1
  -7  -5  -3 177.710 12.7200   1
  -7  -5  -3 176.600 10.1300   1
  -7   5  -3 167.600 12.7000   1
   7  -5   3 172.130 11.7200   1
  -7  -6  -1 112.840 13.2200   1
  -7  -6  -1 93.0900 11.5600   1
  -7  -6  -1 117.700 11.8000   1
  -7   6  -1 98.6800 9.83000   1
   7  -6   1 125.360 15.8400   1
  -6  -7   5 6.21000 1.02000   1
  -6  -7   5 3.87000 0.86000   1
  -6   7   5 3.75000 1.62000   1
   6  -7  -5 5.29000 1.16000   1
   0 -10   3 525.560 18.9500   1
   0 -10  -3 499.160 24.1800   1
  -5  -1  11 677.560 23.1800   1
  -5  -1  11 639.440 25.0100   1
  -5   1  11 636.430 22.1300   1
  -5   1  11 634.400 21.7400   1
   0  -4  11 509.650 18.1900   1
   0   4  11 498.830 17.8400   1
   0  -4 -11 496.670 19.6300   1
  -3   9   5 182.100 9.69000   1
   3  -9  -5 179.070 10.8800   1
  -3  -9   5 199.960 10.4500   1
  -2 -10  -1 586.810 24.0100   1
   2 -10   1 556.070 20.3100   1
  -7  -1   9 118.240 12.1800   1
  -7  -1   9 144.090 17.5100   1
  -7   1   9 150.690 14.7700   1
  -3  -3 -10 97.8200 10.2300   1
  -3   3 -10 127.210 15.5000   1
   3   3  10 103.610 13.9100   1
  -1 -10   3 14.7900 2.71000   1
   1 -10  -3 17.9100 2.93000   1
  -2 -10   2 236.160 12.7000   1
   2 -10  -2 233.540 13.5400   1
   8  -3  -6 189.670 9.50000   1
  -8   3   6 199.190 10.9000   1
  -8  -3   6 179.650 9.32000   1
  -8  -3   6 192.690 10.4100   1
  -1   9   6 225.910 11.0200   1
   1  -9  -6 214.660 13.1400   1
  -1  -9   6 250.150 17.2000   1
  -6   4   9 407.380 16.9000   1
  -6  -4   9 414.450 15.3200   1
  -6  -4   9 430.890 19.6000   1
   6  -4  -9 408.480 14.9200   1
  -6   2  10 294.430 20.9400   1
  -6  -2  10 302.990 20.5900   1
  -6  -2  10 312.020 21.9100   1
  -8   2  -3 291.450 20.7400   1
  -8   2  -3 287.850 20.1600   1
  -8  -2  -3 299.900 22.8600   1
  -8  -2  -3 280.530 28.0700   1
   3  -4 -11 249.540 17.4900   1
  -3   4  11 250.680 16.9100   1
  -3   4  11 258.340 19.8700   1
  -3  -4  11 238.380 16.6700   1
  -3  -4  11 272.620 18.7800   1
  -6   6   7 441.600 16.9900   1
   6  -6  -7 442.300 15.1900   1
  -6  -6   7 460.370 14.7900   1
  -6  -6   7 425.070 17.5500   1
  -6  -6   7 436.050 14.1500   1
  -7   3  -5 117.750 11.5200   1
  -7  -3  -5 153.900 13.1800   1
  -7  -3  -5 142.760 16.0800   1
  -7  -3  -5 112.250 10.6000   1
  -7   3  -5 131.800 15.8200   1
  -3   0  12 509.320 19.6800   1
   3   5   9 401.620 28.3800   1
  -3   5  -9 421.840 15.1700   1
  -3  -5  -9 412.770 15.5700   1
   4  -7  -8 20.8300 2.56000   1
  -4   7   8 22.1100 2.60000   1
  -4  -7   8 20.2900 3.41000   1
   4   7  -8 22.7200 3.62000   1
  -8  -4  -1 269.790 19.1100   1
  -8  -4  -1 253.570 24.8800   1
  -8   4  -1 280.690 22.7900   1
  -5  -4  10 427.110 17.2300   1
  -5  -4  10 412.510 12.9100   1
   5  -4 -10 412.680 14.1100   1
  -5  -4  10 419.460 15.1200   1
  -5   4  10 430.280 14.6500   1
  -5   7   7 316.350 21.3900   1
   5  -7  -7 326.150 21.9500   1
  -5  -7   7 332.700 22.4400   1
   5   7  -7 343.000 22.7800   1
  -4  -5  10 23.6600 3.67000   1
  -4  -5  10 18.0600 2.31000   1
   4  -5 -10 16.4600 2.28000   1
  -4   5  10 14.6700 1.78000   1
   1  -7  -9 194.250 12.7600   1
  -1  -7   9 221.080 11.7500   1
   1   7  -9 239.220 14.0300   1
   0  -9  -6 222.760 14.6400   1
   0  -9   6 242.800 12.8100   1
   0   0  12 330.400 24.1200   1
   5   6   6 137.050 12.0200   1
  -5  -6  -6 125.600 10.4900   1
  -5  -6  -6 121.470 12.5000   1
  -5   6  -6 156.040 12.0300   1
   5  -6   6 132.400 12.1100   1
   2   2  11 135.720 14.2400   1
   2  -2  11 122.440 16.7400   1
   2   7   8 232.660 13.7300   1
  -2  -7  -8 216.490 14.6200   1
  -2   7  -8 256.530 18.5800   1
   2  -7   8 236.250 12.7800   1
  -2   7  -8 237.750 12.3700   1
  -9   0   2 228.000 13.7200   1
  -5  -8   5 48.7500 6.57000   1
  -5   8   5 60.2100 5.11000   1
   5  -8  -5 46.0800 7.54000   1
  -5  -5  -7 260.280 17.3400   1
  -5   5  -7 289.430 20.1700   1
  -5   5  -7 297.220 20.2200   1
  -5  -5  -7 282.070 30.1500   1
   5   5   7 285.170 19.4500   1
   2   6   9 27.5600 3.28000   1
  -2  -6  -9 22.6600 3.08000   1
   2  -6   9 28.6200 3.26000   1
  -2   6  -9 26.5100 3.86000   1
  -3   1  12 724.230 30.7700   1
  -3  -1  12 737.140 25.1400   1
  -8   4   5 242.990 13.0400   1
   8  -4  -5 245.060 12.9200   1
  -8  -4   5 241.730 11.7900   1
  -8  -4   5 252.180 18.8400   1
  -2  -9  -5 105.430 12.3100   1
   2  -9   5 92.2300 8.87000   1
  -9   0   3 53.3200 7.53000   1
  -1   6  10 93.9100 11.8300   1
   1  -6 -10 79.5400 10.3700   1
   1   6 -10 94.7500 9.81000   1
  -1  -6  10 100.760 9.06000   1
  -4  -9  -2 181.910 13.2100   1
   4   9   2 213.690 10.5600   1
   4  -9   2 240.600 20.9100   1
  -4  -9  -2 182.420 10.5100   1
   2  -7  -9 312.770 23.7500   1
  -2   7   9 270.130 17.7600   1
   2   7  -9 316.790 23.8600   1
  -2  -7   9 320.140 21.5400   1
   0  -1  12 36.7400 4.35000   1
   0   1  12 38.7500 4.61000   1
  -2  -2  12 53.3100 5.64000   1
  -2   2  12 72.2900 10.0300   1
   8  -2  -7 107.880 9.18000   1
  -8   2   7 150.360 18.6400   1
  -8  -2   7 110.040 9.54000   1
  -8  -2   7 129.350 14.0300   1
  -1  -2  12 346.060 24.2200   1
  -1   2  12 326.900 25.3700   1
  -9   0   1 536.170 19.7300   1
   1 -10   3 1020.55 36.8500   1
  -1 -10  -3 1010.52 35.7900   1
  -9  -1   2 469.750 18.6500   1
  -9   1   2 446.830 18.0000   1
  -2   9   6 126.350 10.7700   1
   2  -9  -6 158.050 10.3300   1
  -2  -9   6 142.660 12.3800   1
  -7   0  -6 56.9600 7.33000   1
  -7   0  -6 43.2900 5.73000   1
  -7   0  -6 53.6200 4.82000   1
  -4  -9   4 572.580 19.1300   1
  -4   9   4 650.790 22.8200   1
  -2   6  10 56.7100 5.33000   1
   2  -6 -10 47.6300 6.67000   1
  -2  -6  10 51.9300 6.77000   1
  -2  -6  10 58.5800 5.83000   1
   2   6 -10 63.3000 8.30000   1
  -3  -9  -4 871.260 29.4300   1
   3   9   4 820.430 26.3800   1
   3  -9   4 923.400 38.1500   1
   0  -7  -9 381.640 29.6200   1
   0   7   9 391.460 26.9900   1
   0  -7   9 450.230 16.2200   1
   0   7  -9 409.150 21.4600   1
   3  -8   6 412.200 19.3700   1
  -3  -8  -6 368.120 27.3100   1
   3   8   6 378.460 26.0600   1
  -5   2  11 40.0900 5.59000   1
  -5   2  11 31.7900 4.50000   1
  -5  -2  11 38.2700 3.83000   1
  -5  -2  11 36.0700 4.33000   1
  -9   1   3 527.290 18.5800   1
  -9  -1   3 544.410 23.5000   1
   7   6  -5 101.770 8.57000   1
  -7  -6   5 115.180 13.8600   1
  -7  -6   5 96.3200 8.95000   1
  -7   6   5 118.300 11.6200   1
   7  -6  -5 98.2100 10.3000   1
  -2 -10  -2 112.280 15.9900   1
   2 -10   2 113.510 15.7400   1
  -7  -2   9 256.070 20.6100   1
  -7  -2   9 245.510 12.9700   1
  -7   2   9 239.710 16.1700   1
  -2 -10   3 100.800 10.7600   1
   2 -10  -3 107.890 10.9100   1
  -9   1   1 165.070 17.4900   1
  -9  -1   1 136.470 16.7600   1
  -6   3  -7 24.4200 4.06000   1
  -6  -3  -7 10.6700 1.80000   1
  -6  -3  -7 16.7900 2.69000   1
  -6   3  -7 12.1900 3.02000   1
  -7  -1  -6 644.040 23.2600   1
  -7  -1  -6 665.940 22.3900   1
  -7  -1  -6 669.660 32.2000   1
  -7   1  -6 676.050 24.4100   1
  -7   1  -6 650.170 26.2200   1
  -5  -8  -3 221.800 18.8600   1
  -5  -8  -3 187.020 16.0500   1
   5  -8   3 201.250 13.0300   1
  -8  -5   2 158.620 10.5600   1
  -8  -5   2 149.640 16.4100   1
  -8   5   2 160.320 11.5000   1
   8  -5  -2 196.860 17.0900   1
   1  -8  -8 293.140 22.0900   1
  -1  -8   8 309.110 22.2000   1
   1   8  -8 340.900 27.2700   1
  -9   0   4 227.830 14.1100   1
   0   6  10 180.150 17.2000   1
   0  -6 -10 154.050 12.0600   1
   0   6 -10 150.960 20.2000   1
   0  -6  10 167.430 12.5600   1
   5   7   5 460.070 14.7000   1
  -5  -7  -5 433.240 13.8100   1
  -5  -7  -5 478.370 19.2900   1
   5  -7   5 498.990 17.5600   1
  -8  -5   1 111.180 15.4200   1
  -8  -5   1 111.430 12.7700   1
  -8  -5   1 118.610 14.4900   1
  -8   5   1 115.480 15.6900   1
   8  -5  -1 111.050 10.5800   1
  -5   0  -9 334.070 23.4000   1
  -4   0 -10 34.4100 4.11000   1
   4   0  10 32.4100 4.12000   1
  -2  -8  -7 151.160 19.3400   1
   2   8   7 153.920 6.97000   1
   2  -8   7 146.610 12.7700   1
  -8  -5   3 163.720 9.31000   1
  -8  -5   3 174.220 9.85000   1
  -8   5   3 196.160 15.0800   1
   8  -5  -3 163.540 10.6200   1
  -7  -6  -2 577.740 20.2100   1
  -7  -6  -2 607.750 20.3600   1
  -7  -6  -2 570.120 19.9600   1
   7  -6   2 610.400 21.6800   1
  -7   6  -2 567.180 20.3600   1
  -8   0  -4 172.050 16.3800   1
  -8   0  -4 198.080 17.7400   1
  -1  -9  -6 226.630 21.8100   1
   1  -9   6 223.380 14.0900   1
  -4  -4  -9 316.530 20.8300   1
   4   4   9 316.330 21.5500   1
  -4   4  -9 353.760 24.9000   1
  -9   0   0 226.000 13.3400   1
  -3  -2  12 49.2400 6.65000   1
  -3   2  12 49.4100 5.14000   1
  -6  -7  -3 473.700 19.1700   1
  -6  -7  -3 503.840 17.2600   1
  -6  -7  -3 499.290 17.4400   1
   6  -7   3 521.240 18.3600   1
  -7   4   8 139.810 13.7100   1
  -7  -4   8 143.360 13.5600   1
   7  -4  -8 129.040 11.7200   1
  -7  -4   8 141.730 13.0800   1
   2  -8  -8 560.020 25.7500   1
  -2   8   8 561.830 17.6100   1
  -2  -8   8 633.260 21.2300   1
   2   8  -8 640.200 23.4300   1
   4   8   5 39.3500 3.91000   1
  -4  -8  -5 41.2500 4.78000   1
   4  -8   5 50.5400 7.44000   1
  -9   1   4 80.8100 11.5900   1
  -9  -1   4 73.0800 10.3000   1
   9  -1  -4 58.7300 5.74000   1
   7  -5  -7 132.250 13.7600   1
  -7  -5   7 133.010 10.9200   1
  -7  -5   7 148.500 14.1600   1
  -7  -5   7 142.440 12.3400   1
  -7   5   7 175.050 12.3600   1
   1 -10  -4 352.400 24.1900   1
  -1 -10   4 350.790 23.9400   1
   0 -10   4 194.110 13.5500   1
   0 -10  -4 175.780 10.4200   1
   0  -8  -8 121.770 15.5800   1
   0   8  -8 134.710 17.3700   1
   0  -8   8 114.620 10.1000   1
   0  -2  12 490.830 29.7800   1
   0   2  12 446.650 19.0400   1
   1   4  11 61.7600 7.90000   1
  -1  -4 -11 56.4400 6.67000   1
   1  -4  11 62.5100 8.75000   1
  -1   4 -11 63.7500 10.4800   1
  -3 -10   1 148.920 12.7900   1
  -3 -10   1 159.370 11.4700   1
   3 -10  -1 168.510 11.3000   1
  -5  -1  -9 34.2500 4.56000   1
  -5  -1  -9 35.6600 4.61000   1
  -5   1  -9 34.3000 4.91000   1
  -4   1 -10 379.500 26.3300   1
   4   1  10 401.170 32.6000   1
  -6  -8   1 47.6000 6.45000   1
  -6  -8   1 38.3800 4.63000   1
  -6  -8   1 44.9300 6.00000   1
   6  -8  -1 51.2600 6.25000   1
  -6   8   1 58.0600 6.74000   1
  -9   2   2 179.640 10.1700   1
   9  -2  -2 216.220 11.1200   1
  -9  -2   2 222.490 15.3600   1
  -6  -8   2 90.7700 10.6600   1
  -6  -8   2 96.4200 12.7700   1
   6  -8  -2 90.1400 10.7000   1
  -6   8   2 104.990 14.1400   1
  -3 -10   0 19.4800 3.05000   1
  -3 -10   0 11.6000 1.74000   1
   3 -10   0 18.8600 2.61000   1
  -6  -3  10 266.850 18.7000   1
  -6  -3  10 226.810 12.5500   1
   6  -3 -10 220.860 10.9800   1
  -6   3  10 217.570 13.6300   1
  -8  -3  -3 291.600 20.1900   1
  -8  -3  -3 266.080 18.8700   1
  -8   3  -3 284.350 26.7800   1
  -8   3  -3 337.330 24.1900   1
  -8   1  -4 253.630 25.9400   1
  -8  -1  -4 215.470 11.6500   1
  -8  -1  -4 205.630 12.0400   1
  -8   1  -4 222.940 13.7000   1
   2   5  10 20.9100 3.25000   1
  -2  -5 -10 16.3500 2.92000   1
  -2   5 -10 19.4400 3.17000   1
  -5   4  -8 295.330 22.4100   1
  -5  -4  -8 269.140 18.3100   1
   5   4   8 304.530 20.6100   1
  -5   4  -8 316.850 25.2900   1
  -9   1   0 372.500 28.2700   1
  -9  -1   0 396.020 26.8500   1
   3  -7  -9 456.610 18.1500   1
  -3   7   9 503.360 16.2400   1
   3   7  -9 504.190 18.5900   1
  -3  -7   9 504.000 17.3000   1
   3  -6 -10 248.690 14.2600   1
  -3   6  10 251.480 17.0800   1
   3   6 -10 273.060 23.0000   1
  -3  -6  10 242.080 12.8900   1
  -3  -6  10 257.330 17.5200   1
  -9   2   3 181.370 12.1600   1
  -9  -2   3 168.640 10.9200   1
   9  -2  -3 155.020 8.86000   1
  -8  -4  -2 152.990 6.80000   1
  -8   4  -2 221.660 24.8500   1
  -8  -4  -2 150.770 13.3700   1
  -6  -7   6 143.060 18.6200   1
   6  -7  -6 108.720 11.2100   1
  -6  -7   6 112.600 10.1400   1
   6   7  -6 103.960 8.87000   1
  -6   7   6 91.7200 9.60000   1
  -4   8   7 49.7400 5.29000   1
   4  -8  -7 66.1900 8.92000   1
  -4  -8   7 65.5000 8.65000   1
   4   8  -7 53.0700 6.21000   1
  -2   3 -11 377.310 31.4100   1
   2   3  11 393.800 26.4700   1
   2  -3  11 371.270 26.3800   1
  -4   0  12 176.910 9.98000   1
  -4   0  12 191.210 17.4300   1
  -9  -2   1 363.540 24.8500   1
  -9   2   1 347.330 26.5400   1
  -8  -5   0 513.930 17.4000   1
  -8  -5   0 503.870 19.8200   1
  -8  -5   0 481.980 20.0900   1
   8  -5   0 507.300 19.7100   1
  -8   5   0 500.810 24.3500   1
  -4   4  11 83.0700 12.5500   1
  -4  -4  11 64.6500 8.86000   1
  -4   4  11 63.0700 6.44000   1
  -4  -4  11 61.0900 4.45000   1
   4  -4 -11 67.1100 9.15000   1
  -1   5  11 74.8900 9.03000   1
   1  -5 -11 71.6300 8.04000   1
   1   5 -11 88.4500 11.6700   1
  -1  -5  11 81.7100 10.1700   1
  -1  -5  11 82.4300 10.4700   1
   3 -10  -2 78.8300 10.6700   1
  -3 -10   2 84.7100 13.4000   1
  -7   2  -6 270.310 30.7600   1
  -7   2  -6 249.260 19.9200   1
  -7  -2  -6 231.420 16.1500   1
  -7  -2  -6 295.130 28.0800   1
  -7  -2  -6 261.390 21.2300   1
   2  -5 -11 10.5400 1.65000   1
  -2   5  11 9.73000 2.09000   1
  -2  -5  11 6.60000 1.16000   1
  -2  -5  11 6.38000 1.87000   1
  -8   0   8 30.7200 4.51000   1
  -6  -8   0 83.4900 9.40000   1
  -6  -8   0 86.2400 10.6500   1
  -6  -8   0 91.3200 11.6500   1
   6  -8   0 115.950 15.7700   1
  -6   8   0 122.060 18.2900   1
   1   0  12 262.860 24.1400   1
  -8   5   4 26.1300 4.33000   1
   8  -5  -4 22.9300 2.78000   1
  -8  -5   4 25.6800 4.11000   1
  -6  -8   3 219.120 11.5100   1
  -6  -8   3 219.090 11.7700   1
  -6   8   3 262.870 21.5700   1
   6  -8  -3 233.330 15.6500   1
  -3   4 -10 101.180 9.89000   1
  -3  -4 -10 88.7300 7.54000   1
   3   4  10 105.560 12.0100   1
  -4  -9  -3 133.500 16.6900   1
   4   9   3 120.630 10.8500   1
   4  -9   3 155.990 16.6900   1
  -3   9   6 47.8400 4.95000   1
   3  -9  -6 70.4800 9.33000   1
  -3  -9   6 66.7200 9.61000   1
  -2  -3  12 594.750 21.3800   1
  -2   3  12 576.360 21.1000   1
  -4   1  12 229.550 11.8800   1
  -4   1  12 219.330 15.3300   1
  -4  -1  12 222.650 12.5500   1
  -8  -3   7 443.170 21.2900   1
  -8  -3   7 498.670 17.6900   1
  -8   3   7 493.130 18.0600   1
   8  -3  -7 481.040 15.3900   1
  -1   3  12 458.460 19.3800   1
  -1  -3  12 453.180 17.4200   1
  -3 -10  -1 107.900 9.22000   1
  -3 -10  -1 120.100 16.5400   1
   3 -10   1 139.330 17.2100   1
  -8   4   6 451.690 16.5000   1
   8  -4  -6 439.880 15.0200   1
  -8  -4   6 456.490 14.8900   1
  -8  -4   6 435.750 16.2300   1
   1   7   9 590.320 24.4000   1
  -1  -7  -9 603.890 24.4600   1
  -1   7  -9 631.410 22.6500   1
   1  -7   9 690.070 23.5200   1
  -6  -5  -6 219.460 18.7900   1
  -6  -5  -6 199.840 12.5100   1
  -6  -5  -6 194.350 13.2800   1
  -6   5  -6 205.720 17.6800   1
  -2 -10  -3 636.430 23.0400   1
   2 -10   3 654.850 26.3200   1
  -7  -5  -4 631.270 22.1300   1
  -7   5  -4 626.550 30.0800   1
  -7   5  -4 625.290 31.1700   1
  -7  -5  -4 628.630 22.5500   1
  -7  -5  -4 607.700 20.4100   1
  -5  -9   1 53.5000 5.84000   1
  -5  -9   1 65.4500 9.87000   1
   5  -9  -1 70.9800 9.53000   1
   9   0  -5 188.630 9.34000   1
  -9   0   5 171.640 11.7500   1
  -7  -7   2 74.3800 10.4500   1
  -7  -7   2 65.7600 8.72000   1
   7  -7  -2 80.1700 10.7700   1
  -7   7   2 107.990 15.3200   1
  -8  -1   8 227.970 12.5400   1
  -8   1   8 215.780 11.5600   1
  -8  -1   8 239.010 15.2100   1
  -6   0  -8 11.5500 2.94000   1
  -6   0  -8 15.7300 3.09000   1
  -6   0  -8 10.8800 3.39000   1
  -7  -4  -5 310.160 21.8600   1
  -7  -4  -5 298.330 20.3600   1
  -7   4  -5 324.600 26.5300   1
  -7   4  -5 374.190 38.0900   1
  -7  -4  -5 319.190 22.1700   1
   1   1  12 4.29000 1.79000   1
   1  -1  12 6.63000 2.03000   1
  -2  10   4 100.630 8.83000   1
  -2 -10   4 147.100 12.8300   1
   4  -9  -5 46.4700 6.04000   1
  -4   9   5 47.1500 7.56000   1
  -4  -9   5 44.4100 5.52000   1
  -5  -3  11 222.130 12.6200   1
  -5   3  11 242.170 17.1200   1
  -5  -3  11 223.740 14.5700   1
   5  -3 -11 200.110 10.7500   1
  -5   3  11 225.010 11.5900   1
  -7  -7   1 347.020 23.3000   1
  -7  -7   1 331.180 23.5900   1
  -7  -7   1 309.260 21.8300   1
  -7   7   1 441.570 18.1800   1
   1 -10   4 6.19000 1.72000   1
  -1 -10  -4 2.32000 2.77000   1
   3   0  11 254.980 21.3000   1
   5  -8  -6 22.2800 3.16000   1
  -5  -8   6 25.2300 3.27000   1
   5   8  -6 22.2000 3.32000   1
  -5   8   6 20.3300 2.80000   1
  -9  -2   4 238.640 14.2500   1
   9  -2  -4 261.790 18.2700   1
  -9   2   4 254.210 19.0000   1
  -5  -9   2 143.160 18.0800   1
  -5   9   2 161.630 11.4500   1
   5  -9  -2 148.810 19.1200   1
  -6  -6  -5 241.860 12.0500   1
  -6   6  -5 263.080 21.1800   1
   6  -6   5 257.030 20.2200   1
  -6  -6  -5 255.790 24.1400   1
  -6  -6  -5 238.780 12.5400   1
  -6  -6  -5 236.540 17.5200   1
  -7  -3   9 66.8100 8.74000   1
  -7  -3   9 59.2100 6.59000   1
   7  -3  -9 37.3800 3.87000   1
  -7   3   9 58.7100 6.68000   1
  -5   2  -9 335.540 23.3900   1
  -5  -2  -9 303.860 23.0000   1
   5   2   9 339.240 22.9700   1
   4   2  10 191.400 15.3500   1
  -4  -2 -10 161.050 10.8400   1
  -4   2 -10 196.780 15.6700   1
  -5   6   9 139.680 12.4400   1
   5  -6  -9 153.000 11.9100   1
  -5  -6   9 160.090 9.05000   1
  -5  -6   9 155.000 8.13000   1
  -5  -9   0 195.890 10.9800   1
  -5  -9   0 190.800 10.4800   1
   5  -9   0 204.670 11.1700   1
   9  -1  -5 399.180 26.4300   1
  -9   1   5 389.280 26.6300   1
  -9  -1   5 369.630 27.2200   1
   9   1  -5 398.330 26.1400   1
  -8  -2  -4 18.3200 3.36000   1
  -8   2  -4 22.3800 3.38000   1
  -8   2  -4 23.0500 3.00000   1
  -8  -2  -4 25.7900 3.50000   1
  -9   0  -1 104.060 9.80000   1
  -9   0  -1 116.420 14.2900   1
  -6   1  -8 338.990 23.5300   1
  -6  -1  -8 440.880 17.1100   1
  -6   1  -8 327.460 26.7600   1
  -6   1  -8 339.100 23.4800   1
  -9  -2   0 191.070 11.1200   1
  -9  -2   0 181.200 10.2200   1
  -9   2   0 181.920 14.1700   1
  -7  -6   6 172.420 11.6900   1
  -7   6   6 199.230 17.7500   1
   7  -6  -6 165.160 13.4400   1
   7   6  -6 158.250 7.99000   1
  -7  -6   6 171.680 10.0700   1
   0  -5 -11 34.9800 4.05000   1
   0   5  11 35.3700 4.18000   1
   0  -5  11 34.1000 4.35000   1
   0   5 -11 37.5100 4.47000   1
   0  -5  11 44.1600 4.72000   1
   3   1  11 277.090 20.2400   1
   3  -1  11 265.070 20.9500   1
   7  -7  -3 202.910 11.8100   1
  -7   7   3 228.820 15.7400   1
  -7  -7   3 220.640 12.4600   1
  -7  -7   3 217.530 11.6600   1
   3  -8  -8 386.010 26.5700   1
  -3   8   8 437.650 14.5300   1
   3   8  -8 493.060 21.9800   1
  -3  -8   8 444.460 14.9100   1
   1   6  10 300.360 20.4000   1
  -1  -6 -10 343.750 31.7200   1
   1  -6  10 349.150 24.1900   1
  -1   6 -10 290.340 23.7900   1
  -3 -10   3 126.600 11.1400   1
   3 -10  -3 130.420 12.7600   1
  -1  -8  -8 396.310 30.3900   1
   1   8   8 476.010 16.6300   1
  -1   8  -8 494.320 23.9700   1
  -1   8  -8 415.410 13.0800   1
   1  -8   8 476.020 16.8000   1
  -6  -5   9 111.950 15.9300   1
  -6   5   9 96.0600 10.9600   1
  -6  -5   9 83.0600 6.80000   1
  -6  -5   9 106.610 9.19000   1
   6  -5  -9 88.1500 10.2000   1
  -6  -8  -1 34.8300 4.62000   1
  -6  -8  -1 40.9900 4.46000   1
  -6  -8  -1 36.9400 4.15000   1
   6  -8   1 48.4000 6.40000   1
  -3   5  11 191.170 15.2600   1
  -3   5  11 141.110 12.5000   1
   3  -5 -11 147.290 14.2700   1
  -3  -5  11 159.800 8.54000   1
  -3  -5  11 150.080 15.0500   1
  -7  -7   0 35.8300 4.75000   1
  -7  -7   0 38.4500 4.65000   1
  -7  -7   0 39.3800 5.46000   1
  -7   7   0 39.3400 5.62000   1
   7  -7   0 53.7300 6.89000   1
  -9   1  -1 28.9500 4.82000   1
  -9  -1  -1 33.2100 4.39000   1
  -9  -1  -1 39.3500 4.01000   1
  -6  -6   8 41.8000 3.75000   1
  -6  -6   8 34.9700 3.65000   1
  -6  -6   8 49.7000 5.22000   1
  -6   6   8 46.4900 4.65000   1
   6  -6  -8 37.7900 5.18000   1
   1  -9  -7 154.590 11.3400   1
  -1  -9   7 150.800 15.3000   1
  -3  -3  12 282.210 18.9200   1
  -3   3  12 286.720 25.5500   1
  -3  -3  12 271.040 20.0600   1
  -8  -5  -1 36.6200 5.75000   1
  -8  -5  -1 38.6700 4.55000   1
   8  -5   1 45.6000 5.87000   1
  -8   5  -1 37.0900 5.10000   1
  -5   5  10 330.490 22.2600   1
   5  -5 -10 306.020 21.2800   1
  -5  -5  10 348.250 23.9100   1
  -5  -5  10 327.460 21.7100   1
  -5  -9   3 10.2000 1.94000   1
   5  -9  -3 12.7100 2.11000   1
  -5   9   3 14.1200 2.60000   1
   0  -3  12 222.150 20.3900   1
   0   3  12 226.630 15.1000   1
  -6   0  11 122.740 15.7400   1
  -6   0  11 107.800 13.0700   1
  -4   2  12 89.2300 10.7900   1
  -4  -2  12 51.4500 2.88000   1
  -4  -2  12 75.3300 9.16000   1
  -4   2  12 69.5700 9.65000   1
  -6   8   4 120.660 15.9100   1
   6  -8  -4 141.010 13.7200   1
  -6  -8   4 143.090 17.6600   1
  -6  -8   4 128.750 14.6900   1
  -6   4  -7 384.930 27.7900   1
  -6  -4  -7 374.680 25.8100   1
  -6  -4  -7 381.460 25.5300   1
  -9  -3   2 431.120 16.0700   1
  -9   3   2 406.340 31.2800   1
   9  -3  -2 430.510 17.6500   1
   5  -7  -8 30.7200 3.85000   1
  -5   7   8 20.7700 2.61000   1
  -5  -7   8 24.6000 3.78000   1
   5   7  -8 20.3500 2.83000   1
   4  -6   8 161.850 11.5500   1
  -4   6  -8 150.670 15.1100   1
   4   6   8 135.960 11.8500   1
  -4   6  -8 128.070 13.7800   1
  -4  -6  -8 168.330 13.4400   1
   3  -9   5 255.680 18.7300   1
  -3  -9  -5 247.020 19.2600   1
   3   9   5 208.640 10.6100   1
   5   8   4 809.990 25.2800   1
  -5  -8  -4 883.960 34.5000   1
   5  -8   4 951.240 34.2400   1
   3 -10   2 136.900 18.1200   1
  -3 -10  -2 111.670 13.7700   1
  -8  -2   8 310.240 24.3200   1
  -8   2   8 271.650 19.7700   1
  -8  -2   8 282.840 19.9300   1
   1  -2  12 639.680 23.7900   1
   1   2  12 577.500 21.8200   1
  -7  -6  -3 773.020 26.4100   1
  -7  -6  -3 808.690 27.1100   1
  -7  -6  -3 748.740 24.9300   1
  -7   6  -3 815.200 30.4400   1
   7  -6   3 795.050 28.0200   1
   4  -7   7 91.8200 12.4300   1
  -4   7  -7 72.3800 10.2800   1
  -4  -7  -7 70.5100 12.8500   1
   4   7   7 76.1100 7.98000   1
   0  -9  -7 66.0800 7.19000   1
   0  -9   7 73.8200 9.05000   1
   2   9   6 362.460 11.7900   1
  -2  -9  -6 386.780 18.5900   1
   2  -9   6 425.050 15.4500   1
  -7   0  10 16.1700 2.42000   1
  -7   0  10 11.2000 1.97000   1
   8  -5  -5 248.470 20.2100   1
  -8   5   5 229.270 19.0300   1
  -8  -5   5 193.450 12.5300   1
  -8  -5   5 221.040 15.5400   1
   9  -3  -3 282.340 19.0300   1
  -9   3   3 251.430 17.4900   1
  -9  -3   3 250.500 17.0700   1
  -3  -7  -8 63.9800 7.22000   1
   3   7   8 62.7600 9.92000   1
   3  -7   8 76.4600 10.8400   1
  -3   7  -8 72.9500 8.05000   1
  -3   7  -8 56.3000 5.69000   1
  -5  -9  -1 235.210 19.7900   1
  -5  -9  -1 269.220 12.2500   1
   5  -9   1 259.350 9.00000   1
  -6   1  11 426.470 19.3600   1
  -6  -1  11 388.900 20.9300   1
  -6   1  11 441.420 18.4900   1
  -6  -1  11 430.520 17.9900   1
   9  -3  -1 270.280 7.29000   1
  -9   3   1 294.130 19.6500   1
  -9  -3   1 252.960 19.9400   1
   2  -9  -7 145.770 9.81000   1
  -2   9   7 139.280 7.48000   1
  -2  -9   7 156.010 9.02000   1
   2   9  -7 155.920 12.2700   1
  -1  10   5 93.6900 7.89000   1
   1 -10  -5 109.840 13.0000   1
  -1 -10   5 111.080 13.8800   1
  -7  -3  -6 238.850 16.7100   1
  -7  -3  -6 274.920 22.4700   1
  -7   3  -6 214.560 17.3500   1
  -7   3  -6 226.490 24.1900   1
  -7  -3  -6 234.120 17.4800   1
  -9  -2   5 102.270 6.07000   1
  -9   2   5 102.210 11.9600   1
   9  -2  -5 80.1700 6.21000   1
  -6   2  -8 94.6800 10.0300   1
  -6  -2  -8 108.480 11.6100   1
  -6  -2  -8 88.4400 10.4100   1
  -6   2  -8 114.420 10.8800   1
  -7  -7   4 264.040 7.11000   1
   7  -7  -4 248.540 16.7700   1
  -7  -7   4 253.030 18.6400   1
  -7   7   4 247.530 18.1900   1
   3   6   9 18.6300 2.91000   1
  -3  -6  -9 25.3200 3.63000   1
  -3   6  -9 22.3600 3.05000   1
   3  -6   9 27.9500 3.11000   1
  -3   6  -9 28.8000 4.22000   1
   0 -10   5 390.380 16.7800   1
   0 -10  -5 367.060 17.2400   1
   0  10   5 388.530 15.2500   1
  -7  -1  10 312.520 15.3900   1
  -7   1  10 281.360 12.4900   1
  -7  -1  10 314.750 13.3500   1
  -7   1  10 282.190 8.68000   1
   3  -2  11 30.7800 4.93000   1
   3   2  11 19.0100 3.42000   1
  -3   2 -11 25.8100 3.75000   1
   4  -6 -10 670.020 27.5000   1
  -4   6  10 744.190 29.2600   1
  -4  -6  10 727.680 29.0700   1
  -4  -6  10 711.920 28.2100   1
   4  -7  -9 199.560 17.5900   1
  -4   7   9 173.930 9.11000   1
  -4  -7   9 198.780 13.5700   1
   4   7  -9 184.340 13.7300   1
  -6  -7  -4 563.760 23.4600   1
  -6  -7  -4 556.700 24.3400   1
  -6  -7  -4 593.100 24.3400   1
   6  -7   4 565.220 26.4000   1
  -6  -4  10 305.580 11.0100   1
  -6   4  10 273.800 8.16000   1
   6  -4 -10 273.080 7.29000   1
  -6  -4  10 302.920 9.75000   1
  -8  -4  -3 356.640 10.6100   1
  -8   4  -3 416.580 28.5600   1
  -8  -4  -3 337.120 26.5500   1
  -9   0   6 297.460 12.7200   1
  -9  -2  -1 397.870 22.7800   1
  -9  -2  -1 399.120 17.2300   1
  -9   2  -1 378.270 17.8700   1
  -5  -6  -7 66.8000 9.25000   1
  -5  -6  -7 51.3400 3.16000   1
   5   6   7 48.4700 7.48000   1
  -5   6  -7 73.8000 8.88000   1
   5  -6   7 81.1600 7.67000   1
  -7  -7  -1 659.740 26.6600   1
  -7  -7  -1 643.390 28.8500   1
  -7  -7  -1 647.660 28.3100   1
  -7   7  -1 698.430 29.3000   1
   7  -7   1 682.930 29.0700   1
  -9  -3   4 297.750 17.2700   1
  -9  -3   4 295.640 7.19000   1
   9  -3  -4 327.520 12.4600   1
  -9   3   4 346.070 20.5600   1
   2   4  11 13.7100 2.15000   1
  -2   4 -11 21.9500 3.80000   1
  -5   3  -9 63.2000 9.00000   1
  -5   3  -9 68.3500 7.83000   1
  -5  -3  -9 51.8000 6.62000   1
   5   3   9 55.1000 5.64000   1
  -3 -10   4 58.4100 9.12000   1
  -3  10   4 44.3100 5.05000   1
   3 -10  -4 49.0600 6.61000   1
  -4   3 -10 69.2000 9.68000   1
  -4  -3 -10 43.5000 6.76000   1
   4   3  10 52.3500 5.68000   1
  -2 -10  -4 122.390 11.8100   1
   2 -10   4 110.740 8.45000   1
  -5  -9   4 200.640 14.8100   1
  -5   9   4 261.130 14.9900   1
   5  -9  -4 220.730 16.8500   1
  -8   3  -4 537.130 27.4200   1
  -8   3  -4 437.850 22.2900   1
  -8  -3  -4 428.890 19.0800   1
  -8  -3  -4 435.210 18.5000   1
  -6  -7   7 14.3300 2.24000   1
   6   7  -7 12.9700 2.49000   1
  -6  -7   7 14.5700 2.40000   1
   6  -7  -7 16.4300 2.25000   1
  -6   7   7 16.0600 1.88000   1
  -9  -1   6 77.9100 6.24000   1
   9  -1  -6 60.5900 6.67000   1
  -9   1   6 83.9700 8.53000   1
  -4  -5  -9 367.770 12.6200   1
  -4   5  -9 372.200 38.9900   1
   4   5   9 344.530 10.5800   1
  -4   5  -9 350.690 9.85000   1
   3   8   7 34.3900 4.51000   1
  -3  -8  -7 32.2100 5.17000   1
   3  -8   7 33.3600 4.93000   1
  -9   3   0 518.140 25.6800   1
  -9  -3   0 528.160 28.8500   1
  -9  -3   0 534.860 22.7100   1
   4  -9   4 216.250 15.1300   1
   4   9   4 241.680 16.0700   1
  -4  -9  -4 195.690 14.6500   1
  -7   5   8 366.190 10.6400   1
  -7  -5   8 375.720 15.4400   1
   7  -5  -8 369.450 38.2000   1
  -7  -5   8 392.580 16.7900   1
  -2 -10   5 63.3600 10.4100   1
  -2  10   5 51.5100 7.75000   1
   2 -10  -5 54.2900 5.56000   1
  -6  -8  -2 83.5700 7.68000   1
  -6  -8  -2 87.2500 8.49000   1
  -6  -8  -2 80.8800 9.12000   1
   6  -8   2 87.6100 10.2100   1
  -9   0  -2 104.460 12.2300   1
  -9   0  -2 106.780 10.1600   1
   0 -11   0 4.04000 1.93000   1
  -6   2  11 98.8700 7.84000   1
  -6   2  11 90.3900 9.08000   1
  -6  -2  11 109.990 9.93000   1
  -6  -2  11 100.330 9.76000   1
  -1  -5 -11 105.150 12.2300   1
   1   5  11 106.240 12.3700   1
  -1   5 -11 145.160 16.2700   1
   2  -4 -12 71.4100 8.56000   1
  -2  -4  12 77.4900 7.28000   1
  -2   4  12 85.2600 9.56000   1
  -2  -4  12 72.7900 6.46000   1
   5  -7   6 226.510 16.5500   1
  -5  -7  -6 256.190 25.9900   1
   5   7   6 258.140 28.1200   1
  -5   7  -6 264.740 9.08000   1
  -8   0  -5 336.320 10.3000   1
  -8   0  -5 330.870 16.7400   1
  -8  -4   7 245.900 16.5600   1
   8  -4  -7 239.770 15.8500   1
  -8  -4   7 247.750 20.5000   1
  -8   4   7 274.830 14.3800   1
   1  -4 -12 49.1600 5.07000   1
  -1  -4  12 49.2200 6.54000   1
  -1   4  12 34.6900 3.73000   1
  -5   0  12 88.7400 7.85000   1
  -5   0  12 80.0600 9.28000   1
   4 -10  -1 291.780 10.7200   1
  -4 -10   1 281.890 8.58000   1
  -4 -10   1 275.740 6.37000   1
  -8  -6   2 154.120 10.8600   1
  -8  -6   2 155.750 8.61000   1
  -8   6   2 191.070 16.7700   1
   8  -6  -2 152.810 12.4200   1
   4   8   6 626.040 24.8400   1
  -4  -8  -6 570.610 25.0300   1
   4  -8   6 647.070 26.4500   1
  -4   9   6 152.710 8.78000   1
   4  -9  -6 191.920 18.7500   1
  -4  -9   6 186.740 13.4200   1
  -7   0  -7 289.860 22.7400   1
  -7   0  -7 222.740 16.0500   1
  -7   0  -7 226.420 19.4900   1
  -5   5  -8 161.020 16.9900   1
  -5   5  -8 138.200 14.4800   1
   5   5   8 128.220 12.4500   1
  -5  -5  -8 96.3400 6.04000   1
  -5  -5  -8 128.550 13.8200   1
  -1  -9  -7 140.710 14.3200   1
   1  -9   7 130.070 9.48000   1
   2   7   9 265.430 10.2700   1
  -2  -7  -9 262.710 16.3200   1
   2  -7   9 270.460 12.6300   1
  -2   7  -9 252.130 17.2400   1
  -2   7  -9 266.940 18.0900   1
   0 -11   1 824.160 33.5300   1
   0 -11  -1 842.960 34.0300   1
  -6   8   5 88.9300 10.7300   1
  -6  -8   5 96.2600 10.1800   1
  -6  -8   5 76.3100 4.30000   1
   6  -8  -5 89.2900 9.78000   1
   5  -4 -11 24.2000 2.54000   1
  -5  -4  11 28.6900 3.15000   1
  -5   4  11 12.6100 2.22000   1
  -7  -2  10 168.510 9.38000   1
  -7   2  10 192.740 16.8000   1
  -7  -2  10 167.960 12.6400   1
  -8  -5  -2 547.480 28.1100   1
  -8  -5  -2 556.130 22.4200   1
  -8   5  -2 720.920 40.8500   1
   8  -5   2 577.520 24.8600   1
  -1   7  10 857.290 34.3600   1
   1  -7 -10 790.920 33.9500   1
  -1  -7  10 911.220 36.2300   1
   1   7 -10 927.270 47.5700   1
   1 -10   5 868.710 35.4800   1
  -1 -10  -5 798.310 32.1600   1
  -9   1  -2 278.540 24.2100   1
  -9  -1  -2 234.380 19.4600   1
  -9   1  -2 269.210 17.8200   1
  -9  -1  -2 249.800 17.2900   1
  -5  -9  -2 86.8100 10.6000   1
  -5  -9  -2 89.4800 12.5600   1
   5  -9   2 99.4000 12.7700   1
  -7   4   9 658.000 26.5700   1
   7  -4  -9 603.440 23.7200   1
  -7  -4   9 648.070 26.4000   1
  -7  -4   9 659.340 32.5300   1
   2   0  12 125.070 12.0700   1
  -4 -10   0 160.580 9.29000   1
  -4 -10   0 153.460 11.2200   1
   4 -10   0 187.230 16.7000   1
  -8   1  -5 157.830 17.1600   1
  -8   1  -5 159.220 13.2100   1
  -8  -1  -5 150.870 12.3900   1
  -8  -1  -5 166.330 16.2000   1
  -4  -3  12 83.7300 8.49000   1
  -4  -3  12 63.4100 4.43000   1
  -4   3  12 59.7200 8.25000   1
  -4   3  12 68.7200 6.29000   1
  -8  -6   1 104.850 9.34000   1
  -8  -6   1 115.880 8.64000   1
  -8  -6   1 106.560 10.5000   1
  -8   6   1 131.980 18.0600   1
   8  -6  -1 115.050 8.55000   1
  -4 -10   2 24.1200 3.64000   1
   4 -10  -2 31.7700 3.47000   1
  -5  -1  12 31.7900 4.10000   1
  -5  -1  12 32.6600 4.55000   1
  -5   1  12 31.3400 4.37000   1
  -5   1  12 25.2900 4.23000   1
  -4   5  11 1051.07 41.3000   1
   4  -5 -11 989.960 40.3900   1
  -4  -5  11 1047.63 40.7100   1
  -4  -5  11 1081.34 42.7200   1
  -3 -10  -3 176.740 18.9500   1
   3 -10   3 170.110 10.1600   1
  -1 -11   0 422.770 16.3600   1
   1 -11   0 522.620 27.3600   1
   8  -6  -3 44.9300 4.98000   1
  -8  -6   3 38.8300 4.81000   1
  -8   6   3 53.8400 8.72000   1
  -8  -6   3 43.9600 5.21000   1
   2  -7 -10 730.850 30.5900   1
  -2  -7  10 872.120 34.9300   1
   2   7 -10 800.040 33.6700   1
   8  -3  -8 180.200 18.5700   1
  -8  -3   8 221.070 14.7400   1
  -8   3   8 216.730 18.2800   1
  -8  -3   8 208.370 17.6300   1
  -7   1  -7 57.5800 7.04000   1
  -7   1  -7 56.4500 7.84000   1
  -7  -1  -7 52.7100 7.15000   1
  -7   1  -7 67.1000 7.37000   1
  -7  -1  -7 62.9000 8.37000   1
  -7  -1  -7 49.4300 4.57000   1
   1   3  12 60.9300 9.01000   1
   1  -3  12 46.5300 7.35000   1
   3  -9  -7 261.610 12.3200   1
  -3   9   7 228.760 15.6900   1
  -3  -9   7 272.820 8.52000   1
   3   9  -7 245.760 17.5000   1
   4  -8  -8 85.2100 10.6600   1
  -4   8   8 80.3000 6.45000   1
  -4  -8   8 84.5800 8.51000   1
   4   8  -8 86.3300 9.27000   1
  -1 -11   1 347.380 10.2100   1
   1 -11  -1 320.500 14.1300   1
   5  -8  -7 37.6100 4.80000   1
   5   8  -7 26.2100 3.30000   1
  -5  -8   7 34.0700 4.18000   1
  -5   8   7 27.6900 4.04000   1
  -7  -7   5 87.6900 8.42000   1
  -7  -7   5 93.8000 11.4700   1
  -7   7   5 86.3600 5.99000   1
   7  -7  -5 97.3600 10.1200   1
  -7  -6   7 90.0300 5.24000   1
  -7  -6   7 98.3300 12.3800   1
  -7   6   7 111.160 8.12000   1
  -7  -6   7 78.9800 5.37000   1
   7  -6  -7 84.8400 7.72000   1
  -1  -8   9 1152.46 118.470   1
   1   8  -9 1110.55 47.0900   1
   1  -8  -9 917.180 37.0700   1
   2  -1  12 60.5600 8.88000   1
   2   1  12 64.2900 6.74000   1
  -3   5 -10 123.800 17.3200   1
   3   5  10 137.700 13.0100   1
  -3  -5 -10 127.520 11.9200   1
  -2   0  13 840.550 33.7900   1
  -2   8  -8 278.540 13.8400   1
   2  -8   8 264.400 8.61000   1
  -2   8  -8 250.470 17.0500   1
  -2  -8  -8 259.000 15.8000   1
   2   8   8 240.380 16.8800   1
  -8  -5   6 75.1300 9.64000   1
  -8  -5   6 64.7300 3.75000   1
  -8   5   6 84.5100 8.62000   1
   8  -5  -6 78.5200 6.81000   1
  -9  -3   5 341.350 15.6400   1
  -9   3   5 331.870 14.6600   1
  -9  -3   5 336.120 7.91000   1
   9  -3  -5 365.260 8.85000   1
   1 -11   1 214.240 16.7400   1
  -1 -11  -1 211.970 15.9900   1
  -8   0   9 108.200 7.54000   1
  -8   0   9 102.930 11.9900   1
  -9   2   6 471.440 24.6100   1
   9  -2  -6 502.580 19.6600   1
  -9  -2   6 480.900 19.7900   1
  -9  -2   6 481.680 20.4900   1
  -1   0  13 217.160 20.0600   1
  -6  -3  -8 350.960 11.6100   1
  -6   3  -8 361.690 17.6500   1
  -6   3  -8 368.910 10.2000   1
  -6  -3  -8 383.010 20.1000   1
   2  -6  10 311.350 13.4900   1
   2   6  10 328.080 16.9800   1
  -2   6 -10 298.860 15.8100   1
  -2  -6 -10 293.430 21.6400   1
  -7   5  -5 11.4200 2.28000   1
  -7  -5  -5 18.6400 3.23000   1
  -7  -5  -5 8.85000 1.65000   1
  -7  -5  -5 9.77000 1.43000   1
  -3  -4  12 463.580 19.9800   1
   3  -4 -12 462.130 25.8600   1
  -3   4  12 450.810 19.2000   1
  -3  -4  12 510.080 21.6700   1
  -3  -3 -11 150.580 10.8900   1
  -3   3 -11 176.450 14.4100   1
   3   3  11 161.020 11.1900   1
   2   8  -9 196.690 17.0800   1
  -2  -8   9 185.350 12.8500   1
   2  -8  -9 181.190 20.4800   1
   0 -11  -2 34.3600 4.90000   1
   0 -11   2 41.1000 5.26000   1
   0   7  10 366.780 11.1300   1
   0  -7 -10 394.910 22.9400   1
   0  -7  10 438.660 18.4900   1
   0   7 -10 369.360 40.4700   1
   0   4  12 223.300 21.5000   1
   0  -4 -12 217.380 18.7300   1
   0  -4  12 236.940 23.4000   1
  -2  -1  13 131.500 11.4500   1
  -2   1  13 125.260 13.7600   1
  -8  -6   0 183.480 12.7100   1
  -8   6   0 183.690 14.6600   1
  -8  -6   0 165.750 11.3800   1
   8  -6   0 205.500 17.6000   1
  -8  -6   0 180.620 19.2200   1
   4 -10   1 263.400 10.9600   1
  -4 -10  -1 267.870 8.09000   1
  -4 -10  -1 268.150 8.82000   1
   9  -4  -2 183.610 14.4000   1
  -9   4   2 151.830 12.1400   1
  -9  -4   2 153.610 8.84000   1
   1   6 -11 151.080 11.9900   1
   1  -6 -11 150.610 13.9700   1
  -1   6  11 166.900 13.8100   1
  -1  -6  11 185.560 17.5600   1
  -7  -7  -2 319.880 15.7400   1
  -7  -7  -2 306.140 11.5600   1
  -7  -7  -2 307.140 11.2100   1
  -7   7  -2 310.370 23.5300   1
   7  -7   2 316.360 12.9900   1
  -8   1   9 13.6400 2.16000   1
  -8  -1   9 20.2800 2.32000   1
  -8  -1   9 16.6800 2.45000   1
  -2   6  11 367.920 15.2000   1
  -2  -6  11 371.190 39.3300   1
  -2  -6  11 371.930 38.8600   1
   2   6 -11 362.340 10.3400   1
   2  -6 -11 348.910 16.7300   1
  -9  -3  -1 107.820 7.27000   1
  -9  -3  -1 127.730 11.0100   1
  -9   3  -1 139.760 14.9500   1
  -4  10   3 245.900 18.0700   1
  -4 -10   3 284.810 8.64000   1
   4 -10  -3 294.180 13.0300   1
  -1   1  13 321.620 23.6600   1
  -1  -1  13 273.570 13.8100   1
   1 -11  -2 345.520 10.1200   1
  -1 -11   2 354.960 10.2900   1
   0   8  -9 223.950 17.2100   1
   0  -8   9 208.030 16.3200   1
   0   8   9 225.570 19.7100   1
   0  -8  -9 190.010 15.8600   1
  -9  -4   3 180.660 24.0800   1
   9  -4  -3 180.190 20.3200   1
  -9   4   3 161.680 11.3200   1
  -8   6   4 189.420 15.5500   1
  -8  -6   4 193.780 14.5200   1
  -8  -6   4 177.660 19.9900   1
   8  -6  -4 174.070 12.7500   1
  -9  -2  -2 213.200 19.4300   1
  -9  -2  -2 211.050 16.8700   1
  -9   2  -2 202.370 17.7400   1
  -8   2  -5 722.480 34.2800   1
  -8  -2  -5 682.700 28.4900   1
  -8   2  -5 836.180 34.8900   1
  -8  -2  -5 645.920 26.9000   1
  -9  -4   1 471.910 20.4300   1
  -9   4   1 449.750 23.4700   1
   9  -4  -1 500.530 21.8500   1
  -5   2  12 14.6500 1.75000   1
  -5   2  12 13.7300 1.99000   1
  -5  -2  12 1.27000 1.27000   1
  -5  -2  12 6.71000 2.05000   1
  -6   6  -6 54.4400 3.89000   1
  -6  -6  -6 65.7800 8.73000   1
  -6  -6  -6 54.8100 3.07000   1
  -6  -6  -6 51.1600 3.94000   1
   6  -6   6 77.5800 9.61000   1
  -5   9   5 139.330 10.0000   1
  -5  -9   5 137.070 8.26000   1
   5  -9  -5 140.360 10.0000   1
  -7  -4  -6 107.980 11.0200   1
  -7  -4  -6 93.0300 8.74000   1
  -7   4  -6 121.440 11.4200   1
  -7  -4  -6 120.990 8.48000   1
  -3   0  13 1143.40 117.610   1
  -7  -6  -4 89.4700 4.78000   1
   7  -6   4 125.730 14.5000   1
  -7  -6  -4 128.590 15.5600   1
  -7  -6  -4 107.670 13.1400   1
  -7  -2  -7 223.860 15.3600   1
  -7  -2  -7 227.560 17.8900   1
  -7   2  -7 211.920 16.4500   1
  -7  -2  -7 224.080 15.6800   1
  -7   2  -7 231.340 22.4600   1
  -3   7  10 92.3600 6.07000   1
  -3  -7  10 104.270 5.47000   1
   3   7 -10 131.340 11.7200   1
   3  -7 -10 106.890 8.24000   1
  -3 -10   5 15.7300 2.56000   1
   2   2  12 124.540 10.0000   1
   2  -2  12 120.170 12.9400   1
  -6   3  11 443.820 21.7600   1
  -6   3  11 472.940 20.7500   1
  -6  -3  11 536.620 22.8300   1
  -6  -3  11 522.440 21.5200   1
   5   8   5 542.660 21.0900   1
   5  -8   5 647.560 27.0600   1
  -5  -8  -5 599.200 25.1700   1
   1 -11   2 589.580 29.0600   1
  -1 -11  -2 604.730 26.2700   1
  -9   0   7 378.500 16.4100   1
  -6  -5  -7 274.750 7.54000   1
  -6  -5  -7 299.860 9.41000   1
  -6   5  -7 299.660 15.0800   1
  -6  -5  -7 283.660 7.65000   1
  -1  10   6 97.5300 4.15000   1
  -1 -10   6 104.040 5.66000   1
   1 -10  -6 112.420 12.3000   1
  -3  -1  13 204.670 16.1200   1
  -3   1  13 223.050 21.3900   1
   2 -11   0 342.790 10.2300   1
  -2 -11   0 312.620 8.05000   1
  -2 -11   0 315.080 14.3400   1
   2 -11  -1 4.51000 1.48000   1
  -2 -11   1 8.50000 2.37000   1
  -6  -8  -3 175.620 14.5300   1
   6  -8   3 208.100 18.7900   1
  -6  -8  -3 161.310 9.35000   1
  -6  -8  -3 193.800 19.9900   1
   3  -9   6 221.740 15.8900   1
  -3  -9  -6 198.350 15.5100   1
   3   9   6 212.660 14.3300   1
   0   6  11 200.710 16.8600   1
   0  -6  11 250.130 18.2300   1
   0   6 -11 215.160 18.1800   1
   0  -6 -11 241.020 20.8300   1
   0   0  13 10.0300 2.32000   1
  -7  -3  10 748.780 29.7700   1
  -7  -3  10 740.110 39.3900   1
  -7   3  10 686.620 29.9500   1
  -9  -4   4 229.400 14.8500   1
  -9  -4   4 286.910 11.1300   1
  -9   4   4 292.660 11.5300   1
   9  -4  -4 328.290 14.2600   1
   0 -10   6 52.2600 6.07000   1
   0 -10  -6 55.6700 6.17000   1
  -9  -1   7 342.970 18.8000   1
  -9   1   7 309.980 16.2000   1
  -2   2  13 368.880 14.4400   1
  -2  -2  13 390.870 27.9300   1
  -5  -4  -9 283.190 11.5200   1
  -5   4  -9 326.430 19.0300   1
  -5   4  -9 299.720 23.2000   1
   5   4   9 276.720 13.7100   1
  -5   0 -10 6.20000 2.50000   1
  -4   4 -10 178.640 20.1900   1
  -4  -4 -10 149.380 8.18000   1
   4   4  10 167.190 13.0300   1
  -6   6   9 237.270 16.2800   1
   6  -6  -9 223.570 16.5700   1
  -6  -6   9 233.420 15.1800   1
  -6  -6   9 261.630 9.80000   1
  -6  -6   9 247.150 17.6300   1
  -8  -2   9 245.480 20.6500   1
  -8  -2   9 213.090 14.3600   1
  -8   2   9 264.440 14.9600   1
  -8  -4  -4 55.0300 6.31000   1
  -8   4  -4 49.6000 4.86000   1
  -8   4  -4 48.9800 5.45000   1
  -8  -4  -4 53.9800 6.50000   1
   5  -9   3 500.360 23.5400   1
  -5  -9  -3 478.310 23.4300   1
  -5  -9  -3 518.800 21.8200   1
  -3  -6  11 494.430 20.0400   1
  -3   6  11 446.080 24.9600   1
  -3   6  11 419.990 16.4700   1
   3  -6 -11 431.820 18.7000   1
  -3  -6  11 471.990 19.5600   1
   3   6 -11 457.940 19.9800   1
   1   9  -8 164.880 11.9300   1
  -1  -9   8 147.150 8.60000   1
   1  -9  -8 144.110 13.7900   1
  -1  -2  13 131.880 17.0500   1
  -1   2  13 144.170 10.9200   1
   9  -4   0 120.050 9.25000   1
  -9  -4   0 96.7700 11.1800   1
  -9  -4   0 109.010 13.6000   1
  -9   4   0 101.320 9.01000   1
   3  -8  -9 94.3100 10.9100   1
  -3   8   9 81.4900 5.23000   1
   3   8  -9 90.1200 7.51000   1
  -3  -8   9 93.1400 5.35000   1
   0 -11  -3 493.060 21.0300   1
   0 -11   3 492.790 20.7000   1
   8  -6   1 471.040 20.8400   1
  -8  -6  -1 430.230 18.8600   1
  -8  -6  -1 431.430 18.3700   1
  -8  -6  -1 431.150 25.0700   1
   0   1  13 112.760 11.1700   1
   0  -1  13 107.410 10.7600   1
   5  -6 -10 215.790 18.6000   1
  -5   6  10 197.830 13.3400   1
  -5  -6  10 213.460 14.9500   1
  -5  -6  10 214.480 14.0500   1
   2 -10   5 343.420 9.99000   1
  -2 -10  -5 315.610 15.2400   1
   4 -10   2 148.720 15.3200   1
  -4 -10  -2 123.770 14.2900   1
   4  10   2 99.8100 4.39000   1
  -4 -10  -2 112.520 10.0700   1
   6  -8  -6 4.66000 1.16000   1
  -6   8   6 6.07000 1.44000   1
  -6  -8   6 6.52000 1.55000   1
  -9   0  -3 20.5400 2.81000   1
  -9   0  -3 20.2300 3.07000   1
  -6  -7  -5 4.39000 2.26000   1
   6  -7   5 17.3200 2.05000   1
  -2 -11  -1 47.8200 2.91000   1
  -2 -11  -1 63.1300 9.83000   1
   2 -11   1 77.1300 7.77000   1
  -1 -11   3 373.520 39.0400   1
   1 -11  -3 332.180 15.7900   1
  -2 -11   2 221.670 15.4600   1
   2 -11  -2 202.790 14.4400   1
  -5  -1 -10 203.860 18.1800   1
  -5  -1 -10 207.960 17.7600   1
  -5   1 -10 272.860 23.6300   1
   2   9   7 153.150 11.2100   1
  -2  -9  -7 166.580 17.3100   1
   2  -9   7 152.820 8.78000   1
  -2 -10   6 153.340 8.88000   1
   2 -10  -6 154.590 14.9000   1
  -2  10   6 138.250 7.22000   1
  -5   7   9 85.2300 7.32000   1
   5  -7  -9 96.2100 7.24000   1
  -5  -7   9 94.9600 4.79000   1
   5   7  -9 95.3200 8.46000   1
  -4   0 -11 306.660 10.6800   1
   4   0  11 329.470 18.7700   1
  -4  10   4 47.1800 6.04000   1
  -4 -10   4 48.8100 6.20000   1
   4 -10  -4 49.6200 6.30000   1
   6  -5 -10 175.340 9.72000   1
  -6  -5  10 198.900 14.7200   1
  -6  -5  10 188.720 13.1400   1
  -6   5  10 165.880 9.67000   1
  -8  -5  -3 271.780 8.28000   1
  -8  -5  -3 254.990 23.4600   1
   8  -5   3 280.720 11.8100   1
  -8   5  -3 285.140 10.5100   1
   9  -3  -6 202.040 15.3300   1
  -9  -3   6 227.200 15.1700   1
  -9  -3   6 237.550 18.3100   1
  -9   3   6 234.900 20.0200   1
   3 -10   4 75.5200 9.01000   1
   3  10   4 49.3500 5.05000   1
  -3 -10  -4 64.3400 7.73000   1
   7   7  -6 61.3400 6.85000   1
  -7  -7   6 76.2400 7.97000   1
  -7  -7   6 64.6500 6.20000   1
   7  -7  -6 70.2100 6.15000   1
  -7   7   6 80.9300 6.11000   1
  -8  -6   5 149.230 7.83000   1
   8  -6  -5 145.010 8.20000   1
  -8   6   5 150.450 13.6600   1
  -8  -6   5 163.190 14.2700   1
  -2  -9   8 32.3600 3.96000   1
   2   9  -8 29.1300 4.66000   1
   2  -9  -8 29.5100 3.30000   1
   4  -9   5 711.980 31.8100   1
  -4  -9  -5 685.950 28.4300   1
   4   9   5 728.750 28.4300   1
  -9   1  -3 173.220 12.8200   1
  -9  -1  -3 179.400 21.6200   1
  -9   1  -3 191.960 17.5900   1
  -9  -1  -3 195.970 20.5100   1
   1  -7  10 140.470 8.22000   1
  -1   7 -10 143.670 13.1300   1
  -1  -7 -10 126.890 13.0100   1
   1   7  10 133.490 9.88000   1
   0   9  -8 121.820 10.8600   1
   0  -9   8 116.370 13.0900   1
   0  -9  -8 108.900 10.4500   1
  -2   5 -11 317.010 13.8900   1
   2   5  11 324.090 11.6000   1
  -2  -5 -11 310.800 16.7200   1
  -4  -4  12 208.680 18.0500   1
  -4  -4  12 218.460 14.4800   1
  -4   4  12 220.730 16.8600   1
  -4   4  12 200.950 13.9600   1
   4  -4 -12 203.690 14.0600   1
  -6  -9   1 111.820 7.67000   1
  -6  -9   1 130.810 13.2300   1
   6  -9  -1 148.160 10.0900   1
  -6   9   1 138.070 10.9900   1
   1  -8   9 273.090 8.09000   1
  -1   8  -9 278.290 14.0600   1
  -1   8  -9 256.450 16.6600   1
   1   8   9 265.300 8.46000   1
  -6   9   2 99.1600 6.16000   1
  -6  -9   2 102.420 12.4200   1
   6  -9  -2 103.080 10.5800   1
   4   1  11 26.6800 4.31000   1
  -4   1 -11 26.7400 3.78000   1
  -3  -2  13 171.340 19.3300   1
  -3   2  13 200.390 20.7700   1
  -6   0  -9 214.020 24.0600   1
  -6   0  -9 206.430 21.8400   1
   7  -8  -2 301.470 12.7100   1
  -7  -8   2 270.890 8.11000   1
  -7   8   2 344.650 19.4700   1
  -7  -8   2 274.040 11.9500   1
  -8   4   8 137.540 13.7300   1
   8  -4  -8 96.4300 4.88000   1
  -8  -4   8 114.850 6.37000   1
  -8  -4   8 116.990 9.23000   1
  -6   7   8 100.990 7.17000   1
   6   7  -8 93.3100 8.78000   1
  -6  -7   8 103.520 6.19000   1
   6  -7  -8 102.690 12.3300   1
   1   4  12 375.260 18.9500   1
  -1   4 -12 380.150 18.7500   1
   1  -4  12 361.920 23.3200   1
  -7  -8   1 38.5500 5.11000   1
  -7  -8   1 33.5400 5.91000   1
  -7  -8   1 37.3100 6.04000   1
   7  -8  -1 55.5500 6.97000   1
  -7   8   1 50.2900 7.10000   1
  -4  -9   7 236.830 16.1500   1
   4  -9  -7 236.840 17.4400   1
  -4   9   7 205.620 16.4800   1
  -9  -3  -2 593.270 24.8000   1
  -9  -3  -2 554.160 26.7300   1
  -9   3  -2 528.970 25.8400   1
  -2   5  12 294.080 12.0600   1
  -2  -5  12 357.270 9.16000   1
  -2  -5  12 308.230 9.51000   1
   2  -5 -12 314.460 13.3200   1
  -8  -3  -5 113.200 12.0800   1
  -8  -3  -5 113.260 12.0400   1
  -8   3  -5 102.460 8.94000   1
  -8   3  -5 111.070 15.3300   1
  -9   2   7 78.3600 8.54000   1
  -9  -2   7 71.1900 7.62000   1
  -9  -2   7 89.1000 9.01000   1
   8  -5  -7 12.0700 1.91000   1
  -8  -5   7 11.0300 1.94000   1
  -8  -5   7 16.4100 2.25000   1
  -1  -5  12 201.030 18.2100   1
  -1  -5  12 185.670 19.4500   1
   1   5 -12 179.150 20.6000   1
   1  -5 -12 177.120 22.9000   1
  -1   5  12 216.300 21.5000   1
   1 -11   3 49.9400 6.40000   1
  -1 -11  -3 40.0300 4.90000   1
  -5  -3  12 25.7000 3.28000   1
  -5   3  12 20.3400 3.33000   1
  -5   3  12 20.5600 2.37000   1
  -4  -7  -8 99.5400 11.7900   1
   4   7   8 87.2100 6.59000   1
   4  -7   8 114.090 12.8800   1
  -4   7  -8 97.4800 8.12000   1
  -4   0  13 209.080 18.5600   1
   9  -4  -5 27.9200 3.93000   1
  -9  -4   5 19.7300 3.17000   1
  -9  -4   5 37.6000 5.31000   1
  -9   4   5 41.8700 5.33000   1
  -6   1  -9 56.8600 6.83000   1
  -6  -1  -9 60.3600 8.34000   1
  -6  -1  -9 52.4900 7.08000   1
  -6   1  -9 54.9100 7.53000   1
   1 -10   6 255.720 17.8600   1
  -1 -10  -6 226.580 19.1600   1
  -6  -4  -8 23.5200 3.21000   1
  -6   4  -8 29.7000 5.23000   1
  -6  -4  -8 30.5000 4.24000   1
  -6   4  -8 30.8600 4.26000   1
  -7  -3  -7 65.6800 7.67000   1
  -7  -3  -7 72.9100 8.34000   1
  -7   3  -7 84.8600 10.8000   1
  -7   3  -7 84.6100 8.32000   1
  -7  -3  -7 87.4400 6.87000   1
   6  -9   0 91.7000 13.4500   1
  -6  -9   0 82.8900 9.58000   1
  -6   9   0 97.8900 10.0200   1
  -6  -9   0 76.0200 8.79000   1
   7  -7   3 173.050 17.9500   1
  -7  -7  -3 171.560 19.4400   1
  -7  -7  -3 148.410 17.8500   1
  -7  -7  -3 157.340 9.45000   1
   5  -5 -11 687.170 27.7800   1
  -5   5  11 676.080 27.6500   1
  -5  -5  11 580.330 22.4300   1
   0  -2  13 7.33000 1.94000   1
   0   2  13 8.83000 2.28000   1
  -3   4 -11 137.310 15.7800   1
   3   4  11 139.770 15.5900   1
  -7   8   3 348.490 9.90000   1
  -7  -8   3 342.880 9.06000   1
  -7  -8   3 323.940 14.4900   1
   7  -8  -3 390.000 25.9300   1
   2 -11   2 197.080 14.7500   1
  -2 -11  -2 168.760 11.0900   1
   6  -9  -3 44.1200 4.12000   1
  -6   9   3 39.2800 6.18000   1
  -6  -9   3 32.3300 4.75000   1
  -7  -5   9 84.5200 5.53000   1
  -7  -5   9 87.3900 5.66000   1
  -7   5   9 101.020 7.33000   1
   7  -5  -9 77.6000 6.48000   1
  -2   3 -12 97.1900 10.7100   1
   2  -3  12 78.4600 11.1300   1
   2   3  12 75.4900 9.77000   1
  -7   0  11 34.4100 4.46000   1
  -7   0  11 31.1000 2.96000   1
   2 -11  -3 97.2300 9.28000   1
  -2 -11   3 99.1000 12.9600   1
  -5   2 -10 61.3100 10.8900   1
  -5  -2 -10 60.4600 10.1900   1
   5   2  10 59.3900 7.52000   1
  -5  -2 -10 54.0900 7.17000   1
  -4   1  13 221.960 17.6600   1
  -4  -1  13 260.040 18.7100   1
  -7   8   0 111.090 10.0500   1
   7  -8   0 145.880 17.0800   1
  -7  -8   0 116.820 10.3900   1
  -7  -8   0 109.320 6.64000   1
  -7  -8   0 109.460 11.2500   1
  -4  -6  -9 70.9600 7.11000   1
   4   6   9 68.1900 8.80000   1
  -4   6  -9 71.6600 7.54000   1
  -4   6  -9 79.3300 10.2300   1
  -9   4  -1 268.480 13.3000   1
  -9  -4  -1 260.490 8.02000   1
   9  -4   1 304.200 14.6100   1
  -9  -4  -1 258.440 19.7200   1
  -3  -7  -9 453.260 20.7400   1
   3  -7   9 489.030 19.7800   1
   3   7   9 466.790 21.4800   1
  -3   7  -9 491.360 19.0500   1
  -3   7  -9 489.210 24.9000   1
  -7  -6   8 17.2800 2.78000   1
  -7  -6   8 10.1300 2.40000   1
  -7  -6   8 7.50000 1.57000   1
  -7   6   8 12.8800 2.47000   1
   7  -6  -8 14.8800 2.53000   1
   5  -9  -6 225.470 15.1100   1
  -5  -9   6 237.690 12.6200   1
  -5   9   6 201.520 17.1400   1
  -9   2  -3 844.750 37.8500   1
  -9  -2  -3 938.480 35.2900   1
  -9  -2  -3 892.680 40.2800   1
  -9   2  -3 898.710 44.4900   1
   4   7 -10 62.9000 8.81000   1
  -4  -7  10 58.3400 8.75000   1
   4  -7 -10 52.8600 6.98000   1
  -4   7  10 40.3400 7.49000   1
  -1  -6 -11 136.040 14.7300   1
   1  -6  11 144.680 7.37000   1
  -1   6 -11 152.270 28.6800   1
   1   6  11 175.220 12.5600   1
  -7   1  11 143.000 7.35000   1
  -7  -1  11 152.430 26.7800   1
  -7   1  11 176.420 17.6500   1
  -7  -1  11 140.810 7.16000   1
  -2   3  13 9.02000 2.36000   1
  -2  -3  13 12.1700 2.14000   1
  -8   0  -6 158.870 18.2000   1
  -8   0  -6 168.520 13.6200   1
  -6   0  12 144.580 8.29000   1
  -6   0  12 126.530 7.71000   1
  -5   8   8 215.480 13.5100   1
   5  -8  -8 250.850 17.7800   1
  -5  -8   8 269.220 14.1200   1
   5   8  -8 253.020 13.6400   1
   4   2  11 161.940 16.7100   1
  -4   2 -11 170.720 21.0700   1
  -4  -2 -11 112.460 10.3600   1
  -8  -3   9 195.780 15.5600   1
  -8  -3   9 200.340 14.9800   1
  -8   3   9 155.740 11.3300   1
  -1  -3  13 259.340 23.4900   1
  -1   3  13 276.970 24.0300   1
  -5  -7  -7 116.960 12.9000   1
  -5   7  -7 105.760 9.24000   1
   5  -7   7 133.250 16.3600   1
   5   7   7 97.0200 6.58000   1
  -5   6  -8 213.710 34.9900   1
   5   6   8 214.450 35.2200   1
  -5  -6  -8 206.810 17.9200   1
  -3   5  12 456.100 18.9600   1
  -3  -5  12 472.970 18.6600   1
  -3  -5  12 446.000 19.1100   1
   3  -5 -12 417.220 16.9100   1
  -4  -8  -7 107.670 14.0900   1
   4   8   7 134.510 8.47000   1
   4  -8   7 152.610 29.5300   1
   1   0  13 100.650 7.30000   1
  -8   6  -2 52.3900 6.91000   1
   8  -6   2 47.8300 6.63000   1
  -8  -6  -2 44.7200 9.33000   1
  -8  -6  -2 46.0400 5.88000   1
  -8  -6  -2 43.5800 7.31000   1
   3  -8   8 157.120 17.2900   1
  -3  -8  -8 122.860 12.7100   1
  -3   8  -8 128.640 5.88000   1
   3   8   8 133.400 6.58000   1
  -3   9   8 24.0200 5.10000   1
   3  -9  -8 37.1100 5.72000   1
  -3  -9   8 34.1900 6.02000   1
   3   9  -8 38.1400 6.20000   1
   1 -11  -4 47.6800 6.28000   1
  -1 -11   4 42.1600 7.19000   1
   0 -11   4 149.680 26.1300   1
   0 -11  -4 141.740 15.0900   1
   0   5  12 308.560 17.0200   1
   0  -5 -12 349.710 22.6000   1
   0   5 -12 289.480 18.7800   1
   0  -5  12 318.470 18.1000   1
   0  -5  12 324.180 19.7300   1
   6  -4 -11 135.010 6.16000   1
  -6  -4  11 161.710 8.11000   1
  -6  -4  11 166.260 10.9900   1
  -6   4  11 175.200 12.0200   1
  -4 -10  -3 119.970 14.6300   1
   4  10   3 108.380 6.22000   1
   4 -10   3 123.610 13.7900   1
  -3  10   6 226.620 12.0900   1
  -3 -10   6 252.810 13.9000   1
   3 -11  -1 10.6200 2.51000   1
  -3 -11   1 3.53000 2.26000   1
   3   0  12 62.5500 10.1700   1
  -8  -1  -6 164.220 9.45000   1
  -8   1  -6 164.920 10.2000   1
  -8  -1  -6 150.610 26.8500   1
  -8   1  -6 185.950 17.6100   1
  -6  -1  12 143.170 7.42000   1
  -6  -1  12 156.080 12.9800   1
  -6   1  12 151.920 26.1500   1
  -6   1  12 138.040 9.20000   1
  -1  -9  -8 19.7600 2.90000   1
   1   9   8 26.3200 4.09000   1
   1  -9   8 30.0900 5.57000   1
  -9   5   2 89.4300 10.6700   1
   9  -5  -2 95.2200 6.13000   1
  -9  -5   2 89.0500 9.92000   1
  -4   6  11 66.9000 7.15000   1
  -4  -6  11 71.4900 7.06000   1
   4  -6 -11 75.1000 6.88000   1
  -4  -6  11 74.3100 9.69000   1
   3 -11   0 78.6200 10.3800   1
  -3 -11   0 40.3700 5.80000   1
  -3 -11   0 64.0400 9.10000   1
   5 -10  -1 395.320 21.6100   1
  -5 -10   1 376.540 18.1900   1
  -5 -10   1 355.730 13.9300   1
  -6  -2  -9 123.550 9.09000   1
  -6   2  -9 152.020 26.0400   1
  -6   2  -9 140.200 9.69000   1
  -6  -2  -9 121.320 11.5500   1
  -6  -9  -1 146.780 16.0100   1
  -6  -9  -1 127.160 13.6900   1
   6  -9   1 184.570 17.7800   1
  -7  -8   4 77.6000 10.2000   1
  -7  -8   4 60.8800 9.39000   1
   7  -8  -4 75.8600 8.72000   1
  -7   8   4 63.8700 9.23000   1
 -10   0   2 184.800 17.0000   1
   4 -10  -5 292.890 18.6300   1
  -4 -10   5 298.510 17.8100   1
  -4  10   5 281.630 15.4800   1
   1   1  13 147.210 18.6000   1
   1  -1  13 173.920 12.1300   1
  -7   4  10 177.020 14.1600   1
  -7  -4  10 159.560 9.10000   1
  -7  -4  10 183.130 10.5700   1
   7  -4 -10 146.640 6.43000   1
  -9   5   3 132.980 16.8600   1
  -9  -5   3 126.540 9.43000   1
   9  -5  -3 124.010 14.0500   1
  -5  10   2 121.520 15.6400   1
   5 -10  -2 135.680 13.4900   1
  -5 -10   2 126.420 10.3300   1
 -10   0   3 151.630 25.7500   1
  -3  -6 -10 374.310 17.1500   1
  -3   6 -10 390.640 14.9500   1
   3  -6  10 392.610 16.8400   1
  -3   6 -10 394.760 22.5600   1
   3   6  10 395.820 16.6000   1
  -4  -8   9 16.7800 3.96000   1
  -4   8   9 13.6400 2.53000   1
   4   8  -9 20.0400 3.15000   1
   4  -8  -9 14.6600 2.72000   1
  -6  -8  -4 76.0400 12.5000   1
  -6  -8  -4 67.5700 6.12000   1
   6  -8   4 93.0400 11.0200   1
  -6  -8  -4 77.2800 10.8100   1
   6  -9  -4 99.2600 10.5600   1
  -6  -9   4 104.860 11.6900   1
  -6   9   4 106.280 9.32000   1
  -3   1 -12 50.9700 8.11000   1
   3  -1  12 40.8600 7.13000   1
   3   1  12 42.6000 6.12000   1
  -9   0   8 109.420 12.3200   1
  -9  -5   1 44.6900 8.51000   1
  -9   5   1 55.2200 10.0800   1
   9  -5  -1 42.3300 6.03000   1
  -8  -6   6 18.7600 3.91000   1
  -8  -6   6 31.2400 6.13000   1
  -8   6   6 27.9900 4.33000   1
   8  -6  -6 24.1600 4.11000   1
  -3 -11   2 129.420 16.4000   1
   3 -11  -2 111.070 11.7400   1
  -7  -5  -6 220.220 14.2300   1
  -7   5  -6 238.420 17.6800   1
  -7  -5  -6 235.820 13.0500   1
  -7  -5  -6 271.470 24.2100   1
  -3   3  13 141.950 16.4200   1
  -3  -3  13 128.680 12.1500   1
  -3  -3  13 133.010 7.64000   1
  -4   2  13 122.330 14.6400   1
  -4  -2  13 96.4600 4.36000   1
  -4  -2  13 122.530 14.2000   1
  -5 -10   0 192.740 10.3500   1
   5 -10   0 190.310 10.6700   1
  -5 -10   0 177.510 10.2100   1
  -5  -9  -4 24.4500 3.64000   1
  -5  -9  -4 26.1800 4.20000   1
   5  -9   4 33.2800 5.43000   1
   8  -7  -2 48.0600 6.25000   1
  -8  -7   2 43.0900 6.70000   1
  -8   7   2 41.0400 8.47000   1
  -8  -7   2 40.9800 6.49000   1
   7  -6   5 579.760 23.1700   1
  -7  -6  -5 556.860 21.3400   1
  -7  -6  -5 559.400 25.9200   1
  -7  -6  -5 552.630 27.5100   1
 -10  -1   2 419.310 25.6600   1
 -10   1   2 444.410 21.8100   1
  -7  -8  -1 57.2600 8.43000   1
   7  -8   1 72.4600 9.07000   1
  -7   8  -1 68.2200 9.17000   1
  -7  -8  -1 49.9100 7.04000   1
  -7  -8  -1 59.0400 9.29000   1
  -8   0  10 67.1000 9.45000   1
  -8   0  10 64.3900 9.02000   1
  10  -1  -3 178.590 8.68000   1
 -10  -1   3 215.480 20.0700   1
 -10   1   3 229.100 17.2700   1
 -10   0   1 184.910 10.3000   1
  -7   2  11 517.010 20.7300   1
  -7   2  11 453.400 23.0900   1
  -7  -2  11 493.190 23.7500   1
  -7  -2  11 506.570 21.6800   1
  -9  -3   7 485.020 22.6700   1
  -9  -3   7 501.060 18.6900   1
  -9   3   7 482.400 21.2800   1
   9  -3  -7 500.990 18.3000   1
   8  -7  -1 134.820 11.0700   1
  -8  -7   1 116.950 6.24000   1
  -8  -7   1 127.570 14.5700   1
  -8   7   1 137.650 13.6800   1
  -8  -7   1 117.500 13.9700   1
  -9   1   8 480.220 18.7100   1
  -9  -1   8 472.240 18.9500   1
  -9  -1   8 479.930 18.3100   1
  -3 -11  -1 179.240 8.14000   1
   3 -11   1 196.810 10.5200   1
  -3 -11  -1 168.400 8.77000   1
  -7   0  -8 14.7900 3.05000   1
  -7   0  -8 19.7000 3.60000   1
  -7   0  -8 15.0200 3.83000   1
   2 -11   3 73.8200 10.4100   1
  -2 -11  -3 69.8400 8.25000   1
  -8  -7   3 283.750 14.7600   1
  -8  -7   3 263.530 14.5900   1
   8  -7  -3 278.680 15.4100   1
  -8   7   3 286.440 19.7800   1
  -6   8   7 225.640 17.9200   1
   6  -8  -7 198.640 11.5700   1
   6   8  -7 207.030 9.51000   1
  -6  -8   7 203.830 11.4700   1
  -9  -4   6 429.000 17.6400   1
  -9   4   6 388.640 16.1100   1
  -9  -4   6 383.420 14.6500   1
   9  -4  -6 416.570 15.8500   1
 -10   0   4 1167.80 46.0100   1
  10   0  -4 1215.05 197.360   1
  -1 -10   7 139.460 15.5900   1
   1 -10  -7 120.080 11.5200   1
   2 -11  -4 57.8600 7.46000   1
  -2 -11   4 52.0400 8.20000   1
  -2  11   4 37.6100 7.25000   1
   0  -3  13 435.020 20.0600   1
   0   3  13 414.540 23.9400   1
  -1 -11  -4 644.270 28.5600   1
   1 -11   4 710.820 28.0900   1
  -9   5   4 19.6700 3.86000   1
   9  -5  -4 11.6700 2.09000   1
  -9  -5   4 17.1700 3.19000   1
   5 -10  -3 432.290 22.2400   1
  -5  10   3 417.950 16.6500   1
  -5 -10   3 426.100 17.3500   1
  -8   1  10 242.510 13.3600   1
  -8   1  10 278.650 21.1900   1
  -8  -1  10 234.080 14.6100   1
  -8  -1  10 231.390 15.0300   1
  -7  -7   7 38.2200 7.07000   1
   7   7  -7 42.8900 5.37000   1
   7  -7  -7 52.0700 7.29000   1
  -7   7   7 55.1000 8.30000   1
  -7  -7   7 63.8400 7.22000   1
 -10   1   1 17.6900 3.52000   1
 -10  -1   1 17.3700 3.19000   1
   5   8   6 117.150 5.19000   1
   5  -8   6 141.760 9.13000   1
  -5  -8  -6 127.450 8.53000   1
  -5   5  -9 161.760 9.83000   1
   5   5   9 173.990 12.2200   1
  -5   5  -9 163.030 12.7100   1
   5   3  10 288.190 22.3200   1
  -5  -3 -10 240.380 13.9200   1
  -5   3 -10 300.030 25.7700   1
  -8  -2  -6 71.2600 9.65000   1
  -8   2  -6 87.4200 18.3200   1
  -8  -2  -6 86.3200 16.6100   1
  -8   2  -6 85.2200 15.8000   1
  -6  -2  12 205.600 14.3800   1
  -6   2  12 216.510 15.9900   1
  -6  -2  12 210.250 13.9300   1
  -6   2  12 199.690 13.4300   1
  -4   5 -10 644.400 26.2200   1
  -4   5 -10 604.360 25.1400   1
  -4  -5 -10 619.920 25.5500   1
   4   5  10 673.350 30.1000   1
  -7   1  -8 294.460 16.4700   1
  -7  -1  -8 316.020 16.8300   1
  -7   1  -8 294.420 16.5700   1
  -7  -1  -8 291.360 16.2400   1
  -7  -1  -8 278.780 17.3200   1
  -7   1  -8 275.710 16.2000   1
  -9   0  -4 412.200 17.2400   1
  -9   0  -4 414.380 30.5300   1
   3  10   5 139.400 6.34000   1
  -3 -10  -5 149.290 14.5600   1
   3 -10   5 180.360 18.0600   1
  -8   5  -4 113.560 7.35000   1
  -8  -5  -4 124.830 6.38000   1
  -8  -5  -4 127.540 8.01000   1
   2  -7  10 162.770 8.53000   1
   2   7  10 168.590 8.30000   1
  -2  -7 -10 148.950 9.52000   1
  -2   7 -10 147.990 7.24000   1
  -2   7 -10 161.570 10.2100   1
  -9  -5   0 115.200 13.0200   1
  -9   5   0 135.820 12.6300   1
   9  -5   0 122.450 14.1100   1
  -9  -5   0 122.600 12.7100   1
  -2   8  -9 50.0700 7.26000   1
   2  -8   9 43.0300 6.12000   1
   2   8   9 44.0900 6.42000   1
  -2  -8  -9 33.5500 6.03000   1
  -2   8  -9 29.7800 4.74000   1
 -10   1   4 60.0800 7.88000   1
 -10  -1   4 56.5700 8.14000   1
   1  -2  13 46.7900 6.02000   1
   1   2  13 44.3800 6.38000   1
   0 -10  -7 395.790 26.1100   1
   0 -10   7 389.080 15.8800   1
   2 -10   6 355.160 19.5000   1
  -2 -10  -6 330.710 21.9800   1
   2  10   6 313.110 16.5400   1
   1  -8 -10 64.9400 8.54000   1
  -1   8  10 63.4200 6.94000   1
  -1  -8  10 76.0500 10.7400   1
   1   8 -10 74.2300 7.90000   1
  -9   3  -3 34.4900 5.14000   1
  -9   3  -3 54.8300 7.56000   1
  -9  -3  -3 57.5500 6.44000   1
  -9  -3  -3 53.6200 8.58000   1
  -5 -10  -1 90.7800 6.90000   1
   5 -10   1 106.670 9.89000   1
  -5 -10  -1 96.1100 12.8800   1
  -3 -11   3 230.410 15.6500   1
   3 -11  -3 251.490 15.9500   1
  -9  -4  -2 46.6700 6.30000   1
  -9   4  -2 48.2200 8.10000   1
  -9  -4  -2 48.7200 5.42000   1
  -8   4  -5 475.230 21.0700   1
  -8   4  -5 443.320 18.1400   1
  -8  -4  -5 481.020 21.5700   1
  -8  -4  -5 497.980 19.2000   1
   3  -2  12 223.480 22.2300   1
  -3   2 -12 204.270 12.3900   1
   3   2  12 217.700 13.6000   1
   8  -7   0 32.3300 4.49000   1
  -8   7   0 42.0300 10.6400   1
  -8  -7   0 34.0500 4.77000   1
  -8  -7   0 30.1400 4.61000   1
  -8  -7   0 28.1700 4.64000   1
  -6  -6  -7 160.220 19.4000   1
  -6  -6  -7 126.520 5.45000   1
  -6  -6  -7 158.560 7.58000   1
  -6   6  -7 148.220 9.65000   1
  -5   4  12 659.140 24.9300   1
  -5  -4  12 641.180 25.1000   1
   5  -4 -12 578.790 21.3100   1
  -5   4  12 663.070 25.7000   1
   1   7 -11 237.180 15.2500   1
  -1  -7  11 228.630 13.5400   1
   1  -7 -11 198.540 12.6900   1
  -1   7  11 234.580 14.0800   1
  -2 -10   7 35.4500 5.21000   1
  -2  10   7 13.7700 2.60000   1
  -9   1  -4 221.260 12.5800   1
  -9  -1  -4 223.450 12.6600   1
  -9  -1  -4 231.090 16.7700   1
  -9   1  -4 227.540 15.3700   1
  -4   3 -11 148.240 19.0000   1
   4   3  11 159.290 10.5600   1
  -4  -3 -11 163.890 10.8000   1
   2   8 -10 62.9500 6.77000   1
   2  -8 -10 61.2700 8.58000   1
  -2  -8  10 67.7900 9.34000   1
  -2   7  11 30.0200 4.70000   1
   2  -7 -11 27.6000 4.22000   1
  -2  -7  11 34.1600 5.06000   1
   2   7 -11 31.1600 5.60000   1
   3   9   7 386.910 15.4800   1
  -3  -9  -7 408.150 26.1000   1
   3  -9   7 433.340 17.3500   1
  -7  -4  -7 182.910 13.2400   1
  -7   4  -7 211.530 17.3000   1
  -7  -4  -7 170.550 9.15000   1
  -7  -4  -7 210.730 19.8600   1
 -10   2   2 46.1400 5.77000   1
  10  -2  -2 35.2200 5.59000   1
 -10  -2   2 47.1200 6.06000   1
 -10   0   0 27.7200 4.12000   1
  -6  -9  -2 69.7700 8.50000   1
  -6  -9  -2 65.3500 7.41000   1
   6  -9   2 73.8600 8.40000   1
  -8  -7   4 55.3400 7.10000   1
   8  -7  -4 55.1900 8.02000   1
  -8   7   4 66.1400 10.3800   1
  -8  -7   4 62.5200 7.72000   1
   7  -8  -5 483.820 21.0900   1
  -7  -8   5 488.670 19.0300   1
  -7  -8   5 482.200 20.2800   1
  -7   8   5 449.190 20.1100   1
  10  -2  -3 210.160 14.2600   1
 -10  -2   3 202.420 12.2300   1
 -10   2   3 217.200 13.9800   1
  -2   4 -12 305.420 22.8300   1
   2   4  12 283.500 17.9400   1
  -4   5  12 286.740 14.9000   1
  -4  -5  12 260.340 13.7300   1
  -4  -5  12 268.100 17.4500   1
   4  -5 -12 258.930 13.8100   1
  -4   5  12 282.790 15.4900   1
  -9   2   8 594.750 25.2900   1
  -9  -2   8 601.560 24.0400   1
  -9  -2   8 651.360 25.1900   1
  -5   0  13 44.3800 6.91000   1
  -5   0  13 40.8500 5.52000   1
   6  -7   6 293.940 18.9700   1
  -6  -7  -6 250.050 21.8600   1
  -6  -7  -6 235.250 12.0500   1
  -6  -7  -6 192.430 8.45000   1
  -7  -7  -4 229.900 15.6300   1
  -7  -7  -4 223.610 11.9700   1
  -7  -7  -4 231.550 20.7500   1
   7  -7   4 227.290 23.3300   1
  -6  -3  -9 58.6600 7.67000   1
  -6  -3  -9 64.8600 9.94000   1
  -6   3  -9 73.0900 8.98000   1
  -6   3  -9 83.0600 14.9900   1
  -3 -11  -2 252.160 19.7600   1
  -3 -11  -2 273.470 14.8100   1
   3 -11   2 295.210 18.0300   1
  -4  -9  -6 60.8600 7.51000   1
   4  -9   6 74.9600 9.31000   1
   4   9   6 43.6500 6.81000   1
   8  -5  -8 202.860 9.30000   1
  -8   5   8 199.260 12.7400   1
  -8  -5   8 211.010 9.49000   1
  -8  -5   8 207.540 13.0000   1
   1   5  12 74.4100 9.53000   1
  -1   5 -12 66.0900 9.55000   1
  -1  -5 -12 60.1000 6.73000   1
   6  -9  -5 40.9500 6.43000   1
  -6   9   5 38.3100 6.44000   1
  -6  -9   5 33.4200 5.87000   1
 -10   1   0 206.130 14.0500   1
 -10  -1   0 189.690 12.8800   1
  10   0  -5 53.1900 4.29000   1
 -10   0   5 63.3700 6.77000   1
  -8  -2  10 246.390 13.9200   1
  -8  -2  10 220.550 14.9500   1
  -8   2  10 244.320 19.3600   1
 -10   2   1 298.050 25.4700   1
 -10  -2   1 272.470 24.4400   1
   0  -8 -10 383.990 28.6400   1
   0   8 -10 354.770 15.7200   1
   0  -8  10 396.720 16.2500   1
   0   8  10 346.850 15.8500   1
  -2  -4  13 640.750 24.4800   1
  -2  -4  13 613.910 24.8100   1
  -2   4  13 553.410 26.4800   1
  -5  -1  13 208.330 15.3500   1
  -5   1  13 196.230 13.5300   1
  -5   1  13 204.220 18.6700   1
  -7  -2  -8 111.420 10.2100   1
  -7  -2  -8 84.0700 16.5600   1
  -7   2  -8 89.8600 10.8600   1
  -7   2  -8 97.6300 9.21000   1
  -7   2  -8 116.440 10.6800   1
  -7  -2  -8 83.1900 16.8100   1
  -1 -11   5 328.830 53.8800   1
  -1  11   5 352.220 13.3200   1
   1 -11  -5 354.610 20.4100   1
   5 -10  -4 16.3600 2.96000   1
  -5  10   4 22.3900 4.80000   1
  -5 -10   4 19.3100 3.26000   1
  -6   6  10 28.5400 4.81000   1
   6  -6 -10 18.4300 3.72000   1
  -6  -6  10 23.1700 3.70000   1
   8  -6   3 753.640 37.7700   1
  -8   6  -3 636.350 25.7400   1
  -8  -6  -3 676.570 26.0000   1
  -8  -6  -3 625.710 25.1400   1
  -8  -6  -3 631.070 30.1300   1
  -4   3  13 35.3400 4.58000   1
  -4  -3  13 42.8400 5.76000   1
  -4  -3  13 27.4700 4.76000   1
   9  -5  -5 304.660 17.0700   1
  -9  -5   5 305.770 16.9700   1
  -9   5   5 364.860 21.6000   1
  -7  -8  -2 190.340 14.6200   1
  -7  -8  -2 175.980 8.79000   1
  -7  -8  -2 180.510 9.96000   1
   7  -8   2 203.950 14.8300   1
  -7   8  -2 196.570 19.3900   1
  -8  -4   9 249.300 16.7100   1
  -8  -4   9 256.820 13.5900   1
  -8   4   9 257.070 17.1500   1
   8  -4  -9 213.550 9.34000   1
  -1  -4  13 276.290 18.7200   1
  -1   4  13 282.440 21.3500   1
  -6   5  -8 291.590 16.7200   1
  -6  -5  -8 254.700 14.8000   1
  -6  -5  -8 237.930 13.5700   1
 -10  -2   4 25.8200 4.03000   1
  10  -2  -4 20.3100 4.28000   1
 -10   2   4 20.2900 3.61000   1
   4 -10   4 271.180 17.7200   1
  -4 -10  -4 265.360 20.0700   1
   4  10   4 253.430 12.9900   1
  -4   9   8 32.9600 5.74000   1
   4  -9  -8 50.2500 6.87000   1
   4   9  -8 40.4400 6.65000   1
  -4  -9   8 46.6600 7.33000   1
   0 -11   5 428.550 17.3700   1
   0 -11  -5 406.950 17.0800   1
   0  -7  11 278.420 15.1500   1
   0   7  11 257.200 21.0800   1
   0   7 -11 242.390 25.8100   1
   0  -7 -11 246.970 17.3100   1
  -5  -9   7 233.100 12.2800   1
   5  -9  -7 203.840 13.3200   1
  -5   9   7 206.020 11.3200   1
  -3   5 -11 124.770 12.9300   1
  -3  -5 -11 118.800 9.67000   1
   3   5  11 118.570 12.2000   1
  10  -1  -5 319.780 16.2300   1
 -10  -1   5 324.090 17.7300   1
  10   1  -5 319.250 16.0800   1
 -10   1   5 299.950 19.8800   1
   1  -9  -9 10.5100 2.93000   1
  -1  -9   9 7.84000 1.60000   1
   1   9  -9 10.2000 2.68000   1
  -7  -3  11 82.3200 11.7700   1
  -7  -3  11 83.5300 17.6000   1
  -7   3  11 76.3000 8.70000   1
  -2   6 -11 32.2400 5.71000   1
   2   6  11 31.8000 4.91000   1
  -2  -6 -11 34.8300 5.76000   1
   2  -6  11 42.3100 6.36000   1
   2  -9   8 23.4800 4.24000   1
   2   9   8 14.5200 2.52000   1
  -2  -9  -8 8.68000 1.61000   1
  -6   7   9 82.6900 9.32000   1
   6   7  -9 97.4600 8.06000   1
  -6  -7   9 90.3200 6.47000   1
   6  -7  -9 94.3200 7.15000   1
  -9   2  -4 239.290 20.2100   1
  -9   2  -4 225.080 18.1800   1
  -9  -2  -4 212.880 18.3900   1
  -9  -2  -4 212.880 12.2700   1
  -3  -7  11 172.840 10.1900   1
   3   7 -11 207.950 13.7600   1
   3  -7 -11 172.220 12.4700   1
  -9  -5  -1 43.7800 6.96000   1
  -9  -5  -1 40.5700 6.77000   1
   9  -5   1 43.2400 7.06000   1
  -9   5  -1 48.2700 7.17000   1
  -4 -10   6 366.160 14.4800   1
  -4  10   6 283.960 15.5400   1
   4 -10  -6 347.840 22.1700   1
  -1 -10  -7 260.760 16.4600   1
   1 -10   7 286.020 15.5900   1
  -8  -7  -1 408.350 16.4800   1
  -8  -7  -1 411.910 16.4600   1
  -8   7  -1 535.700 33.8300   1
  -8  -7  -1 396.620 21.0200   1
   8  -7   1 465.370 19.4600   1
  -5   7  10 9.78000 2.15000   1
  -5  -7  10 14.6600 3.10000   1
   5   7 -10 14.9700 2.72000   1
   5  -7 -10 18.6400 3.05000   1
  -3  -8  10 286.050 15.9700   1
   3   8 -10 263.760 17.1600   1
   3  -8 -10 253.450 18.4200   1
   2  -9  -9 400.940 22.7900   1
  -2  -9   9 408.720 16.8100   1
   2   9  -9 441.960 23.5900   1
   5 -10   2 183.910 11.1600   1
  -5 -10  -2 210.470 15.3400   1
  -5 -10  -2 189.420 19.7800   1
   2  -6 -12 99.8500 10.3400   1
  -2   6  12 123.360 10.8100   1
  -2  -6  12 104.340 11.7100   1
   2   6 -12 113.090 13.0600   1
  -2  -6  12 100.860 5.56000   1
  -8   6   7 52.6300 5.74000   1
   8  -6  -7 29.7900 5.06000   1
  -8  -6   7 35.2700 6.11000   1
  -8  -6   7 25.7000 3.41000   1
  -3  11   4 4.13000 1.80000   1
   3 -11  -4 6.24000 1.91000   1
  -3 -11   4 1.26000 1.32000   1
  -1   6  12 64.2600 8.13000   1
  -1  -6  12 95.0600 12.7200   1
   1   6 -12 79.8200 11.3000   1
   1  -6 -12 67.3900 8.28000   1
  -8  -3  -6 159.020 18.3500   1
  -8   3  -6 172.860 16.4500   1
  -8  -3  -6 150.970 27.4200   1
  -8   3  -6 175.980 10.3200   1
  -6  -3  12 125.000 12.4900   1
  -6   3  12 113.240 9.10000   1
  -6  -3  12 121.040 12.2800   1
  -6   3  12 129.300 10.7800   1
   2 -11   4 382.630 20.4300   1
  -2 -11  -4 358.810 14.8900   1
  -3   4  13 360.120 23.3900   1
   3  -4 -13 324.360 18.6900   1
  -3  -4  13 330.900 24.7600   1
  -3  -4  13 346.040 14.2700   1
   2   0  13 25.8300 4.62000   1
   2 -11  -5 132.490 12.0900   1
  -2  11   5 137.690 9.97000   1
  -2 -11   5 144.930 14.9900   1
  -3 -10   7 56.9400 8.44000   1
  -3  10   7 48.9600 5.45000   1
   3 -10  -7 56.5200 7.37000   1
   1  -3  13 313.790 28.2700   1
   1   3  13 333.400 15.8500   1
   0   9   9 192.650 10.2500   1
   0   9  -9 233.150 22.3400   1
   0  -9  -9 166.450 10.4700   1
   0  -9   9 204.610 10.2800   1
  -5   6  11 57.9800 6.73000   1
  -5  -6  11 75.2100 10.3100   1
  -5  -6  11 62.8400 5.57000   1
   5  -6 -11 61.5800 8.78000   1
 -10  -2   0 26.1100 4.44000   1
 -10   2   0 16.0200 3.66000   1
  -8  -7   5 182.100 15.4100   1
  -8   7   5 180.540 10.9100   1
  -8  -7   5 169.260 10.8000   1
   8  -7  -5 181.910 14.7100   1
  -7  -6   9 191.200 17.8100   1
  -7  -6   9 169.590 8.28000   1
   7  -6  -9 154.100 25.5100   1
  -7   6   9 183.380 13.8400   1
  -6  -5  11 79.1800 12.8000   1
   6  -5 -11 59.8400 6.52000   1
  -6   5  11 75.3800 11.1100   1
 -10   0  -1 90.1100 10.5300   1
   9  -4  -7 34.8200 5.73000   1
  -9   4   7 40.9400 7.15000   1
  -9  -4   7 52.7500 6.28000   1
  -9  -4   7 31.6000 5.66000   1
  -3   3 -12 95.6500 11.8100   1
  -5  -2  13 26.4800 4.88000   1
  -5   2  13 25.1900 4.41000   1
  -5   2  13 25.7000 4.21000   1
   4 -11  -1 122.840 11.5400   1
  -4 -11   1 72.2300 8.52000   1
   2   1  13 171.950 12.7100   1
   2  -1  13 185.150 16.2800   1
  -2   0  14 146.040 15.8900   1
  10  -3  -2 413.670 16.4100   1
 -10  -3   2 382.240 15.9200   1
 -10   3   2 385.180 16.0300   1
   0   4  13 315.910 16.9600   1
   0  -4  13 316.800 25.1300   1
  -7  -5  10 99.4900 7.86000   1
  -7  -5  10 90.9200 8.44000   1
  -7   5  10 71.5000 7.34000   1
   7  -5 -10 76.8000 7.94000   1
 -10  -2   5 284.950 21.0700   1
 -10   2   5 327.670 54.1000   1
  10  -2  -5 293.690 16.8600   1
   1 -11   5 56.3300 7.63000   1
  -1 -11  -5 63.3600 8.42000   1
 -10  -3   3 50.6700 6.31000   1
  10  -3  -3 38.7500 7.63000   1
 -10   3   3 46.1200 7.96000   1
  -6  -8  -5 244.740 23.4100   1
  -6  -8  -5 191.670 8.44000   1
  -6  -8  -5 209.000 19.3100   1
   6  -8   5 248.230 16.0300   1
  -5  -9  -5 331.830 14.2800   1
   5  -9   5 358.670 17.7700   1
   4 -11   0 223.280 15.0300   1
  -4 -11   0 183.160 9.91000   1
  -4 -11   0 225.380 12.7600   1
 -10  -1  -1 84.0000 16.4600   1
 -10  -1  -1 68.1300 9.67000   1
 -10   1  -1 88.6600 8.44000   1
  -5   4 -10 134.080 16.5500   1
  -5   4 -10 134.680 8.56000   1
   5   4  10 122.860 13.4500   1
  -5  -4 -10 100.240 5.14000   1
  -9   3   8 97.9100 13.3200   1
  -9  -3   8 141.590 15.1100   1
  -9  -3   8 111.250 6.70000   1
   4 -11  -2 315.490 21.7200   1
  -4 -11   2 325.520 53.4400   1
   5   8  -9 28.6600 4.77000   1
   5  -8  -9 27.9200 5.58000   1
  -5   8   9 29.6600 5.35000   1
  -5  -8   9 29.8100 5.81000   1
   3 -11   3 266.450 15.0900   1
  -3 -11  -3 272.580 25.5700   1
  -1   0  14 89.2000 9.61000   1
 -10   0   6 90.2900 8.26000   1
  -2  -1  14 320.440 26.7900   1
  -2   1  14 312.240 21.3400   1
  -7  -8   6 21.7100 3.81000   1
  -7  -8   6 28.0300 4.83000   1
   7  -8  -6 31.0800 6.53000   1
  -7   8   6 21.4900 4.81000   1
  -3  -6  12 59.6300 7.91000   1
   3  -6 -12 48.7300 5.64000   1
  -3  -6  12 56.9700 7.24000   1
  -3   6  12 48.6400 7.01000   1
   3   6 -12 71.4700 8.95000   1
  -6  -9  -3 152.280 26.3200   1
  -6  -9  -3 151.000 27.8500   1
   6  -9   3 177.120 15.7400   1
  -9   0   9 292.550 19.5400   1
  -9  -4  -3 287.290 16.1300   1
  -9  -4  -3 298.850 21.9200   1
  -9   4  -3 315.740 32.9700   1
  -8   3  10 218.950 12.2300   1
  -8  -3  10 227.110 17.4000   1
  -8  -3  10 225.050 12.0400   1
  -1   8 -10 280.900 19.3200   1
   1   8  10 266.310 23.8800   1
   1  -8  10 322.600 27.4500   1
  -1  -8 -10 263.290 23.3800   1
   0 -12   0 118.580 13.5300   1
  10  -3  -1 82.6400 8.38000   1
 -10   3   1 103.150 10.6900   1
 -10  -3   1 87.9000 10.1800   1
   0   6  12 63.4100 7.91000   1
   0  -6 -12 68.4500 8.36000   1
   0   6 -12 72.0600 10.8900   1
   0  -6  12 83.6900 16.0300   1
   9  -6  -2 18.9700 2.70000   1
  -9   6   2 24.1900 4.08000   1
  -9  -6   2 24.5600 4.00000   1
  -7   3  -8 147.070 10.9500   1
  -7  -3  -8 140.700 12.4500   1
  -7  -3  -8 127.140 7.14000   1
  -7  -3  -8 132.320 11.9500   1
   5 -10  -5 373.080 20.4100   1
  -5  10   5 403.710 16.2000   1
  -5 -10   5 415.900 16.2000   1
   4   4  11 450.050 18.0700   1
  -4   4 -11 470.140 20.0200   1
  -1  -1  14 72.6500 9.17000   1
  -1   1  14 94.6900 9.35000   1
   9  -5  -6 191.180 9.52000   1
  -9   5   6 211.860 15.8700   1
  -9  -5   6 195.680 14.1300   1
  -4  -7  -9 192.760 13.0700   1
  -4   7  -9 222.660 17.8000   1
  -4   7  -9 182.360 9.86000   1
   4  -7   9 194.180 18.9800   1
   4   7   9 183.830 14.6000   1
 -10   1   6 37.1900 5.78000   1
 -10  -1   6 31.9000 4.38000   1
  -3   0  14 3.34000 1.95000   1
  -3  -9   9 330.810 14.1500   1
   3  -9  -9 297.520 19.7900   1
   3   9  -9 329.760 55.6800   1
  -6   8   8 297.940 15.8000   1
   6   8  -8 292.110 15.0100   1
  -6  -8   8 277.420 14.1700   1
   6  -8  -8 280.310 15.5700   1
 -10  -3   4 272.270 17.3000   1
 -10  -3   4 239.180 12.1000   1
 -10   3   4 321.340 25.0400   1
  10  -3  -4 311.200 21.2800   1
  -5   0 -11 165.760 16.3800   1
  -7   7   8 296.000 21.6600   1
  -7  -7   8 274.400 16.8100   1
   7  -7  -8 275.580 14.7600   1
   7   7  -8 261.110 13.4200   1
  -7  -7   8 241.640 12.2700   1
  -9   1   9 58.0300 6.07000   1
  -9  -1   9 54.4500 8.04000   1
  -9  -1   9 44.0200 6.65000   1
  -8   0  -7 60.2100 8.34000   1
  -8   0  -7 62.5600 9.30000   1
   0 -12  -1 43.5100 7.62000   1
   0 -12   1 45.4800 6.71000   1
  -9  -6   3 38.7300 5.55000   1
   9  -6  -3 41.6000 7.68000   1
  -9   6   3 36.2600 5.35000   1
   6  -9  -6 323.800 21.6800   1
  -6  -9   6 300.040 16.8300   1
  -6   9   6 311.180 22.0900   1
   1   7  11 292.900 16.4100   1
  -1  -7 -11 289.110 18.8600   1
   1  -7  11 320.150 21.2000   1
  -1   7 -11 329.820 56.4800   1
  -9  -6   1 22.9400 3.85000   1
   9  -6  -1 18.0700 3.49000   1
  -9   6   1 23.7900 4.41000   1
  -4 -11  -1 41.0500 6.82000   1
   4 -11   1 69.2000 9.72000   1
  -4 -11  -1 62.8200 6.41000   1
  -9  -3  -4 387.920 23.2900   1
  -9   3  -4 361.530 20.6700   1
  -9  -3  -4 381.880 15.2500   1
  -9   3  -4 412.430 17.5300   1
   4   8   8 171.960 11.0000   1
  -4   8  -8 143.600 10.4400   1
  -4  -8  -8 147.730 16.7000   1
   4  -8   8 171.570 19.9600   1
  -7  -6  -6 87.1200 16.3500   1
  -7  -6  -6 78.1200 7.48000   1
  -7  -6  -6 54.7500 5.43000   1
  -7  -6  -6 77.5700 9.30000   1
   7  -6   6 114.690 12.4700   1
  -7   6  -6 82.4600 9.49000   1
   1 -12   0 267.550 14.8300   1
  -1 -12   0 262.660 14.4600   1
  -6  -4  -9 425.400 19.1700   1
  -6   4  -9 464.890 19.6100   1
  -6   4  -9 485.160 19.6200   1
  -6  -4  -9 426.920 16.3900   1
   2   2  13 51.5400 6.89000   1
   2  -2  13 42.6400 7.07000   1
  -4  11   3 184.840 9.73000   1
   4 -11  -3 200.680 21.9100   1
  -4 -11   3 184.960 9.88000   1
  -3  -1  14 475.250 20.6500   1
  -3   1  14 489.610 19.4800   1
  -5  -7  -8 189.250 19.6900   1
   5  -7   8 189.940 15.9400   1
  -5   7  -8 186.460 14.6000   1
   5   7   8 197.170 9.78000   1
  -5   1 -11 144.320 16.5100   1
  -5  -1 -11 135.470 11.3800   1
  -5  -1 -11 143.020 10.6200   1
  -7  -8  -3 203.530 9.92000   1
  -7  -8  -3 191.360 15.7800   1
  -7  -8  -3 200.150 16.5200   1
   7  -8   3 236.120 16.5000   1
  -8   1  -7 99.8200 8.00000   1
  -8  -1  -7 121.680 11.6900   1
  -8  -1  -7 84.2400 16.8300   1
  -8   1  -7 95.6600 12.2100   1
  -3 -10  -6 424.820 18.2000   1
   3  10   6 436.240 17.4400   1
   3 -10   6 521.410 24.6100   1
   1 -12  -1 107.660 13.0200   1
  -1 -12   1 99.5700 12.8000   1
  -7   0  12 135.290 8.56000   1
  -7   0  12 148.160 9.56000   1
  -8  -7  -2 386.310 25.7300   1
  -8   7  -2 437.510 27.5700   1
  -8  -7  -2 389.390 17.7400   1
   8  -7   2 422.430 21.8500   1
  -8  -7  -2 401.500 16.0800   1
   9  -5   2 45.5100 6.12000   1
  -9   5  -2 51.7600 8.32000   1
  -9  -5  -2 46.0500 4.94000   1
  -9  -5  -2 43.6200 6.03000   1
 -10   2  -1 308.780 22.7300   1
 -10  -2  -1 315.490 24.9600   1
 -10  -2  -1 298.290 15.1700   1
  -8  -5  -5 32.0400 4.01000   1
  -8   5  -5 21.4500 4.67000   1
  -8  -5  -5 27.1000 5.04000   1
  -8   5  -5 32.0100 3.83000   1
  -5   5  12 51.4200 4.90000   1
   5  -5 -12 38.3700 5.20000   1
  -5  -5  12 52.5000 7.22000   1
  -5   5  12 46.0900 5.62000   1
   4   7 -11 256.560 12.1900   1
  -4   7  11 235.270 6.85000   1
  -4  -7  11 245.080 8.03000   1
   4  -7 -11 214.230 13.4700   1
  -9   0  -5 22.2700 4.65000   1
  -9   0  -5 18.9700 4.09000   1
   1   9   9 240.400 7.61000   1
  -1  -9  -9 211.380 12.0000   1
   1  -9   9 246.750 8.56000   1
  -1   9  -9 270.820 18.6000   1
  -4   4  13 176.360 13.4300   1
  -4  -4  13 161.450 14.5800   1
   4  -4 -13 152.930 6.66000   1
  -4   4  13 159.450 7.16000   1
  -4  -4  13 151.200 6.19000   1
   1 -12   1 190.840 15.2100   1
  -1 -12  -1 184.630 16.1400   1
  -5 -10  -3 73.7700 9.96000   1
   5 -10   3 105.110 11.6900   1
  -5 -10  -3 78.6300 10.3800   1
   1 -10  -8 94.8600 9.43000   1
  -1 -10   8 114.510 12.0800   1
   7  -9  -2 19.6100 4.11000   1
  -7  -9   2 17.8000 4.27000   1
  -7  -9   2 16.6200 3.65000   1
  -7   9   2 28.7300 6.01000   1
  -7  -5  -7 13.3400 2.79000   1
  -7  -5  -7 11.1600 2.40000   1
  -7   5  -7 21.0200 4.03000   1
  -2   2  14 29.9600 3.98000   1
  -2  -2  14 27.8100 5.46000   1
  -3  -8  -9 23.7600 5.20000   1
   3   8   9 23.0900 5.24000   1
  -3   8  -9 25.4500 5.83000   1
  -3   8  -9 18.6800 4.20000   1
   3  -8   9 24.7600 5.36000   1
 -10  -3   0 268.460 8.88000   1
 -10   3   0 316.060 17.6800   1
   7  -9  -1 130.190 14.1900   1
  -7  -9   1 111.230 12.2100   1
  -7   9   1 149.200 12.7500   1
  -7  -9   1 92.3700 11.5400   1
  -7  -9   1 109.230 3.90000   1
  -6  -1 -10 233.460 9.00000   1
  -6   1 -10 242.570 16.0800   1
  -6  -1 -10 247.580 13.2300   1
  -7  -1  12 158.640 12.2600   1
  -7   1  12 157.780 10.6700   1
  -7  -1  12 143.380 18.1300   1
  -7   1  12 162.720 16.6800   1
   3 -11  -5 301.850 19.8600   1
  -3  11   5 275.350 8.87000   1
  -3 -11   5 299.780 10.0700   1
  -9   6   4 243.360 23.3800   1
  -9  -6   4 218.120 19.4700   1
   9  -6  -4 199.910 11.5800   1
   4   8 -10 71.7200 8.34000   1
  -4  -8  10 77.9300 8.33000   1
   4  -8 -10 68.5000 8.90000   1
  -4   8  10 59.7400 4.15000   1
   0 -12  -2 199.650 20.2400   1
   0 -12   2 178.700 12.3200   1
  -2   5 -12 87.0300 9.62000   1
  -2  -5 -12 98.6200 7.90000   1
   2   5  12 98.8700 7.60000   1
   3   7  10 18.3700 3.83000   1
  -3   7 -10 29.0200 5.90000   1
  -3   7 -10 16.7400 3.59000   1
   3  -7  10 30.6800 3.88000   1
  -3  -7 -10 22.3300 5.15000   1
   0   0  14 81.0000 13.6300   1
  -4   0 -12 15.4200 3.93000   1
   4   0  12 11.9300 3.03000   1
  -7  -4  11 210.470 9.59000   1
  -7  -4  11 209.000 15.6900   1
  -7   4  11 204.880 13.7500   1
  -5   6  -9 235.060 15.4200   1
  -5   6  -9 244.390 18.9100   1
  -5  -6  -9 195.950 14.8600   1
   5   6   9 238.530 7.86000   1
  -4   6 -10 88.9400 6.71000   1
   4   6  10 80.7900 14.3500   1
  -4   6 -10 78.3700 7.69000   1
  -4  -6 -10 82.1000 12.0900   1
   8  -7  -6 35.8700 6.14000   1
  -8   7   6 59.5700 7.40000   1
  -8  -7   6 28.2000 6.87000   1
  -8  -7   6 44.5600 6.04000   1
   2  10   7 138.640 5.23000   1
   2 -10   7 177.810 8.15000   1
  -2 -10  -7 164.880 11.5800   1
  -5   3  13 273.540 14.9800   1
  -5   3  13 247.780 10.2400   1
  -5  -3  13 265.110 21.7600   1
  -1 -11   6 88.0100 8.83000   1
   1 -11  -6 82.8800 8.29000   1
  -9  -1  -5 253.240 12.4000   1
  -9   1  -5 278.320 21.5400   1
  -9   1  -5 262.830 16.8000   1
  -9  -1  -5 282.270 24.2200   1
  -1  -2  14 220.250 17.6400   1
  -1   2  14 224.680 12.2800   1
  -8  -6  -4 45.1900 4.75000   1
  -8  -6  -4 41.2900 6.36000   1
  -8   6  -4 58.9300 8.01000   1
   8  -6   4 57.8500 5.85000   1
 -10   2   6 96.9300 7.70000   1
 -10  -2   6 73.0900 5.64000   1
 -10  -2   6 85.7800 9.00000   1
   5   8   7 280.190 8.61000   1
  -5  -8  -7 310.200 24.7100   1
   5  -8   7 326.050 20.8500   1
  -9   6   0 115.650 9.58000   1
  -9  -6   0 105.100 10.8000   1
  -9  -6   0 99.7500 10.4600   1
   9  -6   0 109.990 10.4700   1
  -7  -7  -5 112.390 10.3600   1
  -7  -7  -5 118.380 9.80000   1
  -7  -7  -5 91.5500 6.15000   1
   7  -7   5 122.370 12.2100   1
  -1 -12   2 322.480 10.6500   1
   1 -12  -2 314.350 11.4200   1
  -9   2   9 40.3200 4.40000   1
  -9  -2   9 40.6500 4.44000   1
  -9  -2   9 56.0000 6.95000   1
  -8   0  11 165.630 8.06000   1
  -8   0  11 173.460 14.1200   1
  -7  -9   3 442.710 13.7900   1
  -7  -9   3 450.930 12.5900   1
   7  -9  -3 447.230 15.2600   1
  -7   9   3 424.010 14.3000   1
 -10   0  -2 27.6500 6.13000   1
 -10   0  -2 25.0100 5.81000   1
 -10   3   5 10.6400 3.20000   1
  10  -3  -5 6.85000 1.59000   1
 -10  -3   5 3.21000 1.01000   1
 -10  -3   5 8.89000 2.65000   1
   2 -10  -8 132.350 13.9900   1
  -2 -10   8 132.550 4.58000   1
  -4 -10  -5 125.510 11.6800   1
   4 -10   5 150.050 17.2500   1
   4  10   5 127.550 3.04000   1
   0 -11  -6 231.080 13.7200   1
   0 -11   6 244.310 14.1300   1
   0 -10   8 3.36000 1.58000   1
   0 -10  -8 4.89000 2.35000   1
   0  -1  14 1.98000 1.76000   1
   0   1  14 8.73000 2.79000   1
   4   1  12 245.490 16.8200   1
  -4   1 -12 260.250 17.8900   1
  -2   5  13 30.8400 3.26000   1
   2  -5 -13 41.8900 5.80000   1
  -2  -5  13 38.4500 6.39000   1
  -2  -5  13 37.0600 5.55000   1
  -8   4  -6 73.7400 7.90000   1
  -8   4  -6 63.5100 5.40000   1
  -8  -4  -6 60.3100 6.91000   1
  -8  -4  -6 51.3400 6.35000   1
   6  -4 -12 272.800 7.27000   1
  -6   4  12 291.920 34.4500   1
  -6   4  12 293.970 34.5200   1
  -6  -4  12 311.230 10.4900   1
   6 -10  -1 24.4900 5.49000   1
  -6  10   1 33.2300 4.72000   1
  -6 -10   1 22.2300 4.70000   1
  -6 -10   1 33.8300 4.59000   1
  -6  10   2 253.580 9.13000   1
   6 -10  -2 237.640 12.0000   1
  -6 -10   2 241.570 8.79000   1
  -8  -5   9 43.8800 4.83000   1
  -8  -5   9 56.7100 5.76000   1
   8  -5  -9 38.4500 4.19000   1
  -8   5   9 45.8800 4.92000   1
  -7  -9   0 7.06000 1.68000   1
  -7  -9   0 7.68000 1.94000   1
  -7  -9   0 7.24000 2.05000   1
  -7   9   0 5.81000 2.70000   1
   7  -9   0 10.2200 2.62000   1
  -1  -5  13 152.160 16.5700   1
  -1  -5  13 141.480 4.98000   1
   1   5 -13 138.550 14.0500   1
   1  -5 -13 132.410 11.0200   1
  -1   5  13 138.180 14.1500   1
  -3   2  14 30.8200 4.39000   1
  -3  -2  14 38.9700 3.39000   1
  -5  -2 -11 186.910 13.8700   1
   5   2  11 180.480 14.7900   1
  -5  -2 -11 187.530 15.7200   1
  -5   2 -11 194.740 18.7800   1
  -8  -2  -7 115.750 7.02000   1
  -8   2  -7 122.630 14.5500   1
  -8   2  -7 140.020 16.3900   1
  -8  -2  -7 95.5600 12.5400   1
  -1   4 -13 20.2300 4.28000   1
   1  -4  13 18.3200 3.87000   1
   1   4  13 15.6000 3.61000   1
  -2 -11  -5 236.960 16.8000   1
   2 -11   5 278.390 9.34000   1
  -6   0  13 4.53000 1.12000   1
  -6   0  13 4.80000 2.27000   1
  -8   1  11 64.0700 6.54000   1
  -8   1  11 55.7100 6.06000   1
  -8  -1  11 53.7000 5.37000   1
  -8  -1  11 54.4800 7.97000   1
 -10   1  -2 240.920 17.4400   1
 -10  -1  -2 236.200 10.1300   1
 -10  -1  -2 232.600 12.7900   1
  -4 -11  -2 158.170 10.3900   1
  -4 -11  -2 181.610 19.9800   1
   4 -11   2 172.180 11.1300   1
  -4 -10   7 109.110 13.2600   1
  -4  10   7 98.0400 5.36000   1
   4 -10  -7 92.4000 11.0200   1
   1 -12   2 2.74000 1.64000   1
  -1 -12  -2 4.64000 1.90000   1
  -4  -6  12 254.940 13.7800   1
  -4   6  12 257.370 7.39000   1
  -4   6  12 250.070 13.8800   1
  -4  -6  12 262.770 9.19000   1
   4  -6 -12 256.100 15.6700   1
   3   4  12 51.4600 5.47000   1
  -3   4 -12 39.4800 6.28000   1
  -2 -11   6 70.0000 11.1500   1
  -2  11   6 45.5500 3.48000   1
   2 -11  -6 65.2000 7.92000   1
  -4   0  14 359.130 11.6800   1
  -5  -9   8 32.0300 4.34000   1
   5  -9  -8 34.2900 4.23000   1
  -5   9   8 23.1300 5.15000   1
   5   9  -8 27.2800 6.22000   1
   4 -11  -4 232.490 21.5500   1
  -4  11   4 226.460 15.9000   1
  -4 -11   4 228.220 8.45000   1
   2 -12   0 38.8700 5.14000   1
  -2 -12   0 47.3200 6.96000   1
  -8   8   2 405.680 22.6400   1
  -8  -8   2 372.350 13.9200   1
  -8  -8   2 347.800 12.1300   1
   8  -8  -2 415.530 18.1100   1
  -2 -12   1 344.610 11.5700   1
   2 -12  -1 357.590 18.9000   1
  -8  -6   8 22.7800 5.27000   1
  -8   6   8 36.0500 4.86000   1
   8  -6  -8 25.3800 6.15000   1
  -8  -6   8 38.1700 5.57000   1
  -6 -10   0 230.000 9.72000   1
   6 -10   0 271.210 12.5900   1
  -6  10   0 287.350 16.0600   1
  -6 -10   0 271.610 9.41000   1
  -3 -11  -4 20.9600 4.47000   1
   3 -11   4 28.6800 6.26000   1
  -1  -6 -12 252.480 16.0100   1
   1   6  12 256.780 17.1000   1
   1  -6  12 271.910 10.4300   1
  -1   6 -12 260.350 14.0200   1
   4  -9   7 259.460 11.0900   1
  -4  -9  -7 242.540 9.27000   1
   4   9   7 235.860 12.2900   1
  10  -4  -2 37.2800 5.25000   1
 -10   4   2 38.6800 5.02000   1
 -10  -4   2 41.5700 3.94000   1
 -10   0   7 52.1600 5.80000   1
  -6   1  13 82.2200 8.27000   1
  -6   1  13 94.6900 11.1800   1
  -6  -1  13 107.220 7.18000   1
  -6  -1  13 97.8400 8.22000   1
  -6  -2 -10 35.8700 3.94000   1
  -6  -2 -10 22.2300 5.61000   1
  -6   2 -10 33.7700 5.16000   1
  -6   2 -10 27.8400 6.29000   1
  -7   2  12 176.860 14.2600   1
  -7   2  12 162.120 12.0900   1
  -7  -2  12 151.370 15.7600   1
  -7  -2  12 140.110 7.49000   1
   3  -9   8 21.1600 4.15000   1
   3   9   8 13.1600 2.68000   1
  -3  -9  -8 7.06000 3.30000   1
 -10   4   3 213.030 12.9100   1
 -10  -4   3 201.350 16.3600   1
  10  -4  -3 232.210 12.1600   1
   6 -10  -3 134.850 7.39000   1
  -6  10   3 151.760 11.9500   1
  -6 -10   3 138.590 15.0400   1
  -8  -8   1 10.1200 2.53000   1
   8  -8  -1 22.1200 4.55000   1
  -8   8   1 8.44000 3.45000   1
  -8  -8   1 10.2700 2.31000   1
  -9  -4   8 109.300 5.46000   1
  -9  -4   8 119.000 10.1400   1
  -9   4   8 109.110 12.8300   1
  -6  -7  -7 8.22000 3.06000   1
  -6   7  -7 9.93000 2.65000   1
   6   7   7 6.67000 1.72000   1
   6  -7   7 9.55000 2.74000   1
  -6  -7  -7 5.81000 1.77000   1
  -9   2  -5 309.700 17.2700   1
  -9   2  -5 314.120 16.1400   1
  -9  -2  -5 313.890 21.9400   1
  -9  -2  -5 307.990 11.6000   1
  -4  -1  14 418.750 12.9600   1
  -4   1  14 382.000 19.8600   1
   3  -5 -13 4.08000 1.93000   1
  -3   5  13 3.15000 2.17000   1
  -3  -5  13 4.10000 1.89000   1
  -3  -5  13 2.87000 1.40000   1
  -8   8   3 25.1300 5.72000   1
   8  -8  -3 19.9700 4.72000   1
  -8  -8   3 23.3600 5.23000   1
  -8  -8   3 21.6200 4.62000   1
  -9   6   5 53.8700 7.53000   1
  -9  -6   5 61.0500 8.21000   1
   9  -6  -5 45.8200 7.69000   1
   2   3  13 133.050 9.20000   1
   2  -3  13 142.850 16.2900   1
  -2   3 -13 153.350 17.2900   1
  -7   0  -9 400.290 23.5500   1
  -7   0  -9 325.590 17.8000   1
  -7   0  -9 369.730 23.7900   1
  -6  -6  -8 107.150 13.2300   1
   6   6   8 89.9400 7.67000   1
  -6  -6  -8 86.1300 6.45000   1
  -6   6  -8 98.3100 11.2900   1
  -7   9   4 381.610 18.9400   1
  -7  -9   4 356.620 11.6300   1
   7  -9  -4 376.890 20.6600   1
  -7  -9   4 382.900 11.3200   1
   0 -12   3 71.0000 7.17000   1
   0 -12  -3 84.2400 7.94000   1
 -10  -1   7 444.320 27.6100   1
 -10   1   7 392.790 12.3500   1
  -3  -6 -11 144.500 14.3900   1
  -3   6 -11 139.250 16.7700   1
  -3   6 -11 132.080 10.2600   1
   3  -6  11 158.190 18.8400   1
   3   6  11 130.460 13.3300   1
  -5  10   6 53.3600 6.52000   1
   5 -10  -6 55.5600 5.68000   1
  -5 -10   6 50.1400 8.89000   1
  -8   4  10 11.3600 2.57000   1
  -8  -4  10 12.2900 2.60000   1
  -8  -4  10 11.3200 2.85000   1
   7  -8  -7 270.650 17.5700   1
  -7  -8   7 272.420 7.28000   1
  -7  -8   7 270.010 21.2900   1
  -7   8   7 286.390 17.5600   1
  -2 -12  -1 52.3900 6.30000   1
   2 -12   1 53.4900 6.49000   1
 -10   4   1 444.580 21.4700   1
  10  -4  -1 438.420 23.4300   1
 -10  -4   1 397.830 12.4700   1
   0  -2  14 176.890 12.6700   1
   0   2  14 210.300 18.1800   1
   4   2  12 216.050 11.6600   1
  -4  -2 -12 180.630 12.1400   1
  -4   2 -12 204.570 18.1900   1
   1 -12  -3 14.0100 3.31000   1
  -1 -12   3 7.28000 2.15000   1
 -10  -3  -1 99.7500 10.5800   1
 -10   3  -1 94.8100 7.69000   1
 -10  -3  -1 102.950 8.26000   1
  -4  -9   9 198.390 8.09000   1
   4   9  -9 206.360 8.38000   1
  -4   9   9 181.780 7.13000   1
   4  -9  -9 178.870 12.1500   1
  -9  -5   7 78.5800 10.6400   1
  -9   5   7 88.2500 8.48000   1
   9  -5  -7 71.7600 6.32000   1
   6  -9   4 90.6300 9.81000   1
  -6  -9  -4 80.9600 12.2100   1
  -6  -9  -4 76.3400 8.52000   1
   2 -12  -2 238.580 12.1800   1
  -2 -12   2 251.470 11.2900   1
  -7  -4  -8 185.530 13.4500   1
  -7  -4  -8 197.290 12.1300   1
  -7   4  -8 217.840 17.5900   1
  -7  -4  -8 194.270 19.7400   1
  -1 -11  -6 523.000 17.0500   1
   1 -11   6 555.620 16.2100   1
  -9  -6  -1 220.760 8.49000   1
  -9  -6  -1 210.730 15.3500   1
  -9   6  -1 256.810 12.4300   1
   9  -6   1 228.500 9.53000   1
  -7  -1  -9 23.0200 5.17000   1
  -7   1  -9 28.2500 6.08000   1
  -7   1  -9 24.7100 6.23000   1
  -7  -1  -9 25.7400 5.43000   1
  -7  -1  -9 24.0100 5.07000   1
  -7   1  -9 7.68000 3.02000   1
   2  -8  10 163.580 15.8400   1
   2   8  10 162.220 12.2200   1
  -2   8 -10 172.440 18.0500   1
  -2  -8 -10 128.750 10.2000   1
 -10   4   4 172.450 18.9100   1
  10  -4  -4 165.050 9.84000   1
 -10  -4   4 186.180 17.3400   1
  -2   3  14 130.510 8.27000   1
  -2  -3  14 120.760 11.0000   1
  -7  -9  -1 155.830 15.0000   1
  -7  -9  -1 139.700 6.16000   1
  -7   9  -1 159.210 11.3900   1
  -7  -9  -1 155.220 16.8700   1
   7  -9   1 178.300 15.3300   1
   0  -5 -13 162.910 11.4500   1
   0   5 -13 152.260 11.7800   1
   0   5  13 144.050 24.2000   1
   0  -5  13 159.670 16.7700   1
   0  -5  13 184.750 14.9200   1
  -8  -2  11 638.530 16.9900   1
  -8   2  11 597.270 17.2000   1
  -8   2  11 588.040 19.1400   1
  -8  -2  11 588.530 29.1700   1
 -10  -2  -2 151.890 13.7800   1
 -10  -2  -2 160.500 10.6000   1
 -10   2  -2 178.260 18.5000   1
  -3 -10   8 158.780 7.21000   1
   3 -10  -8 158.050 9.70000   1
   5   5  10 325.790 12.6100   1
  -5   5 -10 346.530 11.0300   1
  -5   5 -10 372.420 22.1900   1
  -8   8   0 520.290 25.6200   1
  -8  -8   0 371.840 12.5800   1
  -8  -8   0 391.440 12.6900   1
   8  -8   0 469.450 22.7400   1
  -8  -8   0 383.090 12.7100   1
   1 -10   8 364.660 11.5900   1
  -1 -10  -8 356.490 20.0600   1
   1  10   8 351.330 10.5800   1
  -1   8  11 344.900 25.5700   1
  -1  -8  11 324.880 13.2900   1
   1   8 -11 302.980 11.4400   1
   1  -8 -11 286.130 15.3000   1
  -9  -4  -4 246.550 13.3000   1
  -9   4  -4 272.920 29.5700   1
  -9  -4  -4 224.340 13.9200   1
   6   7 -10 117.780 4.54000   1
   6  -7 -10 136.590 11.7300   1
  -6   7  10 108.480 6.17000   1
  -8  -7  -3 35.2300 4.44000   1
   8  -7   3 39.1800 5.26000   1
  -8  -7  -3 31.7800 4.03000   1
  -8  -7  -3 32.8200 4.49000   1
  -8   7  -3 40.5400 5.40000   1
  -1   3  14 80.6800 14.8700   1
  -1  -3  14 65.5600 8.53000   1
   6 -10   1 29.5800 3.61000   1
  -6 -10  -1 20.7000 4.41000   1
  -6 -10  -1 16.0300 3.40000   1
  -2   8  11 415.660 12.5700   1
  -2  -8  11 405.930 13.2500   1
   2  -8 -11 355.480 13.2100   1
   2   8 -11 406.450 14.9800   1
   6  -9  -7 33.4300 5.71000   1
  -6  -9   7 31.7700 5.02000   1
  -6   9   7 41.8400 4.60000   1
 -10  -3   6 167.430 6.64000   1
 -10  -3   6 195.960 17.1200   1
 -10   3   6 175.470 11.2000   1
  10  -3  -6 162.210 6.62000   1
  -9  -3   9 234.070 8.44000   1
  -9  -3   9 237.980 13.4600   1
  -9   3   9 264.390 13.2100   1
  -6  -2  13 56.4700 6.54000   1
  -6  -2  13 58.9100 5.17000   1
  -6   2  13 60.7400 5.13000   1
  -6   2  13 46.5300 4.55000   1
  -8   8   4 614.720 19.4200   1
  -8  -8   4 679.110 18.6700   1
  -8  -8   4 667.320 20.0400   1
   8  -8  -4 654.070 21.8900   1
  -9  -5  -3 75.6900 7.62000   1
  -9  -5  -3 82.4400 8.57000   1
   9  -5   3 90.2600 8.26000   1
  -9   5  -3 85.3700 7.22000   1
   3   0  13 360.820 21.8800   1
  -6   6  11 67.9100 5.75000   1
   6  -6 -11 67.1900 6.82000   1
  -6  -6  11 78.2400 9.79000   1
  -5  -9  -6 69.7600 7.03000   1
   5  -9   6 85.9800 8.36000   1
   2  -7  11 509.150 16.4100   1
  -2   7 -11 440.300 12.8400   1
  -2  -7 -11 443.520 26.9400   1
  -2   7 -11 471.980 33.2400   1
   2   7  11 451.790 14.9700   1
  -6 -10   4 97.6700 9.81000   1
  -6  10   4 111.180 7.49000   1
   6 -10  -4 98.2300 11.5100   1
   1 -12   3 167.400 15.4600   1
  -1 -12  -3 175.530 14.1300   1
  -4   2  14 47.3800 4.26000   1
  -4  -2  14 44.4600 5.94000   1
   6  -8   6 41.9200 4.75000   1
  -6  -8  -6 41.7600 4.52000   1
   1   0  14 225.090 14.9900   1
  -4   5 -11 23.8100 5.17000   1
  -4   5 -11 25.8400 5.99000   1
   4   5  11 32.6800 3.94000   1
  -7  -8  -4 16.8800 3.68000   1
   7  -8   4 34.3800 4.82000   1
  -7  -8  -4 23.4100 4.92000   1
  -7  -8  -4 27.4100 5.91000   1
  -5 -10  -4 371.580 12.3900   1
  -5 -10  -4 342.900 15.0800   1
   5 -10   4 384.740 15.0100   1
  -3  -3  14 257.370 16.3300   1
  -3  -3  14 259.360 10.6300   1
  -3   3  14 245.860 13.2200   1
   2  -9   9 173.030 8.08000   1
  -2  -9  -9 159.640 10.0100   1
   2   9   9 167.240 7.76000   1
   5   3  11 9.87000 2.67000   1
  -5  -3 -11 3.68000 1.27000   1
  -5   3 -11 10.8000 2.68000   1
  -8   3  -7 325.290 11.4300   1
  -8   3  -7 295.900 19.5900   1
  -8  -3  -7 271.430 8.71000   1
  -8  -3  -7 277.100 20.8400   1
  -8  -3  -7 274.720 12.8400   1
   7  -6 -10 102.840 8.72000   1
  -7   6  10 111.790 8.78000   1
  -7  -6  10 138.380 10.2700   1
  -7  -6  10 134.560 9.84000   1
 -10  -4   0 27.1100 5.39000   1
  10  -4   0 21.9500 4.48000   1
 -10   4   0 31.9400 4.88000   1
 -10  -2   7 133.730 12.9000   1
 -10  -2   7 106.680 9.12000   1
 -10   2   7 123.050 7.74000   1
   1   9 -10 418.260 23.5500   1
  -1  -9  10 413.620 12.2400   1
  -1   9  10 395.640 21.2900   1
   1  -9 -10 368.550 16.1200   1
  -2 -12  -2 -0.0800 2.10000   1
   2 -12   2 6.30000 3.13000   1
   3  -1  13 94.7400 11.3800   1
  -3   1 -13 94.4600 8.37000   1
   3   1  13 80.8000 12.4600   1
  -4 -11  -3 115.550 13.7800   1
  -4 -11  -3 98.2500 9.00000   1
   4 -11   3 131.420 11.1200   1
  -3 -11   6 100.340 11.1100   1
  -3  11   6 89.3800 3.28000   1
   3 -11  -6 114.580 13.8800   1
   2  -7 -12 236.320 13.4900   1
   2   7 -12 296.090 21.7600   1
  -2  -7  12 261.420 8.86000   1
  -2   7  12 255.370 11.8500   1
  -2 -12   3 73.6700 6.37000   1
   2 -12  -3 71.8300 8.18000   1
  -8   7   7 149.740 10.6600   1
  -8  -7   7 139.210 8.55000   1
   8  -7  -7 133.210 9.85000   1
   1  -7 -12 146.800 9.73000   1
  -1  -7  12 206.400 17.7700   1
   1   7 -12 156.870 8.89000   1
  -1   7  12 167.280 13.5800   1
  -5  -4  13 130.550 13.2800   1
  -5   4  13 123.620 8.21000   1
  -5   4  13 141.950 15.4700   1
   1   1  14 1.48000 1.38000   1
   1  -1  14 1.94000 1.64000   1
   5 -11  -1 145.440 12.2200   1
  -5 -11   1 133.710 8.44000   1
   2  -9 -10 305.920 16.6000   1
   2   9 -10 341.380 18.8600   1
  -2  -9  10 333.540 12.8800   1
  -6   5  -9 24.6100 4.96000   1
  -6   5  -9 28.0900 5.86000   1
  -6  -5  -9 21.1600 4.77000   1
  -7   2  -9 70.6800 8.04000   1
  -7  -2  -9 61.7600 7.41000   1
  -7   2  -9 58.0100 8.85000   1
  -7  -2  -9 56.9200 5.50000   1
  -7  -2  -9 77.4000 6.43000   1
  -7   2  -9 75.7800 9.37000   1
   4 -11  -5 319.360 16.3500   1
  -4  11   5 295.420 12.0800   1
  -4 -11   5 358.710 11.4300   1
  -5  -7  11 107.650 6.19000   1
   5  -7 -11 105.650 12.1400   1
  -5   7  11 95.4600 5.45000   1
   0   8  11 125.540 11.4800   1
   0  -8 -11 95.1800 5.24000   1
   0   8 -11 133.390 10.9500   1
   0  -8  11 118.600 12.5700   1
  -9   0  10 28.9200 6.41000   1
  -9   0  10 29.1400 5.05000   1
  -6  -3 -10 178.270 15.7900   1
  -6  -3 -10 153.770 7.57000   1
  -6   3 -10 161.260 11.4200   1
  -6   3 -10 176.380 11.8500   1
  -7   3  12 423.180 20.7700   1
  -7  -3  12 416.140 26.8400   1
  -7   3  12 395.310 12.2400   1
  -7  -3  12 430.720 13.5600   1
 -10   4   5 97.1500 13.3500   1
  10  -4  -5 76.1100 6.90000   1
 -10  -4   5 91.4300 10.5800   1
  -7  -9   5 55.8800 7.89000   1
   7  -9  -5 68.5700 8.48000   1
  -7   9   5 73.5500 6.07000   1
   5 -11  -2 919.510 27.0100   1
  -5 -11   2 900.860 25.5900   1
  -5  11   2 920.410 106.950   1
  -7   7   9 23.5500 5.33000   1
   7   7  -9 15.3800 3.70000   1
   7  -7  -9 19.3400 4.23000   1
  -7  -7   9 23.8800 5.08000   1
 -10   0  -3 14.9200 3.73000   1
 -10   0  -3 14.9100 3.66000   1
  -9   3  -5 120.850 8.48000   1
  -9  -3  -5 123.250 11.4900   1
  -9  -3  -5 124.700 13.0000   1
  -9   3  -5 144.420 16.5200   1
   6  -8  -9 63.6400 8.51000   1
  -6   8   9 68.3600 8.65000   1
  -6  -8   9 64.5200 4.83000   1
   6   8  -9 71.8900 5.28000   1
  -4  -5  13 161.650 6.45000   1
   4  -5 -13 169.800 12.0100   1
  -4   5  13 147.090 6.39000   1
  -4  -5  13 178.270 8.28000   1
  -5 -11   0 267.330 7.39000   1
   5 -11   0 296.270 13.3100   1
  -5 -11   0 280.690 9.39000   1
   3   8 -11 173.640 14.1200   1
  -3  -8  11 181.660 12.6900   1
   3  -8 -11 161.060 10.3200   1
   9  -6  -6 118.070 8.21000   1
  -9   6   6 128.010 7.21000   1
  -9  -6   6 125.250 9.38000   1
  -8   8  -1 91.8000 6.45000   1
  -8  -8  -1 91.7600 10.0400   1
   8  -8   1 102.750 9.93000   1
  -8  -8  -1 85.9600 6.59000   1
  -8  -8  -1 93.4700 8.82000   1
  -5  -8  10 90.4400 3.40000   1
   5  -8 -10 81.9700 8.97000   1
  -5   8  10 72.9900 6.49000   1
   5   8 -10 82.2900 5.31000   1
  -9  -1  10 199.600 10.0600   1
  -9   1  10 198.280 10.8900   1
  -9  -1  10 185.180 12.9300   1
  -1 -12   4 272.960 9.17000   1
   1 -12  -4 238.490 8.96000   1
   0 -12   4 325.080 10.7800   1
   0 -12  -4 273.760 16.2000   1
   0  -9 -10 135.050 8.33000   1
   0   9 -10 213.360 11.8400   1
   0  -9  10 214.570 18.1400   1
   0  -3  14 5.23000 2.19000   1
   0   3  14 5.00000 2.29000   1
   4   3  12 228.230 10.6900   1
  -4   3 -12 246.790 23.6100   1
  -7  -5  11 107.700 11.0400   1
  -7  -5  11 84.2100 9.08000   1
   7  -5 -11 67.3500 3.82000   1
  -7   5  11 82.0000 4.80000   1
  -3 -12   1 367.270 11.8900   1
   3 -12  -1 425.210 27.9000   1
 -10   1  -3 312.200 20.2700   1
 -10  -1  -3 284.070 14.4900   1
 -10   1  -3 277.830 26.4400   1
 -10  -1  -3 260.140 12.7000   1
   3 -12   0 23.4700 5.15000   1
  -3 -12   0 21.0300 4.52000   1
   7  -9   2 54.3100 6.19000   1
  -7  -9  -2 39.6800 4.21000   1
  -7  -9  -2 32.8900 5.58000   1
  -7  -9  -2 43.5400 4.40000   1
  -7   9  -2 48.6100 5.45000   1
   3 -10   7 35.5300 3.89000   1
   3  10   7 25.5100 5.01000   1
  -3 -10  -7 33.9300 4.18000   1
   1 -11  -7 122.690 10.8600   1
  -1 -11   7 140.940 13.4700   1
   3  -7 -12 206.630 12.4800   1
   3   7 -12 239.510 14.9400   1
  -3  -7  12 219.350 7.10000   1
  -3   7  12 212.630 17.4000   1
  -5   0  14 376.040 11.5400   1
   8  -8  -5 173.670 12.3200   1
  -8  -8   5 152.560 6.86000   1
  -8   8   5 154.790 9.72000   1
  -8  -8   5 149.680 8.01000   1
  -8  -3  11 138.500 10.5200   1
  -8   3  11 144.770 12.7600   1
  -8  -3  11 147.940 12.0000   1
  -6 -10  -2 357.630 13.6100   1
  -6 -10  -2 332.800 18.1300   1
   6 -10   2 399.100 17.8500   1
 -10  -3  -2 265.790 8.53000   1
 -10  -3  -2 265.390 12.0000   1
 -10   3  -2 284.480 20.5300   1
  -5 -11   3 85.1200 8.66000   1
  -5  11   3 79.6600 10.6000   1
   5 -11  -3 96.9200 11.9200   1
   3  -2  13 305.350 12.5100   1
  -3   2 -13 314.250 21.8900   1
   3   2  13 310.000 18.6300   1
  -9  -6  -2 62.1300 5.76000   1
  -9  -6  -2 64.5900 7.89000   1
   9  -6   2 84.0000 8.77000   1
  -9   6  -2 89.8500 11.6600   1
   0  -7 -12 150.500 14.0200   1
   0   7  12 144.080 17.2300   1
   0  -7  12 177.050 7.96000   1
   0   7 -12 157.640 15.4900   1
  -8  -6  -5 279.560 8.27000   1
  -8   6  -5 285.120 16.8500   1
   8  -6   5 325.550 10.8500   1
  -8  -6  -5 302.440 12.2100   1
  -8   5  -6 325.470 28.2900   1
  -8  -5  -6 321.410 9.53000   1
  -8   5  -6 335.100 17.3600   1
  -8  -5  -6 323.680 14.5500   1
   6  -5 -12 33.7300 5.30000   1
  -6  -5  12 56.6700 5.48000   1
  -6   5  12 43.1600 5.50000   1
   9  -7  -2 32.0200 5.43000   1
  -9  -7   2 19.6300 4.09000   1
  -9  -7   2 26.9800 5.78000   1
  -9   7   2 29.8900 3.79000   1
  -5  -6  12 359.450 11.3000   1
  -5   6  12 309.560 9.83000   1
   5  -6 -12 320.940 16.3500   1
  -3 -12   2 34.0800 4.66000   1
   3 -12  -2 30.4600 4.30000   1
   1   2  14 176.220 13.2200   1
   1  -2  14 185.850 19.4700   1
  -3 -11  -5 280.520 25.1100   1
   3  11   5 269.920 8.78000   1
   3 -11   5 267.140 16.3800   1
   2   4  13 314.810 13.7400   1
  -2   4 -13 334.830 12.5500   1
 -10   0   8 457.130 23.0300   1
   4 -10   6 204.110 13.6400   1
   4  10   6 175.760 6.72000   1
  -4 -10  -6 178.720 14.3600   1
  -7  -6  -7 436.370 17.9300   1
  -7   6  -7 447.300 15.5800   1
  -9   0  -6 164.180 17.7200   1
  -9   0  -6 182.730 19.1700   1
  -5   1  14 43.3900 4.29000   1
  -5  -1  14 47.8800 6.41000   1
  -6  10   5 283.740 15.1600   1
   6 -10  -5 255.430 13.4800   1
  -6 -10   5 267.620 7.93000   1
  -1   5 -13 217.080 12.2600   1
   1   5  13 229.790 14.5700   1
   0 -11   7 169.250 10.7900   1
   0 -11  -7 177.440 19.3700   1
  -2 -11  -6 233.350 12.7900   1
   2 -11   6 262.920 8.85000   1
  -6   3  13 256.200 11.0500   1
  -6  -3  13 242.210 14.0100   1
  -6   3  13 247.880 9.89000   1
   3   9 -10 11.3100 3.09000   1
   3  -9 -10 10.1200 2.47000   1
  -3  -9  10 9.51000 2.34000   1
   9  -7  -3 23.8500 5.14000   1
  -9  -7   3 20.5400 4.83000   1
  -9   7   3 19.9200 4.33000   1
  -9  -7   3 17.8700 3.80000   1
  -5 -11  -1 156.960 8.76000   1
  -5 -11  -1 174.130 18.6500   1
   5 -11   1 163.510 10.0400   1
  -2   6 -12 369.040 21.0700   1
  -2  -6 -12 356.150 17.5300   1
   2  -6  12 381.940 13.3100   1
   2   6  12 369.240 12.0700   1
 -10   4  -1 238.940 24.0000   1
 -10  -4  -1 230.570 10.2700   1
 -10  -4  -1 208.360 12.3900   1
  10  -4   1 277.440 19.8300   1
  -3   5 -12 294.220 39.1900   1
   3   5  12 303.410 19.9600   1
  -9  -7   1 129.800 13.8900   1
  -9   7   1 143.160 18.9100   1
   9  -7  -1 125.040 7.15000   1
  -9  -7   1 147.870 16.9800   1
   3 -12   1 216.300 12.8700   1
  -3 -12  -1 184.390 6.87000   1
  -3 -12  -1 200.460 9.51000   1
  -4   3  14 149.910 10.3400   1
  -4  -3  14 144.090 12.7500   1
   2 -11  -7 76.3700 8.54000   1
  -2 -11   7 75.7200 8.29000   1
  -7  -7  -6 169.500 9.80000   1
  -7  -7  -6 242.580 23.2800   1
  -7  -7  -6 218.750 16.8300   1
   7  -7   6 269.630 15.6100   1
   2 -12   3 215.300 9.93000   1
  -2 -12  -3 222.080 19.8100   1
 -10  -1   8 22.2400 4.62000   1
 -10   1   8 21.2600 4.39000   1
 -10  -1   8 14.1500 3.33000   1
  -2   4  14 17.6600 3.93000   1
  -2  -4  14 17.3600 3.93000   1
  -2  -4  14 14.8600 3.18000   1
   2 -12  -4 252.380 15.4100   1
  -2  12   4 201.610 11.7200   1
  -2 -12   4 259.780 19.6200   1
  -9   1  -6 21.9200 4.49000   1
  -9  -1  -6 17.4600 3.50000   1
  -9  -1  -6 28.6600 6.16000   1
  -9   1  -6 14.2000 3.12000   1
  10  -5  -2 135.880 8.59000   1
 -10  -5   2 132.190 12.4400   1
 -10   5   2 119.210 13.8700   1
  -4  10   8 389.120 11.4500   1
   4 -10  -8 373.030 13.0100   1
  -4 -10   8 405.040 11.9200   1
  -1 -12  -4 172.690 12.1600   1
   1 -12   4 181.970 8.21000   1
 -10  -3   7 151.810 13.0900   1
 -10  -3   7 137.400 4.27000   1
 -10   3   7 160.260 11.1900   1
  -9  -2  10 246.120 19.4800   1
  -9  -2  10 222.510 6.96000   1
  -9   2  10 210.630 13.3400   1
  -8   0  -8 41.4700 5.18000   1
  -8   0  -8 51.7800 8.75000   1
  -8   0  -8 43.1700 5.24000   1
   5 -10  -7 315.270 15.9000   1
  -5 -10   7 317.250 11.5800   1
  -5  10   7 303.160 10.9000   1
 -10  -5   3 208.230 11.1400   1
 -10   5   3 244.700 17.6600   1
  10  -5  -3 247.560 14.5500   1
   1 -10  -9 188.960 14.3800   1
  -1 -10   9 184.320 8.16000   1
  -2  -6  13 182.960 15.8500   1
  -2  -6  13 162.440 18.5100   1
  -2   6  13 190.870 12.8400   1
   2  -6 -13 148.240 12.7300   1
   2   6 -13 152.390 11.7400   1
 -10  -2  -3 253.750 18.9600   1
 -10   2  -3 236.680 21.3300   1
 -10  -2  -3 211.360 15.5200   1
 -10   2  -3 211.330 11.9700   1
  -9  -5   8 205.400 12.2100   1
  -9  -5   8 189.580 7.06000   1
  -9   5   8 213.600 13.8300   1
   9  -5  -8 188.790 7.13000   1
   2  10   8 476.800 13.1600   1
  -2 -10  -8 463.160 17.7900   1
   2 -10   8 505.570 14.9100   1
  -1   4  14 132.560 11.9700   1
  -1  -4  14 152.580 12.1000   1
  -8  -6   9 257.500 14.3700   1
   8  -6  -9 243.140 14.3400   1
  -8   6   9 283.980 17.2600   1
  -8  -6   9 265.730 15.7900   1
   4  -8   9 48.7500 7.71000   1
  -4   8  -9 28.9000 6.31000   1
  -4  -8  -9 31.2800 5.34000   1
   4   8   9 34.1300 5.67000   1
  -7  -3  -9 129.970 12.4100   1
  -7   3  -9 185.330 20.4000   1
  -7   3  -9 191.700 18.3200   1
  -7  -3  -9 158.180 13.0200   1
  -7  -3  -9 146.490 15.1800   1
  -1   6  13 156.460 14.1100   1
   1   6 -13 139.460 10.0000   1
  -1  -6  13 135.120 12.3300   1
   1  -6 -13 122.550 12.0200   1
 -10  -4   6 203.730 21.8200   1
  10  -4  -6 168.370 7.28000   1
 -10   4   6 179.480 19.3600   1
  -7   8   8 62.5300 11.9700   1
   7  -8  -8 67.2800 9.36000   1
  -7  -8   8 51.8100 8.70000   1
  -9  -4   9 94.2500 8.24000   1
  -9   4   9 84.8900 10.0400   1
  -9  -4   9 86.3700 9.03000   1
  -8   1  -8 274.860 26.6600   1
  -8  -1  -8 229.150 19.1800   1
  -8  -1  -8 265.620 26.9700   1
  -8  -1  -8 210.280 12.7400   1
  -8   1  -8 247.420 19.6600   1
   9  -7  -4 73.8800 12.8000   1
  -9  -7   4 78.3200 18.0900   1
  -9   7   4 78.5200 18.1100   1
  -9  -7   4 63.0600 11.7800   1
   2 -10  -9 114.730 12.7200   1
  -2 -10   9 127.310 26.5700   1
   2  10  -9 111.820 8.24000   1
  -8   5  10 172.420 13.3300   1
  -8  -5  10 198.580 15.0600   1
  -8  -5  10 199.140 11.5700   1
  -6  -9  -5 85.7800 11.8500   1
   6  -9   5 126.080 27.5500   1
  -6  -9  -5 84.7100 12.5200   1
  -3  12   3 135.930 14.5200   1
  -3 -12   3 176.060 35.8400   1
   3 -12  -3 188.390 12.6800   1
 -10   5   1 135.030 13.9500   1
 -10  -5   1 149.130 16.0200   1
  10  -5  -1 139.330 9.32000   1
   1   8  11 14.4900 2.91000   1
   1  -8  11 16.5300 2.82000   1
  -1   8 -11 18.4800 3.37000   1
  -1  -8 -11 15.7400 2.83000   1
  -5   7  -9 71.2800 13.4500   1
  -5  -7  -9 86.7600 9.85000   1
   5  -7   9 106.490 9.71000   1
   5   7   9 66.3100 10.2800   1
   4  -7  10 189.100 19.9100   1
  -4   7 -10 180.120 11.3600   1
  -4   7 -10 173.500 16.9800   1
   4   7  10 156.400 11.3900   1
  -4  -7 -10 158.660 15.1600   1
   5   9  -9 272.680 18.9900   1
  -5   9   9 256.410 15.0400   1
  -5  -9   9 273.410 14.1600   1
   5  -9  -9 244.230 17.9300   1
  -7  -5  -8 262.910 18.4100   1
  -7  -5  -8 213.350 11.9700   1
  -7  -5  -8 275.220 14.0100   1
  -7   5  -8 306.690 20.5400   1
   5 -11  -4 819.580 41.4000   1
  -5 -11   4 809.750 40.6000   1
  -5  11   4 910.730 170.220   1
  -8  -7  -4 238.900 14.6100   1
  -8  -7  -4 277.260 15.0000   1
   8  -7   4 272.010 20.6300   1
  -8  -7  -4 263.860 24.1100   1
  -8   7  -4 289.800 28.8800   1
  -3   4  14 18.6500 3.15000   1
  -3  -4  14 14.6000 2.67000   1
  -3  -4  14 7.33000 1.56000   1
  -5  -8  -8 187.230 13.9400   1
  -5   8  -8 175.790 34.0800   1
   5  -8   8 212.890 15.4700   1
   5   8   8 193.660 11.1500   1
  -9   7   0 197.420 15.7100   1
  -9  -7   0 197.020 12.6900   1
  -9  -7   0 177.540 12.5300   1
   9  -7   0 202.790 14.4000   1
  -9  -7   0 189.770 17.2800   1
  10  -5  -4 71.2400 14.3500   1
 -10   5   4 103.820 10.7700   1
 -10  -5   4 105.760 13.1300   1
  -5   4 -11 171.530 21.9100   1
  -5   4 -11 183.100 14.8800   1
   5   4  11 183.510 13.8300   1
  -7   9   6 253.350 17.8300   1
  -7  -9   6 247.550 14.1600   1
   7  -9  -6 241.650 20.3500   1
  -4 -11  -4 12.2500 2.27000   1
   4 -11   4 14.6400 3.19000   1
  -5   2  14 351.250 18.3500   1
  -5  -2  14 362.530 19.1000   1
  -5   2  14 351.990 19.1500   1
  -8  -4  -7 115.830 8.03000   1
  -8  -4  -7 120.090 7.01000   1
  -8   4  -7 139.810 13.3500   1
  -8   4  -7 129.500 27.6900   1
  -8  -4  -7 163.550 16.4800   1
   0 -10   9 182.370 11.2700   1
   0 -10  -9 176.410 19.8500   1
   0  10   9 182.960 14.0200   1
  -8   8  -2 186.350 14.6800   1
  -8  -8  -2 178.630 11.1100   1
  -8  -8  -2 165.690 8.27000   1
   8  -8   2 237.360 24.2700   1
  -8  -8  -2 173.810 32.8700   1
   1   9  10 12.8900 2.51000   1
  -1  -9 -10 14.4000 2.80000   1
  -1   9 -10 15.8600 3.19000   1
   1  -9  10 12.6100 2.49000   1
   4  -8 -11 19.4700 3.66000   1
  -4  -8  11 15.8200 3.27000   1
   4   8 -11 22.8800 4.07000   1
  -9  -5  -4 52.1800 9.41000   1
  -9  -5  -4 49.8400 11.2500   1
  -9   5  -4 52.4200 9.19000   1
   3  -6 -13 129.150 25.8100   1
   3   6 -13 153.620 10.4600   1
  -3  -6  13 157.720 12.7300   1
  -3  -6  13 146.880 12.1800   1
  -3   6  13 188.690 20.0000   1
 -10  -2   8 240.370 13.6900   1
 -10  -2   8 267.320 54.8800   1
 -10   2   8 225.630 17.4200   1
  -3 -12  -2 103.240 12.2900   1
  -3 -12  -2 85.2300 5.64000   1
   3 -12   2 102.250 9.62000   1
  -4  11   6 63.5300 12.8700   1
  -4 -11   6 95.3000 11.8300   1
   4 -11  -6 85.9000 13.3100   1
   1 -11   7 11.2500 3.07000   1
  -1 -11  -7 9.98000 3.22000   1
   6   9  -8 321.770 16.0000   1
   6  -9  -8 330.420 19.6900   1
  -6   9   8 347.890 18.1700   1
  -6  -9   8 333.040 16.6600   1
  -9  -2  -6 160.790 14.9100   1
  -9  -2  -6 148.750 17.2100   1
  -9   2  -6 151.870 21.3100   1
  -9   2  -6 154.290 14.9200   1
 -11   0   3 351.610 21.2200   1
  -6  -4 -10 42.9500 8.64000   1
  -6   4 -10 60.9900 11.1100   1
  -6   4 -10 74.0500 12.6300   1
  -7  -4  12 268.430 50.7600   1
  -7  -4  12 290.760 22.7100   1
  -7   4  12 247.390 16.8900   1
 -11   0   2 33.2600 5.12000   1
  -3   3 -13 58.1800 10.8700   1
   3   3  13 55.4100 8.56000   1
   5 -11   2 163.320 12.2000   1
  -5 -11  -2 152.480 12.8600   1
  -5 -11  -2 155.950 13.3700   1
   3  -8  10 215.370 15.7300   1
   3   8  10 220.810 15.1500   1
  -3  -8 -10 211.340 17.4100   1
  -3   8 -10 226.250 16.1500   1
  -3   8 -10 221.920 12.5000   1
  -5 -10  -5 98.2300 11.0900   1
   5 -10   5 111.750 12.6300   1
  -9   6   7 84.0800 10.5600   1
   9  -6  -7 46.5200 9.35000   1
  -9  -6   7 83.8800 9.22000   1
   4  -7 -12 124.260 9.85000   1
  -4   7  12 136.810 12.5200   1
  -4  -7  12 135.690 6.35000   1
   4   7 -12 118.770 9.64000   1
  -7   0  13 25.1300 4.45000   1
  -7   0  13 15.6200 3.20000   1
   8  -8  -6 276.540 19.9800   1
  -8   8   6 293.940 17.6100   1
  -8  -8   6 269.740 50.4900   1
  -8  -8   6 296.590 23.9100   1
  -8   0  12 116.380 8.28000   1
  -8   0  12 117.340 12.0200   1
  -9  -4  -5 114.220 10.3100   1
  -9   4  -5 108.940 7.49000   1
  -9  -4  -5 123.090 13.4300   1
   1   3  14 88.0000 10.5700   1
   1  -3  14 88.2200 12.1400   1
  -1 -12   5 80.8500 11.5400   1
   1 -12  -5 78.0800 16.9200   1
  -4  -9  -8 54.0000 9.09000   1
   4   9   8 41.3200 7.17000   1
   4  -9   8 72.6800 11.5000   1
   2   0  14 128.470 25.2800   1
  -8  -7   8 85.8900 10.6200   1
  -8   7   8 91.1400 11.4500   1
   8  -7  -8 64.8300 10.6800   1
  -7  -8  -5 40.3500 6.50000   1
  -7  -8  -5 57.9800 8.58000   1
  -7  -8  -5 47.1200 7.27000   1
   7  -8   5 80.6600 8.17000   1
  -1   7 -12 32.5600 5.72000   1
   1  -7  12 31.7000 5.74000   1
  -1  -7 -12 31.1400 5.62000   1
   1   7  12 32.8900 5.63000   1
  -7  -9  -3 100.720 4.91000   1
  -7  -9  -3 93.2000 14.4400   1
   7  -9   3 113.840 15.3200   1
  -7  -9  -3 111.250 13.4600   1
   6 -10   3 66.7400 11.7000   1
  -6 -10  -3 50.5400 8.09000   1
  -6 -10  -3 60.4300 9.00000   1
   3 -11  -7 261.300 26.2300   1
  -3 -11   7 250.940 15.7200   1
   0 -12  -5 215.880 23.0300   1
   0 -12   5 215.220 13.0700   1
   0  -6 -13 65.6100 10.3700   1
   0  -6  13 70.9700 10.7900   1
   0   6 -13 55.7700 11.0100   1
   0   6  13 68.1000 11.5900   1
 -10  -5   0 259.940 15.5200   1
 -10  -5   0 232.530 17.8400   1
 -10   5   0 286.940 18.5100   1
  10  -5   0 297.100 21.2400   1
 -11  -1   3 42.7400 8.88000   1
 -11   1   3 42.9400 7.58000   1
  11  -1  -3 31.1800 6.89000   1
  -8  -2  -8 52.1900 8.74000   1
  -8  -2  -8 34.3600 5.85000   1
  -8  -2  -8 44.7000 6.99000   1
  -8   2  -8 48.3800 8.12000   1
  -8   2  -8 42.2500 7.37000   1
 -11   1   2 360.470 21.2900   1
 -11  -1   2 381.050 26.9600   1
   0   4 -14 314.750 22.3600   1
   0  -4  14 325.370 28.6400   1
   0   4  14 349.230 25.3800   1
  -4   4 -12 50.0400 8.99000   1
   4   4  12 46.6700 7.93000   1
  -7  -1  13 88.0500 11.2500   1
  -7   1  13 89.8800 9.59000   1
  -7  -1  13 91.3200 10.4000   1
  -7   1  13 105.040 11.4200   1
  -5   6 -10 56.1300 9.53000   1
  -5   6 -10 48.4900 8.74000   1
  -5  -6 -10 47.2900 8.10000   1
   5   6  10 38.2900 9.47000   1
 -11   0   4 219.740 25.6600   1
  11   0  -4 177.260 13.3300   1
  -5   5  13 301.240 21.8900   1
  -5  -5  13 287.070 15.3100   1
  -5   5  13 277.850 17.1400   1
   5  -5 -13 258.320 15.3700   1
  -8   1  12 273.350 15.3300   1
  -8  -1  12 244.000 17.2300   1
  -8  -1  12 273.900 22.2600   1
  -8   1  12 253.760 19.7300   1
   2  -1  14 214.570 18.4200   1
   2   1  14 173.850 35.4100   1
  -9  -7   5 236.490 13.3500   1
  -9  -7   5 245.810 20.9200   1
   9  -7  -5 240.560 21.6000   1
  -9   7   5 231.560 17.9100   1
 -11   0   1 328.220 20.8600   1
  -6  -7  -8 238.340 15.8300   1
   6  -7   8 314.170 28.5800   1
  -6   7  -8 237.080 13.8400   1
  -6  -7  -8 213.940 12.7500   1
   6   7   8 209.950 12.6300   1
  -3 -10   9 2.34000 0.80000   1
   3  10  -9 7.54000 2.05000   1
   3 -10  -9 5.42000 2.05000   1
  -5   0 -12 126.830 27.8400   1
  -2   0  15 136.020 9.31000   1
  -6   0 -11 274.880 19.0900   1
  -6   0 -11 275.460 15.3800   1
   3   9   9 61.9300 12.2400   1
   3  -9   9 108.040 13.6000   1
  -3  -9  -9 75.7800 11.8200   1
  -9  -3  10 38.6200 9.25000   1
  -9   3  10 40.5800 7.13000   1
  -9  -3  10 40.7500 6.64000   1
  -8  -4  11 162.020 8.13000   1
  -8   4  11 163.300 8.37000   1
  -8  -4  11 173.080 20.5800   1
  -3   7 -11 462.870 27.7500   1
  -3   7 -11 441.310 21.7000   1
   3  -7  11 464.290 24.8100   1
  -3  -7 -11 462.450 30.7400   1
   3   7  11 448.070 22.3700   1
 -10  -4  -2 160.970 11.7900   1
 -10  -4  -2 162.070 10.2200   1
 -10   4  -2 167.970 16.3200   1
 -10   5   5 462.870 23.9000   1
  10  -5  -5 473.850 23.4500   1
 -10  -5   5 462.340 24.2800   1
   6 -10  -6 147.830 9.00000   1
  -6 -10   6 138.990 6.94000   1
  -6  10   6 135.240 11.0700   1
  -9  -6  -3 94.5700 13.0800   1
  -9  -6  -3 90.2800 8.34000   1
   9  -6   3 94.7700 7.17000   1
  -9   6  -3 143.330 16.0300   1
   4   9 -10 80.9700 8.48000   1
  -4  -9  10 73.2900 9.57000   1
   4  -9 -10 70.9200 11.5800   1
 -10   0  -4 188.130 22.5100   1
 -10   0  -4 189.190 14.7300   1
 -10  -3  -3 265.610 15.9100   1
 -10   3  -3 288.670 29.4800   1
 -10  -3  -3 267.860 54.3100   1
   3 -12  -4 302.030 27.1000   1
  -3  12   4 278.720 14.5600   1
  -3 -12   4 257.150 15.7600   1
 -11  -1   4 383.640 26.2500   1
 -11   1   4 387.850 21.2400   1
  11  -1  -4 390.980 20.4200   1
  -2 -12  -4 4.20000 2.29000   1
   2 -12   4 15.1700 2.98000   1
  -4   6 -11 341.520 22.6400   1
  -4   6 -11 322.210 16.8800   1
   4   6  11 342.610 17.8300   1
  -4  -6 -11 319.800 27.4300   1
   9  -7   1 42.7000 8.14000   1
  -9  -7  -1 29.2900 4.88000   1
  -9  -7  -1 36.7000 6.34000   1
  -9  -7  -1 38.1400 8.15000   1
  -9   7  -1 46.3700 7.23000   1
   5  -9   7 268.000 53.4900   1
  -5  -9  -7 211.710 13.4500   1
 -11  -1   1 41.7300 8.11000   1
 -11   1   1 36.7700 6.18000   1
  -5   1 -12 246.760 15.0800   1
  -5  -1 -12 219.140 13.9300   1
  -5  -1 -12 220.960 17.0800   1
  -2  -1  15 70.5600 11.0500   1
  -2   1  15 84.3200 7.63000   1
  -6   1 -11 130.190 11.1600   1
  -6  -1 -11 114.060 11.1400   1
  -6  -1 -11 128.830 25.3500   1
   2 -12  -5 11.8700 2.64000   1
  -2 -12   5 13.2700 2.81000   1
  -2  12   5 7.30000 1.39000   1
  -6  -4  13 153.530 15.4000   1
  -6   4  13 146.260 15.9100   1
  -6   4  13 168.450 14.0600   1
  -1   0  15 137.630 14.0000   1
 -10   1  -4 144.820 18.0300   1
 -10  -1  -4 175.650 36.6900   1
 -10  -1  -4 164.300 19.4700   1
 -10   1  -4 137.900 15.0000   1
   6  -8   7 323.050 26.6500   1
  -6  -8  -7 284.540 24.9800   1
  -3   0  15 415.140 22.5600   1
  -4  -4  14 77.4200 11.6400   1
  -4   4  14 90.2600 10.8800   1
   1  10   9 107.380 7.74000   1
  -1 -10  -9 94.0000 11.4500   1
   1 -10   9 131.350 16.7600   1
   5 -11  -5 82.4300 11.0900   1
  -5  11   5 76.2100 13.4900   1
  -5 -11   5 99.0100 11.8800   1
   4 -12  -1 378.960 31.5300   1
  -4 -12   1 347.210 18.5400   1
  -6  -6  -9 116.520 10.3900   1
   6   6   9 124.370 8.43000   1
  -6   6  -9 160.420 17.1800   1
  -7 -10   2 267.450 51.0600   1
  -7  10   2 393.680 26.8100   1
   7 -10  -2 302.050 18.3000   1
  -5  -3  14 92.0700 11.3000   1
  -5   3  14 83.0000 8.51000   1
  -5   3  14 92.3600 12.8600   1
  -7 -10   1 56.0500 9.47000   1
   7 -10  -1 58.7600 9.15000   1
  -7  10   1 47.7800 7.82000   1
 -10  -4   7 32.8300 5.75000   1
 -10   4   7 26.1800 5.30000   1
  11  -2  -3 166.610 9.10000   1
 -11   2   3 175.560 34.6400   1
 -11  -2   3 195.380 18.9100   1
  -1   1  15 234.920 23.6900   1
  -1  -1  15 208.290 18.2000   1
  -1 -12  -5 204.900 22.0900   1
   1 -12   5 210.580 13.7300   1
 -11   2   2 186.170 21.5700   1
  11  -2  -2 143.290 12.3000   1
 -11  -2   2 160.230 11.1700   1
 -11   0   5 222.270 21.6300   1
  -6   7  11 21.7700 4.46000   1
   6  -7 -11 21.2900 4.61000   1
  -6  -7  11 23.7500 4.82000   1
   6   7 -11 22.1000 4.22000   1
  -4 -12   0 43.5900 6.94000   1
   4 -12   0 48.5600 7.64000   1
  -7  -2  13 146.770 10.5400   1
  -7  -2  13 150.580 14.6400   1
  -7   2  13 141.010 13.0500   1
  -7   2  13 133.750 8.87000   1
  -4 -12   2 14.2100 2.75000   1
   4 -12  -2 18.7500 3.25000   1
  -8  -2  12 13.7600 2.91000   1
  -8  -2  12 9.82000 2.60000   1
  -8   2  12 9.39000 2.83000   1
  -8   2  12 4.73000 1.65000   1
  -3  -1  15 165.540 11.2000   1
  -3   1  15 173.420 11.8400   1
   3 -12   3 153.090 13.9100   1
  -3 -12  -3 128.250 28.0100   1
  -4  -6  13 137.820 9.46000   1
  -4  -6  13 165.080 19.2400   1
  -4   6  13 172.680 13.6400   1
   4  -6 -13 151.140 9.85000   1
   2   2  14 119.220 7.77000   1
   2  -2  14 150.630 19.1000   1
  -2   2 -14 129.910 15.7600   1
  -2   5 -13 73.3100 11.9300   1
   2   5  13 85.0700 6.27000   1
 -10  -3   8 28.2300 5.15000   1
 -10  -3   8 43.6700 7.01000   1
 -10   3   8 37.9200 8.50000   1
   8  -9  -2 99.4000 14.8000   1
  -8  -9   2 96.6100 11.8200   1
  -8   9   2 100.910 14.8900   1
  -8  -9   2 109.120 13.5200   1
  -7   4  -9 142.670 13.8700   1
  -7  -4  -9 129.520 25.0300   1
  -7  -4  -9 121.640 6.37000   1
  -9  -3  -6 169.980 11.0500   1
  -9   3  -6 234.980 19.7900   1
  -9   3  -6 176.400 12.8300   1
  -9  -3  -6 175.090 33.0300   1
 -11   0   0 38.6700 8.59000   1
 -10   0   9 50.3000 10.3100   1
  -3 -11  -6 3.05000 1.45000   1
   3  11   6 1.22000 0.93000   1
   3 -11   6 5.58000 2.31000   1
  -7   7  10 123.100 8.13000   1
   7   7 -10 114.620 8.73000   1
   7  -7 -10 103.400 10.3400   1
  -7 -10   3 18.0600 3.89000   1
   7 -10  -3 27.0900 4.99000   1
  -7  10   3 21.8300 3.89000   1
  -6   0  14 90.1500 8.84000   1
  -6   0  14 92.0800 7.11000   1
 -11   1   5 116.660 15.4400   1
 -11  -1   5 113.700 12.1400   1
   7  -6 -11 40.4500 8.38000   1
  -7   6  11 49.6200 8.74000   1
  -7  -6  11 67.4700 10.2400   1
 -10  -5  -1 63.2400 10.1700   1
 -10  -5  -1 59.6300 10.4900   1
 -10   5  -1 70.9000 10.9900   1
  10  -5   1 61.8800 10.4900   1
  -8  -9   1 194.430 12.1500   1
  -8  -9   1 202.860 12.3300   1
  -8   9   1 297.090 20.6600   1
   8  -9  -1 211.440 16.1600   1
  11  -2  -4 12.0600 3.09000   1
 -11   2   4 21.3500 3.89000   1
 -11  -2   4 21.0400 4.38000   1
  -4   0 -13 234.800 18.4500   1
   4   0  13 251.930 26.6900   1
  -7   0 -10 87.4900 15.2500   1
  -7   0 -10 102.540 15.4400   1
  -7   0 -10 102.750 17.3400   1
  -9   0  11 182.190 18.3800   1
  -9   0  11 173.960 34.8800   1
   6  -8 -10 113.370 9.10000   1
  -6   8  10 113.270 5.78000   1
   6   8 -10 112.280 7.11000   1
  -8  -8  -3 123.460 10.1300   1
  -8  -8  -3 141.160 13.0500   1
  -8  -8  -3 129.530 27.8900   1
   8  -8   3 140.380 9.27000   1
  -8   8  -3 140.510 18.8200   1
  -8  -9   3 528.720 27.8300   1
  -8  -9   3 508.380 25.6200   1
   8  -9  -3 524.270 28.2900   1
  -8   9   3 547.310 40.6600   1
  -5 -11  -3 176.950 17.2600   1
  -5 -11  -3 175.280 33.4900   1
   5 -11   3 219.910 18.2600   1
  -7 -10   0 141.950 12.0900   1
  -7 -10   0 145.430 7.34000   1
  -7  10   0 158.570 19.4500   1
   7 -10   0 165.400 15.3200   1
  -1 -11   8 65.7100 12.0000   1
   1 -11  -8 67.8900 10.6600   1
 -11   2   1 26.2800 4.36000   1
 -11  -2   1 21.4600 3.41000   1
  -2  -5  14 305.720 25.4200   1
  -2   5  14 310.930 22.7300   1
  -2  -5  14 289.530 16.7400   1
   2  -5 -14 272.290 21.5900   1
  -5   2 -12 59.1600 10.1700   1
   5   2  12 56.2200 9.57000   1
  -5  -2 -12 43.6000 8.54000   1
  -5  -2 -12 55.9200 9.48000   1
  -2   2  15 111.640 10.6200   1
  -2  -2  15 92.8800 12.2300   1
  -6  -2 -11 148.320 12.4900   1
  -6   2 -11 161.590 12.7000   1
  -6   2 -11 150.020 11.0200   1
  -6  -2 -11 164.220 12.1500   1
 -11   1   0 238.330 24.6100   1
 -11  -1   0 227.570 13.7400   1
 -10   1   9 244.390 17.4000   1
 -10  -1   9 282.230 19.1100   1
 -10  -1   9 245.180 14.6900   1
  -8   3  -8 53.0100 8.50000   1
  -8  -3  -8 49.4900 7.87000   1
  -8  -3  -8 54.9600 9.35000   1
  -8   3  -8 55.6700 8.65000   1
  -8  -3  -8 40.2100 7.60000   1
 -10  -2  -4 297.000 15.8500   1
 -10   2  -4 286.100 15.9100   1
 -10  -2  -4 290.450 20.8700   1
 -10   2  -4 306.670 25.0500   1
  -6   1  14 91.0000 9.81000   1
  -6   1  14 94.5400 11.1500   1
  -6  -1  14 97.7500 10.8000   1
  -6  -1  14 97.0000 11.6300   1
  -7   9   7 37.3300 8.38000   1
   7  -9  -7 43.2800 6.71000   1
  -7  -9   7 24.4800 5.31000   1
  -2  -8 -11 2.07000 1.65000   1
  -2   8 -11 3.47000 2.03000   1
   2   8  11 1.90000 1.36000   1
   2  -8  11 5.49000 2.19000   1
  -8   6  -6 107.360 13.5300   1
  -8  -6  -6 121.680 11.1500   1
  -8  -6  -6 92.9000 7.26000   1
   8  -6   6 117.920 13.7300   1
  -6  -6  12 126.530 23.9800   1
  -6   6  12 135.520 10.8700   1
   6  -6 -12 107.220 9.24000   1
  -4 -12  -1 134.370 6.27000   1
  -4 -12  -1 169.120 17.2900   1
   4 -12   1 185.320 18.1400   1
   4   1  13 5.74000 2.34000   1
  -4   1 -13 9.68000 2.34000   1
  -2 -11  -7 310.710 25.5500   1
   2 -11   7 329.340 19.4000   1
   2  11   7 308.660 15.9700   1
  -7  -1 -10 273.020 21.5500   1
  -7   1 -10 254.290 18.8900   1
  -7  -1 -10 278.020 14.7500   1
  -7   1 -10 291.230 20.8200   1
  -7   1 -10 255.270 15.6500   1
  -7  -1 -10 280.530 20.6000   1
  -5  10   8 245.810 14.2600   1
  -5 -10   8 271.280 13.8000   1
   5 -10  -8 255.870 19.6800   1
  -9  -1  11 28.7900 4.77000   1
  -9  -1  11 25.3400 4.69000   1
  -9   1  11 18.6700 4.51000   1
  -9   1  11 24.1300 4.43000   1
  -1   5  14 142.870 10.5400   1
  -1  -5  14 141.890 14.3900   1
   1   5 -14 146.530 16.9100   1
  -1  -5  14 138.150 11.2200   1
  -9  -7   6 26.8500 5.96000   1
   9  -7  -6 22.0400 5.29000   1
  -9   7   6 37.5600 7.95000   1
   4 -12  -3 358.550 20.3700   1
  -4 -12   3 346.960 19.8100   1
  -4  12   3 338.580 18.9100   1
 -10  -5   6 50.5100 10.4600   1
 -10   5   6 49.8500 9.44000   1
  10  -5  -6 39.7700 7.85000   1
  -2  -9 -10 27.2800 4.44000   1
   2   9  10 40.3300 6.80000   1
   2  -9  10 41.6800 6.67000   1
  -2   9 -10 30.5100 4.96000   1
  -4 -10  -7 83.0100 7.93000   1
   4 -10   7 105.190 10.9900   1
   4  10   7 54.5800 9.75000   1
  -9  -5   9 3.67000 1.26000   1
  -9  -5   9 4.34000 1.89000   1
  -9   5   9 3.72000 1.61000   1
   1   6  13 1.50000 1.21000   1
  -1   6 -13 4.66000 2.99000   1
   1  -6  13 2.50000 1.48000   1
  -1  -6 -13 3.25000 1.18000   1
   0   0  15 8.96000 2.08000   1
  -1  -2  15 6.65000 2.04000   1
  -1   2  15 4.07000 1.26000   1
  -2 -11   8 183.310 11.1300   1
   2 -11  -8 168.340 9.93000   1
   4 -11   5 40.9800 8.47000   1
  -4 -11  -5 30.4500 5.31000   1
   3 -10   8 208.140 13.8700   1
  -3 -10  -8 215.250 20.0100   1
   3  10   8 181.430 11.8800   1
  -3   4 -13 129.030 28.8400   1
   3   4  13 129.240 25.6400   1
   0 -13   0 -0.8900 2.17000   1
   0 -11   8 359.390 19.2300   1
   0 -11  -8 343.740 29.3600   1
  -2  -8  12 20.2300 3.72000   1
   2   8 -12 17.3100 3.19000   1
   2  -8 -12 14.7100 2.80000   1
  -2   8  12 17.2500 3.43000   1
   8  -8  -7 101.970 7.43000   1
  -8  -8   7 113.560 11.3300   1
  -8   8   7 96.0900 13.9200   1
   3  -6  12 72.7600 13.0700   1
  -3   6 -12 70.5600 11.6100   1
   3   6  12 62.1100 8.96000   1
  -3  -6 -12 66.5400 9.95000   1
  -1  -8  12 33.5400 5.23000   1
  -1   8  12 39.6800 6.58000   1
   1  -8 -12 20.9000 3.69000   1
   1   8 -12 26.0600 4.41000   1
  -8  -9   0 81.8900 11.4300   1
  -8  -9   0 82.1300 10.8300   1
  -8  -9   0 71.6500 12.2600   1
  -8   9   0 99.7100 17.2900   1
   8  -9   0 98.2600 11.8100   1
  -6  11   1 441.590 34.5000   1
   6 -11  -1 529.900 34.8200   1
  -6 -11   1 464.750 24.0500   1
   1   9 -11 40.7400 7.61000   1
   1  -9 -11 39.9000 7.60000   1
  -1  -9  11 46.9000 8.57000   1
  -1   9  11 40.8900 7.50000   1
  -3  -2  15 105.220 13.7600   1
  -3   2  15 114.470 11.5800   1
  -6 -11   2 263.600 16.1900   1
   6 -11  -2 259.120 19.7800   1
  -6  11   2 249.100 15.0300   1
   1   4  14 199.340 12.9200   1
  -1   4 -14 250.320 24.9100   1
   1  -4  14 212.000 18.4200   1
   2   9 -11 6.58000 2.83000   1
   2  -9 -11 3.78000 1.95000   1
  -2  -9  11 6.63000 2.30000   1
  -2   9  11 4.21000 1.71000   1
  -3  -5  14 318.020 15.8600   1
  -3  -5  14 291.620 24.4000   1
  -3   5  14 308.580 21.6600   1
   3  -5 -14 280.990 14.8000   1
   7 -10  -4 262.870 24.9000   1
  -7 -10   4 250.480 15.1400   1
  -7  10   4 234.060 21.5600   1
  -4   0  15 379.120 28.7100   1
  -5   5 -11 41.0100 7.57000   1
   5   5  11 30.2200 6.32000   1
  -5   5 -11 33.7800 6.37000   1
 -10   6   2 104.920 9.93000   1
 -10  -6   2 95.7800 12.7000   1
  10  -6  -2 89.1800 6.35000   1
  -8   5  -7 143.230 14.1400   1
  -8   5  -7 116.130 20.3000   1
  -8  -5  -7 127.040 27.3100   1
  -8  -5  -7 125.000 8.23000   1
   0 -13   1 149.140 12.8100   1
   0 -13  -1 150.340 17.9500   1
  -5   8  11 0.75000 0.88000   1
   5  -8 -11 -0.9400 1.61000   1
   5   8 -11 1.34000 1.17000   1
  -5  -8  11 0.01000 0.77000   1
   0  -1  15 183.640 19.5600   1
   0   1  15 188.610 15.9100   1
   3 -12  -5 30.7000 5.20000   1
  -3 -12   5 30.7200 5.23000   1
  -3  12   5 19.5000 4.26000   1
  -8  -9   4 43.3400 7.90000   1
  -8  -9   4 34.4400 6.14000   1
   8  -9  -4 43.6800 6.93000   1
  -8   9   4 42.5100 8.23000   1
   4 -11  -7 665.840 35.7700   1
  -4  11   7 650.640 31.7300   1
  -4 -11   7 774.210 37.7300   1
 -10  -6   3 92.7100 11.1200   1
  10  -6  -3 90.9700 8.87000   1
 -10   6   3 98.0100 10.5400   1
  -9  -7  -2 300.080 19.0800   1
  -9   7  -2 451.720 27.2400   1
  -9  -7  -2 318.880 27.7500   1
   9  -7   2 384.370 34.9900   1
  -9  -7  -2 302.090 17.0400   1
  -7   8   9 451.220 25.0000   1
   7  -8  -9 487.450 24.8100   1
 -11  -2   5 43.1500 6.53000   1
 -11   2   5 55.3100 8.93000   1
  -8   7  -5 79.8500 8.19000   1
  -8  -7  -5 55.0000 10.0900   1
  -8  -7  -5 76.0900 12.1500   1
  -8  -7  -5 87.9600 7.87000   1
   8  -7   5 92.0700 9.30000   1
  -4 -10   9 24.3000 4.93000   1
   4  10  -9 22.7600 4.91000   1
   4 -10  -9 23.5000 4.20000   1
   6 -10   4 199.430 20.6500   1
  -6 -10  -4 164.860 8.60000   1
  -6 -10  -4 157.290 12.1100   1
  -9  -6   8 98.0300 9.06000   1
  -9   6   8 110.940 6.97000   1
   9  -6  -8 74.9300 11.8100   1
   5   7 -12 4.40000 1.17000   1
  -5  -7  12 10.5100 2.13000   1
  -5   7  12 6.40000 1.32000   1
   5  -7 -12 7.28000 2.78000   1
  -1 -12   6 202.270 12.5000   1
   1 -12  -6 190.500 18.7200   1
  -6  -9  -6 131.670 14.6600   1
   6  -9   6 161.240 20.0600   1
  -6  -9  -6 133.210 13.9600   1
  -1 -13   0 75.1900 11.8200   1
   1 -13   0 60.3100 11.0900   1
 -11   0   6 342.750 25.2400   1
   7  -9   4 122.540 16.6600   1
  -7  -9  -4 104.760 12.7400   1
  -7  -9  -4 96.2000 11.7900   1
  -7  -7  -7 53.0100 9.70000   1
  -7  -7  -7 48.7900 10.0700   1
   7  -7   7 59.3900 9.93000   1
   6 -11   0 100.080 11.2200   1
  -6  11   0 80.7000 9.21000   1
  -6 -11   0 88.5500 11.0800   1
  -6 -11   0 80.7000 9.18000   1
  -4  -1  15 0.74000 1.29000   1
  -4   1  15 8.73000 2.92000   1
  -9   0  -7 2.76000 1.25000   1
  -9   0  -7 3.72000 1.69000   1
 -11   2   0 95.8700 9.39000   1
 -11  -2   0 83.5300 6.32000   1
 -10  -2   9 35.0700 6.88000   1
 -10  -2   9 31.3500 5.80000   1
 -10   2   9 25.8600 5.05000   1
  -7  10  -1 144.510 11.5200   1
   7 -10   1 150.400 13.9900   1
  -7 -10  -1 114.730 8.98000   1
  -7 -10  -1 135.910 14.0600   1
  -1 -13   1 262.350 20.3400   1
   1 -13  -1 240.050 16.8500   1
  -9  -4  10 55.8900 10.0000   1
  -9   4  10 57.4300 10.2600   1
  -9  -4  10 62.3500 11.4400   1
  11  -3  -3 85.8400 8.29000   1
 -11   3   3 105.030 10.1500   1
 -11  -3   3 92.0100 12.0800   1
  -6  -5 -10 199.970 12.5600   1
  -6   5 -10 229.100 16.2500   1
  -6   5 -10 237.800 25.1900   1
   6   5  10 208.800 16.8400   1
  -7  -5  12 23.1400 3.96000   1
  -7  -5  12 21.9900 4.22000   1
  -7   5  12 29.0000 5.31000   1
  -8   6  10 71.0600 12.0300   1
  -8  -6  10 62.4400 9.72000   1
   8  -6 -10 47.2400 7.90000   1
  -8  -6  10 76.6100 13.1900   1
  -6   2  14 343.270 29.7600   1
  -6  -2  14 341.680 17.9900   1
  -6   2  14 325.400 21.7600   1
 -11  -3   2 52.1500 7.96000   1
 -11   3   2 46.6000 9.17000   1
  11  -3  -2 36.6500 8.14000   1
  -6  11   3 408.860 27.7500   1
  -6 -11   3 305.270 19.9000   1
   6 -11  -3 318.110 17.9400   1
 -10   6   1 176.320 14.3300   1
  10  -6  -1 195.900 14.3600   1
 -10  -6   1 160.570 12.3700   1
   0 -12   6 80.6900 9.79000   1
   0 -12  -6 74.1900 11.9100   1
  -2   7 -12 57.4700 12.1900   1
  -2   7 -12 87.5700 10.9800   1
   2   7  12 83.0700 9.89000   1
   2  -7  12 104.590 12.1500   1
  -2  -7 -12 85.1700 8.29000   1
  -7   3  13 200.650 18.0900   1
  -7   3  13 191.820 18.5500   1
  -7  -3  13 175.450 34.3400   1
  -7  -3  13 186.880 18.0500   1
 -10  -4  -3 139.980 12.4100   1
 -10   4  -3 149.630 18.2600   1
 -10  -4  -3 136.430 12.9500   1
   4   2  13 303.890 18.0300   1
  -4  -2 -13 265.850 19.2000   1
  -4   2 -13 327.410 30.8700   1
  -8   3  12 277.710 14.5100   1
  -8   3  12 284.990 23.2900   1
  -8  -3  12 287.540 17.1500   1
  -8  -3  12 290.870 15.3800   1
  -9  -5  -5 94.6300 8.37000   1
  -9  -5  -5 118.130 11.6800   1
  -9   5  -5 114.590 13.1600   1
  -7  -2 -10 124.350 15.4500   1
  -7  -2 -10 168.920 13.1700   1
  -7  -2 -10 155.150 15.6900   1
  -7   2 -10 131.040 18.3300   1
  -7   2 -10 158.210 17.1200   1
  -7   2 -10 161.030 19.8900   1
  -7  -6  -8 46.6500 10.1000   1
  -7   6  -8 83.2800 7.66000   1
  -7  -6  -8 76.0400 12.7600   1
 -11   0  -1 638.410 32.1000   1
  -9   2  11 167.940 12.4700   1
  -9  -2  11 169.990 13.5000   1
  -9  -2  11 184.340 16.9700   1
 -11   1   6 68.0600 12.6100   1
 -11  -1   6 69.4500 12.9700   1
   2   3  14 241.470 24.2200   1
  -2   3 -14 251.890 25.7400   1
   2  -3  14 231.180 21.3300   1
   1 -13   1 67.9000 11.2500   1
  -1 -13  -1 74.6900 13.2700   1
  -6 -10   7 297.380 15.0300   1
  -6  10   7 294.620 15.1800   1
   6 -10  -7 282.900 19.7400   1
  -9   1  -7 147.150 14.0600   1
  -9  -1  -7 117.210 12.6400   1
  -9  -1  -7 122.330 10.6900   1
  -9   1  -7 130.550 12.9800   1
 -10  -6   4 159.290 15.1700   1
 -10   6   4 139.350 14.0100   1
  10  -6  -4 132.360 12.1700   1
   3   8 -12 22.1100 3.69000   1
  -3  -8  12 13.6900 3.11000   1
   3  -8 -12 11.7000 2.49000   1
  -3   8  12 14.7000 2.81000   1
   0   9 -11 37.3600 8.85000   1
   0   9  11 38.1600 8.52000   1
   0  -9 -11 28.5600 4.88000   1
   0  -9  11 34.6500 5.26000   1
   2 -12   5 156.390 9.46000   1
  -2 -12  -5 153.740 18.7000   1
  -5  11   6 402.110 20.4300   1
  -5 -11   6 448.010 22.3900   1
   5 -11  -6 415.190 25.3000   1
   4 -12   2 151.260 9.25000   1
  -4 -12  -2 118.460 8.40000   1
  -4 -12  -2 151.720 15.4600   1
   0 -13  -2 55.8600 9.89000   1
   0 -13   2 59.0300 12.1000   1
   0   8  12 167.030 16.7900   1
   0  -8 -12 156.840 15.1700   1
   0   8 -12 183.010 20.3900   1
   0  -8  12 164.570 16.8800   1
   0   5  14 33.2200 5.63000   1
   0  -5  14 33.8200 6.17000   1
   0   5 -14 54.1700 8.86000   1
  -4   5 -12 218.120 14.7200   1
  -4   5 -12 273.930 19.1900   1
   4   5  12 232.780 14.3500   1
  -5 -10  -6 284.770 18.9800   1
   5 -10   6 366.680 27.9000   1
  -2   7  13 30.8500 5.42000   1
   2  -7 -13 28.1500 4.67000   1
  -2  -7  13 24.8800 4.30000   1
   2   7 -13 26.2800 4.87000   1
 -11  -3   4 58.2200 9.38000   1
 -11   3   4 60.4400 11.5400   1
  11  -3  -4 32.7100 6.67000   1
   9  -8  -2 113.640 12.5000   1
  -9  -8   2 102.940 5.51000   1
  -9  -8   2 132.070 13.8300   1
  -9   8   2 105.590 6.94000   1
   6   9  -9 427.810 20.9800   1
   6  -9  -9 431.890 22.8100   1
  -6  -9   9 430.180 21.6400   1
  -6   9   9 431.220 22.3700   1
  -2 -12   6 273.770 14.8800   1
   2 -12  -6 261.120 25.5600   1
  -9  -6  -4 49.0100 8.33000   1
  -9  -6  -4 48.1300 8.20000   1
  -9   6  -4 56.6000 10.6000   1
   9  -6   4 58.7000 8.69000   1
 -11  -1  -1 114.770 12.1400   1
 -11   1  -1 115.990 8.33000   1
   4 -12  -4 222.510 24.5000   1
  -4  12   4 236.970 15.2000   1
  -4 -12   4 221.350 13.2300   1
   8  -7  -9 53.4900 11.5300   1
  -8  -7   9 85.6800 11.3000   1
  -8   7   9 68.6900 13.1800   1
   3   9 -11 106.320 12.3300   1
  -3  -9  11 106.760 10.4100   1
   3  -9 -11 98.0200 7.05000   1
  -1  -7  13 185.190 17.9500   1
   1   7 -13 160.950 14.4400   1
   1  -7 -13 159.320 16.6500   1
  -1   7  13 162.190 13.7700   1
  11  -3  -1 80.8400 7.42000   1
 -11   3   1 105.780 12.2200   1
 -11  -3   1 93.4200 9.70000   1
   2  10   9 45.5500 8.53000   1
   2 -10   9 66.9900 11.1800   1
  -2 -10  -9 55.3900 9.79000   1
   3 -12   4 302.220 20.3300   1
  -3 -12  -4 289.020 18.9800   1
  -1 -13   2 57.3300 9.98000   1
   1 -13  -2 57.2100 10.0300   1
  -5   3 -12 283.400 19.3200   1
   5   3  12 262.880 15.8700   1
  -5  -3 -12 279.540 15.0600   1
  -2   3  15 17.2800 4.14000   1
  -2  -3  15 20.7000 4.46000   1
  -6  -3 -11 68.5500 10.7900   1
  -6  -3 -11 90.0300 11.6500   1
  -6   3 -11 97.7400 12.4200   1
  -6   3 -11 102.650 11.3100   1
  -5  -4  14 176.390 17.4200   1
  -5   4  14 183.080 11.6200   1
  -5   4  14 210.220 22.0400   1
  -8   9  -1 115.750 10.8700   1
   8  -9   1 147.350 14.6300   1
  -8  -9  -1 118.120 11.3200   1
  -8  -9  -1 124.360 12.2100   1
  -8  -9  -1 122.660 13.1100   1
  -5   9  10 0.22000 0.77000   1
  -5  -9  10 2.54000 1.06000   1
   5   9 -10 1.97000 1.17000   1
   5  -9 -10 4.40000 1.92000   1
   0   2  15 65.1900 12.2300   1
   0  -2  15 54.3600 6.21000   1
  -9  -8   3 272.290 44.4800   1
   9  -8  -3 275.160 45.3300   1
  -9  -8   3 291.500 14.7700   1
  -9   8   3 258.090 17.5900   1
  -8  -5  11 127.280 11.4900   1
  -8   5  11 124.620 10.0000   1
  -8  -5  11 126.720 10.5500   1
 -10  -5  -2 71.5700 7.46000   1
 -10  -5  -2 78.9500 9.97000   1
  10  -5   2 84.4900 9.06000   1
 -10   5  -2 61.4900 11.6500   1
   1  10 -10 155.640 16.4200   1
  -1 -10  10 156.300 5.36000   1
   1 -10 -10 122.970 14.8700   1
  -3 -11   8 123.350 15.2900   1
   3 -11  -8 130.850 11.3900   1
 -10   3  -4 193.040 14.3500   1
 -10  -3  -4 214.500 11.8100   1
 -10   3  -4 227.040 22.7200   1
 -10  -3  -4 203.290 15.7600   1
  -9  -8   1 288.440 11.6500   1
  -9  -8   1 294.350 14.7800   1
  -9   8   1 255.780 18.3800   1
   9  -8  -1 311.090 18.7400   1
  -1 -11  -8 386.850 20.1700   1
   1  11   8 410.310 13.1100   1
   1 -11   8 444.560 14.9400   1
  -7  -8  -6 60.5200 8.32000   1
  -7  -8  -6 76.8000 8.07000   1
   7  -8   6 93.2800 8.14000   1
   2 -10 -10 21.0600 5.18000   1
   2  10 -10 22.2500 4.96000   1
  -2 -10  10 20.0600 4.51000   1
  -6 -11  -1 532.710 17.7000   1
   6 -11   1 589.070 20.3200   1
  -6 -11  -1 534.600 19.7100   1
 -10   4   8 111.630 9.86000   1
 -10  -4   8 106.110 13.3400   1
  -4  -2  15 171.580 31.0400   1
  -4   2  15 165.030 10.7200   1
  -9   4  -6 151.690 14.3600   1
  -9  -4  -6 159.250 8.78000   1
  -9  -4  -6 141.200 9.46000   1
  -9   4  -6 152.840 13.7900   1
 -10   6   0 43.4600 7.09000   1
  10  -6   0 51.9500 6.54000   1
 -10  -6   0 51.7000 6.81000   1
 -10  -6   0 42.5300 6.39000   1
  -8   9   5 567.780 20.4800   1
   8  -9  -5 622.760 95.6900   1
  -8  -9   5 593.460 17.9400   1
  -8  -9   5 574.050 19.2700   1
  -6   5  13 254.260 19.3600   1
  -6   5  13 256.180 13.7200   1
  -6  -5  13 233.350 18.0300   1
  -1  -3  15 127.030 16.6600   1
  -1   3  15 132.470 13.5400   1
  -7  10   5 73.0700 10.8900   1
   7 -10  -5 58.4300 8.53000   1
  -7 -10   5 51.0500 9.44000   1
  -1 -13  -2 5.12000 1.88000   1
   1 -13   2 6.41000 1.96000   1
  -6 -11   4 278.050 11.7500   1
  -6  11   4 290.130 22.3700   1
   6 -11  -4 305.800 15.9000   1
 -10   0  -5 29.0000 5.87000   1
 -10   0  -5 26.9600 6.47000   1
  -5  -6  13 34.5700 5.48000   1
  -5   6  13 32.8000 5.15000   1
   5  -6 -13 26.7100 6.26000   1
  -5   6  13 35.4800 5.45000   1
  -3  -3  15 19.6800 4.96000   1
  -3   3  15 27.3400 6.57000   1
  -3  -3  15 28.7000 5.69000   1
  -4  -5  14 258.520 14.4700   1
   4  -5 -14 229.720 13.3600   1
  -4   5  14 292.880 16.7400   1
   3   0  14 8.85000 2.41000   1
   3  -7 -13 42.1500 5.69000   1
  -3   7  13 65.2700 12.7900   1
   3   7 -13 49.4800 7.69000   1
  -3  -7  13 41.0200 6.88000   1
 -11   2   6 12.6400 3.19000   1
 -11  -2   6 9.15000 2.23000   1
 -11  -2   6 13.5600 3.39000   1
  -8   0  -9 132.640 13.4700   1
  -8   0  -9 104.900 10.8100   1
  -8   0  -9 113.750 18.1500   1
  -1 -12  -6 6.68000 2.28000   1
   1 -12   6 5.25000 1.81000   1
  -2 -13   0 196.160 22.3700   1
   2 -13   0 199.120 14.2400   1
   5 -11   4 16.0700 3.94000   1
  -5 -11  -4 11.1700 3.01000   1
  -5 -11  -4 9.69000 2.60000   1
   2 -13  -1 282.010 14.5100   1
  -2 -13   1 332.960 12.3400   1
  -9  -2  -7 126.420 10.7800   1
  -9  -2  -7 139.700 13.7800   1
  -9   2  -7 135.250 14.5600   1
  -9   2  -7 142.140 17.6100   1
 -10   5   7 338.300 20.0000   1
 -10  -5   7 359.960 17.5300   1
  -8   4  -8 349.810 19.1600   1
  -8  -4  -8 300.260 15.2400   1
  -8   4  -8 314.800 33.7400   1
  -8  -4  -8 271.330 43.8500   1
  -8  -4  -8 322.710 20.2500   1
 -10  -6   5 62.4300 8.88000   1
  10  -6  -5 39.4800 6.26000   1
 -10   6   5 64.0800 9.46000   1
  -9   8   4 347.080 22.3900   1
  -9  -8   4 338.640 13.3000   1
   9  -8  -4 322.220 18.7200   1
  -9  -8   4 319.920 10.3600   1
   0  10  10 31.6000 3.75000   1
   0 -10  10 35.6700 4.70000   1
   0  10 -10 39.8400 5.78000   1
   0 -10 -10 25.4200 5.61000   1
  11  -3  -5 18.9700 5.34000   1
 -11   3   5 34.4500 6.33000   1
 -11  -3   5 39.0300 5.07000   1
  -9   7   7 114.050 19.1400   1
  -9  -7   7 114.750 8.08000   1
   9  -7  -7 98.3800 9.80000   1
   5   8   9 309.870 9.94000   1
  -5   8  -9 295.110 10.8000   1
   5  -8   9 345.520 12.4600   1
  -5  -8  -9 308.510 17.8500   1
  -4  -8 -10 166.370 16.6100   1
   4   8  10 152.410 9.84000   1
  -4   8 -10 144.910 7.57000   1
   4  -8  10 198.210 20.7000   1
 -10  -1  -5 50.3900 6.68000   1
 -10   1  -5 59.5300 7.90000   1
 -10   1  -5 55.1300 7.88000   1
 -10  -1  -5 55.4200 6.68000   1
  -3   1 -14 393.120 26.2400   1
   3   1  14 349.030 20.4600   1
   3  -1  14 351.860 24.9400   1
 -11  -2  -1 44.6500 7.78000   1
 -11   2  -1 35.1200 5.75000   1
  -8   1  -9 151.530 13.8700   1
  -8   1  -9 148.460 13.1000   1
  -8  -1  -9 132.280 13.0300   1
  -8  -1  -9 158.790 16.9100   1
  -8  -1  -9 135.700 16.4400   1
  -8   1  -9 202.840 16.3500   1
   7 -10   2 200.370 13.7100   1
  -7 -10  -2 167.440 11.4000   1
  -7 -10  -2 184.360 10.5500   1
  -7  10  -2 160.690 7.97000   1
   1   0  15 42.0900 6.10000   1
  -8   8  -4 33.5200 7.12000   1
   8  -8   4 49.3400 7.08000   1
  -8  -8  -4 41.7600 7.00000   1
  -8  -8  -4 29.9600 4.91000   1
  -8  -8  -4 36.7400 6.30000   1
  -7   5  -9 116.220 8.66000   1
  -7  -5  -9 66.9800 9.56000   1
  -9  -8   0 183.150 10.4400   1
  -9  -8   0 181.890 10.1800   1
  -9  -8   0 182.010 10.2500   1
   9  -8   0 214.360 16.2800   1
  -9   8   0 217.120 18.7800   1
 -11  -3   0 18.9400 4.55000   1
 -11   3   0 26.1500 5.87000   1
  11  -3   0 17.6300 3.86000   1
 -10   3   9 86.2400 12.4500   1
 -10  -3   9 82.6100 6.83000   1
 -10  -3   9 82.7800 8.91000   1
   0 -13  -3 4.68000 2.77000   1
   0 -13   3 6.52000 2.01000   1
   0   7 -13 242.770 25.1100   1
   0   7  13 270.410 44.1800   1
   0  -7 -13 235.530 15.9700   1
   0  -7  13 298.590 23.5300   1
  -6   3  14 5.89000 1.92000   1
  -6  -3  14 9.42000 3.01000   1
  -6   3  14 6.23000 3.54000   1
  -2 -13  -1 131.450 5.51000   1
   2 -13   1 159.030 10.9300   1
  -1 -13   3 191.280 21.7100   1
   1 -13  -3 204.530 18.1800   1
  -2 -13   2 74.8800 7.46000   1
   2 -13  -2 83.0300 10.4600   1
  -5   7 -10 306.900 16.5900   1
   5  -7  10 321.430 28.1200   1
  -5  -7 -10 288.900 22.0800   1
   5   7  10 299.940 10.5000   1
  -4   3 -13 21.0500 5.41000   1
   4   3  13 16.0700 3.82000   1
 -11   0   7 143.920 9.52000   1
  -7  -3 -10 24.5000 6.19000   1
  -7  -3 -10 32.0400 5.11000   1
  -7   3 -10 32.2800 4.71000   1
  -7   3 -10 37.8900 5.89000   1
  -9  -3  11 109.100 5.63000   1
  -9  -3  11 121.670 9.40000   1
  -9   3  11 113.680 20.8000   1
   1  -1  15 364.340 23.2900   1
   1   1  15 327.820 13.4000   1
  -4  -9  -9 256.100 17.5900   1
   4   9   9 272.130 41.8900   1
   4  -9   9 311.550 11.3600   1
  -5   0  15 83.0800 7.09000   1
  -7   9   8 616.940 94.7000   1
   7  -9  -8 590.480 21.1600   1
  -7  -9   8 515.460 14.9000   1
  -3 -10  10 160.770 5.54000   1
   3 -10 -10 131.330 8.16000   1
   3  10 -10 135.170 12.8600   1
  -9  -7  -3 45.1600 6.67000   1
  -9  -7  -3 36.0100 5.65000   1
   9  -7   3 43.0100 7.32000   1
  -9   7  -3 50.2400 8.13000   1
  -1   9 -11 167.660 9.72000   1
  -1  -9 -11 152.890 9.78000   1
   1   9  11 158.860 4.93000   1
   1  -9  11 171.290 28.7200   1
  -4 -12  -3 32.3800 5.06000   1
   4 -12   3 26.2000 5.90000   1
  -4 -12  -3 18.3300 4.74000   1
   3 -12  -6 389.860 20.1800   1
  -3 -12   6 392.640 13.7400   1
  -4  -8  12 66.6100 6.94000   1
   4   8 -12 92.6400 10.0200   1
   4  -8 -12 65.2200 13.2300   1
 -11  -1   7 156.810 14.8800   1
 -11   1   7 154.150 10.4100   1
  -4   7 -11 59.3200 11.2900   1
   4  -7  11 54.5700 8.03000   1
  -4  -7 -11 57.0800 7.93000   1
   4   7  11 49.3800 7.96000   1
  -4   7 -11 41.3400 6.52000   1
   5 -12  -1 224.920 21.2200   1
  -5  12   1 219.220 15.5000   1
  -5 -12   1 197.840 10.9600   1
 -10   0  10 109.860 7.15000   1
 -10   0  10 93.5400 12.9900   1
   2  -6  13 127.650 14.5600   1
  -2   6 -13 123.590 15.3700   1
  -2  -6 -13 129.050 13.7000   1
   2   6  13 124.350 8.28000   1
 -11   0  -2 256.200 18.6700   1
  -8  -8   8 368.230 12.4900   1
   8  -8  -8 380.610 12.9600   1
  -8   8   8 374.790 12.7400   1
   3 -11   7 176.810 19.7500   1
  -3 -11  -7 145.770 16.9100   1
   3  11   7 132.050 9.43000   1
   5  -9   8 236.100 25.6900   1
  -5  -9  -8 209.960 22.2700   1
  -1   8 -12 414.070 21.2200   1
   1  -8  12 450.050 15.0200   1
  -1  -8 -12 374.980 16.4600   1
   1   8  12 425.730 24.8400   1
  -5  -1  15 209.700 22.3500   1
  -5   1  15 179.530 17.0900   1
  -4  12   5 54.5800 9.38000   1
   4 -12  -5 94.3200 9.37000   1
  -4 -12   5 86.9800 12.5600   1
   0  -3  15 233.050 25.2100   1
   0   3  15 232.900 19.6500   1
 -11  -4   3 124.790 12.4800   1
 -11   4   3 146.200 12.8100   1
  11  -4  -3 111.540 9.59000   1
  -8  -9  -2 131.690 10.5400   1
  -8   9  -2 157.140 16.3200   1
  -8  -9  -2 130.330 11.2800   1
  -8  -9  -2 141.090 15.9300   1
   8  -9   2 169.350 8.49000   1
  -6 -11  -2 36.7800 5.22000   1
   6 -11   2 39.0300 5.25000   1
  -6 -11  -2 17.4400 4.94000   1
  -5 -12   2 49.4400 6.57000   1
   5 -12  -2 48.9100 7.72000   1
  -5  12   2 40.9700 6.83000   1
 -11  -4   2 20.7700 5.15000   1
  11  -4  -2 12.6300 3.83000   1
 -11   4   2 15.6900 3.96000   1
   3   5  13 38.9200 5.42000   1
  -3   5 -13 45.4100 6.53000   1
 -10  -6  -1 86.9800 10.8900   1
 -10  -6  -1 76.0300 6.82000   1
 -10   6  -1 91.2900 9.76000   1
  10  -6   1 81.5500 9.21000   1
  -7   4  13 117.510 15.1800   1
  -7   4  13 111.080 7.97000   1
  -7  -4  13 94.9800 11.3900   1
  -7  -4  13 103.650 8.95000   1
   1 -13   3 107.390 15.0400   1
  -1 -13  -3 100.360 11.3200   1
  -8   0  13 44.2000 6.80000   1
  -8   0  13 47.6600 6.50000   1
 -10  -2  -5 110.260 10.8100   1
 -10  -2  -5 115.100 13.8000   1
 -10   2  -5 106.570 9.13000   1
 -10   2  -5 111.080 13.9000   1
  -4  -9  11 278.080 10.5700   1
   4  -9 -11 256.620 15.1200   1
   4   9 -11 236.450 13.5900   1
  -8  -4  12 22.1000 4.82000   1
  -8  -4  12 17.0500 3.95000   1
  -8   4  12 12.8900 3.22000   1
  -3   2 -14 34.9700 6.32000   1
   3   2  14 32.9100 5.14000   1
   1   5  14 7.17000 2.20000   1
  -1   5 -14 7.82000 2.51000   1
  -8   2  -9 74.6600 10.6400   1
  -8   2  -9 53.8100 9.21000   1
  -8  -2  -9 46.2900 6.19000   1
  -8  -2  -9 53.6600 7.92000   1
  -8  -2  -9 59.0300 9.15000   1
   5 -12   0 201.690 18.5600   1
  -5 -12   0 166.750 12.3100   1
 -10   1  10 90.3900 11.7200   1
 -10  -1  10 105.640 12.2200   1
 -10  -1  10 89.7400 8.99000   1
  -2   4 -14 35.9900 6.23000   1
   2   4  14 43.1000 7.17000   1
  -9  -8   5 82.4200 9.15000   1
  -9   8   5 63.8100 10.9900   1
   9  -8  -5 59.9200 10.7300   1
  -9  -8   5 47.7900 9.35000   1
  -6  -7  -9 43.4800 8.88000   1
   6   7   9 38.9100 9.15000   1
  -6   7  -9 72.6600 7.59000   1
   6  -7   9 96.2700 11.2100   1
 -11   1  -2 71.6400 7.68000   1
 -11  -1  -2 81.3500 7.97000   1
 -11  -1  -2 66.9500 11.2000   1
   4 -11   6 126.060 11.8100   1
  -4 -11  -6 86.4600 10.6700   1
  -6  -8  -8 3.82000 2.11000   1
   6  -8   8 12.9400 3.66000   1
  -4   3  15 88.0300 6.33000   1
  -4  -3  15 79.5600 6.31000   1
   2  -6 -14 45.4800 6.86000   1
  -2   6  14 58.2200 7.01000   1
   2   6 -14 71.8500 7.54000   1
  -2  -6  14 61.4700 8.27000   1
  -2  -6  14 49.9000 8.48000   1
  -6 -11   5 43.2700 7.84000   1
   6 -11  -5 41.8500 6.84000   1
  -6  11   5 38.7700 6.64000   1
  -3  -8 -11 52.2000 7.15000   1
   3  -8  11 67.6800 5.65000   1
   3   8  11 46.4800 6.11000   1
  -3   8 -11 61.1200 7.57000   1
  -2 -13  -2 174.820 12.9300   1
   2 -13   2 197.670 15.8900   1
   6 -10   5 107.200 12.3300   1
  -6 -10  -5 90.7700 9.30000   1
  -6 -10  -5 84.6300 9.42000   1
   3   9  10 15.4900 3.48000   1
  -3  -9 -10 8.87000 2.60000   1
   3  -9  10 19.0900 4.69000   1
  -2 -13   3 311.340 11.5000   1
   2 -13  -3 300.320 15.9800   1
  11  -4  -4 24.4000 6.47000   1
 -11   4   4 35.3100 5.22000   1
 -11  -4   4 39.0300 6.27000   1
  -8  -1  13 147.990 10.8600   1
  -8  -1  13 142.980 10.9600   1
  -8   1  13 134.770 12.4800   1
  -8   1  13 133.630 9.31000   1
  -8  -9   6 255.790 26.6200   1
  -8  -9   6 227.170 11.7700   1
   8  -9  -6 217.230 12.4700   1
  -8   9   6 224.700 12.4700   1
  -5  10   9 30.3100 5.64000   1
  -5 -10   9 41.6600 7.38000   1
   5 -10  -9 45.7800 6.27000   1
 -11  -3   6 91.8600 9.30000   1
 -11   3   6 104.150 9.64000   1
   4  -7 -13 4.48000 1.73000   1
  -4   7  13 10.3100 3.20000   1
   4   7 -13 7.01000 2.21000   1
  -4  -7  13 4.76000 1.43000   1
   1   6 -14 301.880 26.9800   1
   1  -6 -14 240.240 13.7200   1
  -1   6  14 259.800 20.6900   1
  -1  -6  14 281.700 13.2900   1
   1   2  15 142.750 13.1600   1
   1  -2  15 133.090 13.7400   1
   9  -8   1 530.000 34.4000   1
  -9   8  -1 560.680 27.1400   1
  -9  -8  -1 470.120 17.3600   1
  -9  -8  -1 443.310 16.5600   1
  -9  -8  -1 435.250 15.9100   1
 -10   6   6 527.940 21.1600   1
  10  -6  -6 494.400 15.2100   1
 -10  -6   6 490.390 18.5800   1
 -11   4   1 158.330 13.3500   1
  11  -4  -1 158.520 16.7100   1
 -11  -4   1 148.740 8.87000   1
  -9   3  -7 142.360 16.5000   1
  -9   3  -7 127.170 9.65000   1
  -9  -3  -7 112.030 7.25000   1
  -9  -3  -7 95.5800 12.5600   1
   7  -9   5 9.76000 3.19000   1
  -7  -9  -5 11.4000 3.11000   1
  -7  -9  -5 9.06000 3.08000   1
   1 -12  -7 259.370 17.8100   1
  -1 -12   7 304.710 11.1400   1
  -7  10   6 175.810 14.5600   1
  -7 -10   6 202.820 10.6000   1
   7 -10  -6 191.220 14.2800   1
  -5   4 -12 155.430 16.7600   1
  -5   4 -12 120.970 13.5600   1
   5   4  12 111.890 16.6500   1
  -2  -4  15 200.660 11.9600   1
  -2  -4  15 209.200 15.8400   1
  -2   4  15 159.630 19.0200   1
  -6  -4 -11 170.050 26.3900   1
  -6   4 -11 193.840 21.8800   1
  -6   4 -11 167.470 11.6200   1
  -9  -6   9 173.690 20.8600   1
  -9   6   9 170.200 27.3100   1
  -4 -11   8 55.2800 8.55000   1
   4 -11  -8 54.6000 8.05000   1
  -9   5  10 246.350 16.8300   1
  -9  -5  10 210.600 10.6600   1
  -9  -5  10 232.870 14.1500   1
  -5 -11   7 178.980 10.1300   1
  -5  11   7 156.700 4.54000   1
   5 -11  -7 196.720 18.7000   1
  -5  12   3 371.030 22.1100   1
   5 -12  -3 376.840 19.9200   1
  -5 -12   3 371.820 12.7500   1
  -7   0  14 6.04000 2.20000   1
  -7   0  14 13.3300 3.38000   1
   1 -10  10 187.190 15.0700   1
   1  10  10 167.460 11.7000   1
  -1 -10 -10 177.840 19.6100   1
 -10   4  -4 232.660 25.1200   1
 -10  -4  -4 259.720 19.8000   1
 -10  -4  -4 259.950 20.5700   1
   1 -11  -9 3.59000 1.96000   1
  -1 -11   9 0.68000 1.55000   1
   7   7 -11 29.0400 7.17000   1
  -7   7  11 36.9200 5.78000   1
  -7  -7  11 24.1000 5.92000   1
   7  -7 -11 23.7200 6.03000   1
 -10  -5  -3 48.2000 7.07000   1
  10  -5   3 63.9600 7.82000   1
 -10  -5  -3 52.8200 7.35000   1
 -10   5  -3 51.0800 6.56000   1
   2 -11   8 82.7000 7.28000   1
   2  11   8 62.2000 7.32000   1
  -2 -11  -8 59.2000 8.32000   1
 -11  -2   7 120.380 7.94000   1
 -11  -2   7 145.600 13.6200   1
 -11   2   7 138.630 18.4500   1
 -11  -3  -1 151.530 16.9300   1
 -11   3  -1 150.360 13.9900   1
  -3 -12  -5 2.05000 1.34000   1
   3  12   5 3.66000 1.14000   1
   3 -12   5 7.27000 2.94000   1
   3   6 -14 36.5000 6.53000   1
  -3   6  14 36.9100 4.87000   1
  -3  -6  14 36.0400 5.64000   1
  -3  -6  14 41.2000 6.72000   1
   3  -6 -14 34.7500 5.20000   1
  -6 -10   8 9.26000 2.35000   1
   6 -10  -8 12.9000 3.06000   1
  -6  10   8 6.97000 2.45000   1
  -5   6 -11 142.040 18.1500   1
  -5   6 -11 104.330 10.3800   1
   5   6  11 116.650 11.8000   1
  -5   2  15 103.230 12.0600   1
  -5  -2  15 84.6600 10.5800   1
  -8  -6  -7 288.400 14.7900   1
  -8   6  -7 273.690 43.2400   1
  -8   6  -7 301.020 17.6700   1
   8  -6   7 372.420 23.1300   1
   0 -12   7 234.230 12.8900   1
   0 -12  -7 187.920 13.8200   1
   2 -12   6 92.1600 9.26000   1
  -2 -12  -6 82.2300 8.14000   1
  -1  -4  15 45.1300 7.30000   1
  -1  -4  15 44.9000 6.78000   1
  -1   4  15 45.9000 7.00000   1
  -7  -1  14 24.6700 5.58000   1
  -7  -1  14 22.5700 4.87000   1
  -7   1  14 16.6000 4.11000   1
  -7   1  14 17.1300 3.83000   1
   2 -11  -9 2.11000 1.83000   1
  -2 -11   9 3.06000 1.82000   1
  -5 -12  -1 89.7900 11.3300   1
   5 -12   1 98.0200 9.54000   1
  -5 -12  -1 77.7700 5.50000   1
  -1 -13   4 156.460 11.9500   1
   1 -13  -4 133.720 8.08000   1
   0 -13   4 69.5700 7.04000   1
   0 -13  -4 56.0700 6.84000   1
   6  -8 -11 27.8300 6.62000   1
   6   8 -11 29.1100 4.40000   1
  -6   8  11 18.3400 5.23000   1
   3 -13  -1 73.3200 6.33000   1
  -3 -13   1 76.2700 9.54000   1
  -8   7  -6 375.050 25.3500   1
  -8  -7  -6 339.060 19.4000   1
   8  -7   6 409.960 26.8200   1
  -6   7  12 116.170 7.24000   1
   6  -7 -12 86.9000 12.9800   1
   6   7 -12 99.8300 8.09000   1
  -6  -7  12 128.880 11.7000   1
  -3  -4  15 184.580 15.2700   1
  -3  -4  15 196.550 10.8500   1
  -3   4  15 212.400 21.5200   1
   2 -12  -7 150.240 6.90000   1
  -2 -12   7 175.590 21.1400   1
   4 -10   8 83.3700 9.99000   1
   4  10   8 86.4900 6.82000   1
  -4 -10  -8 81.7700 8.81000   1
  -3 -13   0 228.890 20.0200   1
   3 -13   0 244.040 14.5700   1
  -9   0  12 11.2200 3.52000   1
  -9   0  12 13.4600 3.42000   1
 -10  -2  10 74.9600 11.2800   1
 -10  -2  10 62.2800 8.81000   1
 -10   2  10 78.2300 7.95000   1
 -11  -2  -2 119.260 10.4200   1
 -11  -2  -2 115.050 9.12000   1
 -11   2  -2 111.540 9.96000   1
  -7 -10  -3 197.030 16.8400   1
   7 -10   3 207.670 13.2000   1
  -7 -10  -3 200.510 18.7800   1
   5  -5 -14 70.1500 6.97000   1
  -5   5  14 93.6700 9.29000   1
  -5   5  14 82.6300 8.60000   1
  -5  -5  14 99.4300 11.9300   1
  -1   7 -13 467.810 17.4800   1
   1   7  13 506.950 29.5900   1
  -1  -7 -13 468.100 20.1700   1
   1  -7  13 520.400 21.4300   1
   0 -11  -9 17.5900 4.37000   1
   0 -11   9 25.4700 5.44000   1
   7   8 -10 66.8800 5.55000   1
  -7   8  10 78.3800 6.12000   1
   7  -8 -10 74.4600 6.70000   1
  -6  -6 -10 16.9000 4.25000   1
   6   6  10 21.9200 5.64000   1
  -6   6 -10 32.9600 4.93000   1
  -7  -6  12 19.2800 4.86000   1
  -7   6  12 19.5000 4.53000   1
  11  -4  -5 141.660 6.47000   1
 -11   4   5 177.520 13.3600   1
 -11  -4   5 158.860 10.2500   1
   3  -7  12 288.380 23.2000   1
   3   7  12 212.600 21.5200   1
  -3  -7 -12 243.180 20.3100   1
  -3   7 -12 244.050 19.2900   1
  -3   7 -12 225.150 12.0900   1
  -8   2  13 365.670 17.8700   1
  -8   2  13 375.790 18.5500   1
  -8  -2  13 397.760 13.3800   1
  -8  -2  13 388.870 12.9400   1
   6  -9   7 62.9300 9.78000   1
  -6  -9  -7 53.8900 7.94000   1
  -9   6  -5 101.430 7.61000   1
   9  -6   5 128.780 12.4100   1
  -9  -6  -5 87.8100 3.24000   1
  -3 -13   2 444.980 16.4800   1
   3 -13  -2 407.930 19.2500   1
  -9  -1  12 305.970 14.8700   1
  -9  -1  12 298.880 13.5800   1
  -9   1  12 297.650 10.5400   1
  -9   1  12 288.630 19.8500   1
 -10  -5   8 35.8300 4.70000   1
 -10   5   8 45.7100 5.20000   1
  -9   5  -6 23.0900 5.96000   1
  -9  -5  -6 27.6400 7.23000   1
  -9   5  -6 21.4000 6.05000   1
  -9  -5  -6 20.8900 5.07000   1
  -3 -10  -9 90.7700 7.90000   1
   3  10   9 69.2000 7.77000   1
   3 -10   9 103.260 9.78000   1
  10  -7  -2 111.640 11.5000   1
 -10   7   2 114.490 7.90000   1
 -10  -7   2 109.930 10.2800   1
 -11  -4   0 146.160 12.2300   1
 -11   4   0 157.920 9.72000   1
  11  -4   0 148.450 9.65000   1
 -10  -4   9 20.4800 4.46000   1
 -10  -4   9 9.51000 2.42000   1
 -10   4   9 10.0300 2.60000   1
  -4 -10  10 337.320 10.6900   1
   4 -10 -10 332.340 15.6000   1
   4  10 -10 336.490 20.7400   1
  10  -7  -3 10.3600 2.86000   1
 -10  -7   3 11.9900 3.18000   1
 -10   7   3 7.48000 3.55000   1
  -6   4  14 219.390 22.3800   1
  -6   4  14 201.720 15.7800   1
  -6  -4  14 211.230 11.8700   1
   0  -6  14 140.870 13.9200   1
   0  -6 -14 126.190 10.0600   1
   0   6  14 112.570 13.5500   1
   0   6 -14 108.550 6.70000   1
  -5 -11  -5 122.930 14.9500   1
   5 -11   5 148.300 16.0200   1
  -5 -11  -5 114.530 14.0200   1
  -4   6 -12 24.5500 6.10000   1
   4   6  12 16.0300 4.07000   1
  -4   6 -12 12.8400 3.65000   1
  -6   0 -12 366.680 22.0100   1
  -6   0 -12 367.440 17.4500   1
   9  -7  -8 25.6900 6.44000   1
  -9   7   8 38.3300 6.77000   1
  -9  -7   8 31.3800 5.40000   1
  -3 -13  -1 19.5200 4.61000   1
   3 -13   1 22.0300 5.65000   1
   4   4  13 298.190 13.5300   1
  -4   4 -13 301.410 21.2700   1
 -10  -3  -5 203.140 16.9800   1
 -10   3  -5 194.380 20.5600   1
 -10   3  -5 202.720 21.6500   1
 -10  -3  -5 203.620 17.5900   1
  -7   4 -10 160.510 12.9000   1
  -7   4 -10 140.650 11.5400   1
  -7  -4 -10 120.080 12.1700   1
  -3   3 -14 302.000 30.8100   1
   3   3  14 288.670 15.6300   1
  -9  -4  11 56.4300 8.90000   1
  -9  -4  11 58.7600 7.59000   1
  -9   4  11 54.9400 9.35000   1
  -5  12   4 9.66000 2.88000   1
   5 -12  -4 18.9100 4.77000   1
  -5 -12   4 15.4900 3.64000   1
   2 -13   3 26.6300 5.95000   1
  -2 -13  -3 26.0600 6.06000   1
  -8   3  -9 93.6200 9.20000   1
  -8  -3  -9 68.5200 8.54000   1
  -8  -3  -9 91.8200 9.00000   1
  -8   3  -9 91.2600 8.26000   1
  -8  -3  -9 69.0100 7.16000   1
  -9  -8   6 202.510 11.3200   1
  -9   8   6 200.350 16.7600   1
   9  -8  -6 215.590 17.9600   1
   5 -10   7 120.660 11.1000   1
  -5 -10  -7 113.350 21.6900   1
 -11   0   8 72.7400 6.40000   1
   2 -13  -4 10.0400 3.45000   1
  -2  13   4 4.41000 1.89000   1
  -2 -13   4 4.50000 1.62000   1
   4 -12   4 150.390 7.61000   1
  -4 -12  -4 127.730 12.1900   1
  -4 -12  -4 135.740 8.07000   1
   6 -11   3 540.340 17.8200   1
  -6 -11  -3 494.470 16.9300   1
  -6 -11  -3 517.170 19.0900   1
  -1 -13  -4 140.110 13.6700   1
   1 -13   4 157.850 16.3600   1
  -8   5  -8 114.080 18.5000   1
  -8   5  -8 105.550 12.5400   1
  -8  -5  -8 109.500 8.25000   1
  -8  -6  11 102.300 10.1400   1
  -8  -6  11 148.810 17.2500   1
  -8   6  11 98.6000 13.6200   1
 -10   6  -2 89.2100 8.32000   1
 -10  -6  -2 70.5900 8.69000   1
  10  -6   2 71.7600 6.90000   1
 -10  -6  -2 59.2700 8.18000   1
  -7  -2  14 232.920 15.5800   1
  -7   2  14 261.700 14.4000   1
  -7   2  14 250.890 13.6600   1
  -7  -2  14 221.340 18.0200   1
  -8  -7  10 383.730 13.1400   1
  -8   7  10 389.270 12.5500   1
   8  -7 -10 344.680 11.2600   1
 -10   7   1 15.6000 4.64000   1
  10  -7  -1 19.5800 4.32000   1
 -10  -7   1 10.0000 2.87000   1
  -6  -1 -12 201.850 16.4600   1
  -6  -1 -12 213.010 15.0800   1
  -6   1 -12 189.670 14.7100   1
  -5   0 -13 108.260 14.6000   1
  -7  -7  -8 162.310 15.9900   1
  -7   7  -8 165.200 15.4000   1
   7  -7   8 202.740 20.1500   1
  -7  -7  -8 166.120 16.2300   1
  -6   9  10 30.2800 6.25000   1
   6   9 -10 37.9300 6.68000   1
   6  -9 -10 33.4200 6.42000   1
  -8  -9  -3 9.30000 2.99000   1
  -8   9  -3 11.9100 3.13000   1
  -8  -9  -3 4.53000 1.44000   1
  -8  -9  -3 11.0800 2.94000   1
   8  -9   3 8.85000 2.31000   1
   1   3  15 135.300 5.90000   1
  -1   3 -15 160.680 15.6400   1
   1  -3  15 151.980 15.9400   1
   4 -12  -6 146.490 9.75000   1
  -4  12   6 148.550 6.63000   1
  -4 -12   6 167.580 6.18000   1
   1 -12   7 261.340 14.2500   1
  -1 -12  -7 276.870 17.8900   1
 -11  -1   8 88.8600 10.0700   1
 -11  -1   8 71.7700 9.55000   1
 -11   1   8 84.5900 11.6700   1
  -3 -11   9 188.230 11.2100   1
   3 -11  -9 173.250 11.7200   1
 -10   7   4 216.200 16.1000   1
  10  -7  -4 204.490 12.4700   1
 -10  -7   4 200.470 17.6500   1
   0  -4  15 13.0900 3.78000   1
   0   4  15 18.7300 4.24000   1
   0   4 -15 15.1200 3.98000   1
  -6   6  13 44.9000 7.20000   1
  -6  -6  13 56.2400 8.06000   1
   6  -6 -13 33.5900 5.44000   1
  -6   6  13 35.2500 5.84000   1
   6 -11  -6 114.280 20.1600   1
  -6 -11   6 109.410 9.89000   1
  -6  11   6 99.8600 12.1200   1
   2   0  15 242.050 24.2900   1
  -3  13   3 197.490 12.1000   1
  -3 -13   3 204.050 11.5700   1
   3 -13  -3 216.410 15.0300   1
  -9  -8  -2 6.25000 2.48000   1
  -9   8  -2 26.3000 6.94000   1
  -9  -8  -2 4.97000 1.72000   1
   9  -8   2 16.4100 4.92000   1
  -9  -8  -2 17.1600 4.38000   1
   5 -12   2 336.740 14.5600   1
  -5 -12  -2 329.480 11.8800   1
  -5 -12  -2 333.650 16.5400   1
   2  -9  11 128.240 14.5200   1
  -2   9 -11 114.780 14.6300   1
  -2  -9 -11 105.590 12.3300   1
   2   9  11 92.5600 10.8600   1
  -9   0  -8 115.720 11.0500   1
  -9   0  -8 119.760 12.0800   1
   8  -8   5 59.4600 10.7500   1
  -8  -8  -5 55.8200 7.71000   1
  -8  -8  -5 58.3200 7.87000   1
  -8   8  -5 45.8400 8.13000   1
 -11   0  -3 28.3000 6.81000   1
 -11   0  -3 37.9400 6.05000   1
  -5   1 -13 200.160 22.8800   1
  -5  -1 -13 163.110 12.8700   1
  -5  -1 -13 186.340 14.5400   1
 -11  -3   7 67.7400 7.34000   1
 -11   3   7 87.6000 10.4800   1
   5   8 -12 144.610 10.7600   1
   5  -8 -12 132.210 13.0900   1
   4  -6 -14 37.6900 6.65000   1
  -4   6  14 53.1700 6.54000   1
  -4  -6  14 46.0600 7.68000   1
  -9  -7  -4 72.3900 6.86000   1
  -9  -7  -4 83.1000 11.3800   1
  -9   7  -4 94.1900 12.9500   1
   9  -7   4 94.9600 8.41000   1
  -9  -2  12 28.5700 5.43000   1
  -9   2  12 21.4000 5.12000   1
  -9  -2  12 24.8100 5.50000   1
  -9   2  12 33.0100 4.27000   1
  -7   0 -11 126.560 14.7200   1
  -7   0 -11 139.920 17.5900   1
  -7   0 -11 127.150 7.13000   1
  -8 -10   2 139.620 4.69000   1
   8 -10  -2 126.810 13.9300   1
  -8  10   2 157.450 16.1900   1
  -7  -8  -7 209.360 21.4800   1
  -7  -8  -7 218.600 24.4900   1
   7  -8   7 229.230 18.2100   1
  -4   4  15 397.840 26.2000   1
  -4  -4  15 334.050 12.0100   1
  -5   3  15 124.850 9.68000   1
  -5  -3  15 137.970 13.8000   1
   3 -12  -7 21.2100 5.31000   1
  -3 -12   7 25.2000 6.44000   1
 -10  -6   7 62.9500 9.14000   1
 -10   6   7 55.5200 8.22000   1
  10  -6  -7 31.1300 7.05000   1
   2  -1  15 56.8100 6.67000   1
   2   1  15 64.6600 9.68000   1
 -10   0  -6 15.5200 3.71000   1
 -10   0  -6 14.9700 3.62000   1
  -2   8 -12 296.090 18.3900   1
   2   8  12 291.970 19.5700   1
  -2  -8 -12 295.690 26.1300   1
   2  -8  12 304.460 11.9900   1
  -2   9  12 167.790 10.8500   1
   2  -9 -12 193.330 13.8000   1
  -2  -9  12 208.600 11.8200   1
   2   9 -12 199.790 21.2300   1
  -9   1  -8 18.5500 4.33000   1
  -9   1  -8 20.9800 4.84000   1
  -9  -1  -8 16.3500 4.08000   1
  -9  -1  -8 10.9400 2.81000   1
  -8 -10   1 98.9200 11.0900   1
  -8  10   1 121.470 17.8800   1
   8 -10  -1 105.040 12.8300   1
 -11   1  -3 322.770 33.0200   1
 -11  -1  -3 344.370 27.2400   1
 -11  -1  -3 352.600 15.4700   1
  -8   9   7 179.160 16.7700   1
   8  -9  -7 159.570 11.2900   1
  -1   9  12 105.340 13.0300   1
   1  -9 -12 102.870 7.64000   1
   1   9 -12 111.580 15.2200   1
  -1  -9  12 114.110 20.1800   1
  -2   0  16 89.6600 7.55000   1
   1  11   9 82.4600 10.3900   1
  -1 -11  -9 93.5100 13.0600   1
   1 -11   9 119.480 10.3200   1
 -11   4   6 87.0900 9.02000   1
 -11  -4   6 75.8300 8.94000   1
 -10  -3  10 33.6900 5.03000   1
 -10   3  10 20.8500 4.78000   1
 -10  -3  10 18.6300 4.96000   1
  -8 -10   3 60.6700 7.11000   1
  -8  10   3 60.6200 10.5500   1
   8 -10  -3 68.4300 10.8400   1
 -11   3  -2 16.3300 4.77000   1
 -11  -3  -2 9.12000 3.21000   1
 -11  -3  -2 13.0200 4.45000   1
  -7  -1 -11 335.580 14.3800   1
  -7  -1 -11 352.880 27.3800   1
  -7  -1 -11 326.380 29.4300   1
  -7   1 -11 329.300 17.6300   1
  -7   1 -11 319.030 25.0800   1
  -7   1 -11 306.740 25.9300   1
   3 -13   2 512.630 16.9000   1
  -3 -13  -2 481.110 16.4400   1
  -7  -6  -9 102.860 6.52000   1
  -7   6  -9 116.490 9.28000   1
   7 -11  -2 21.3300 5.06000   1
  -7 -11   2 22.6400 5.21000   1
  -7  11   2 16.2000 5.29000   1
  -6   0  15 5.08000 1.98000   1
  -9   4  -7 59.4000 10.1000   1
  -9  -4  -7 60.6500 9.93000   1
  -9   4  -7 55.6600 10.3400   1
  -9  -4  -7 43.4500 6.14000   1
  -5  -9  11 253.110 12.7700   1
   5  -9 -11 234.090 19.7000   1
   5   9 -11 249.780 18.6800   1
 -10  -7   0 146.190 15.8100   1
  10  -7   0 180.820 12.8500   1
 -10   7   0 167.180 8.94000   1
  -7 -11   1 271.300 42.0700   1
  -7  11   1 281.280 16.6100   1
   7 -11  -1 269.160 43.5000   1
 -11   5   3 81.5100 6.73000   1
 -11  -5   3 76.1100 7.03000   1
  11  -5  -3 65.3900 14.6900   1
 -11  -5   2 558.300 19.1900   1
 -11   5   2 620.260 99.2400   1
  11  -5  -2 607.460 19.5700   1
   7 -10  -7 170.010 29.3100   1
  -7  10   7 201.090 18.3800   1
  -7 -10   7 158.530 6.19000   1
  -7   9   9 95.4100 9.61000   1
   7  -9  -9 91.5300 14.6100   1
 -10  -1  -6 77.9000 11.1200   1
 -10   1  -6 87.7300 8.90000   1
 -10   1  -6 81.4300 11.3800   1
 -10  -1  -6 89.2400 10.8600   1
  -6  -2 -12 111.400 9.42000   1
  -6  -2 -12 140.520 15.7300   1
  -6   2 -12 129.540 11.1800   1
  -6   2 -12 129.640 15.7000   1
  -2  -8  13 110.790 9.69000   1
   2  -8 -13 93.6000 10.9100   1
  -2   8  13 111.840 11.8500   1
   2   8 -13 116.930 14.0100   1
  -7   5  13 86.0000 9.91000   1
  -7   5  13 79.3000 4.85000   1
  -7  -5  13 93.1900 12.1100   1
  -8  -3  13 29.5500 4.49000   1
  -8  -3  13 31.9400 4.48000   1
  -8   3  13 19.0800 4.16000   1
  -8   3  13 16.8900 4.59000   1
  -2   1  16 150.790 13.7700   1
  -2  -1  16 111.630 7.18000   1
  -5  -7  13 228.300 18.0100   1
   5   7 -13 187.080 18.1900   1
   5  -7 -13 189.950 12.8500   1
  -5   7  13 220.920 15.2300   1
  -8   5  12 15.2800 3.70000   1
  -8  -5  12 24.3600 6.12000   1
  -8  -5  12 33.8100 5.27000   1
 -11  -4  -1 102.850 13.6000   1
  11  -4   1 110.310 10.3900   1
 -11  -4  -1 97.8600 15.8000   1
 -11   4  -1 109.280 12.1300   1
   1 -13  -5 149.880 9.41000   1
  -1 -13   5 176.060 22.9600   1
   2   5  14 84.9300 12.0100   1
  -2   5 -14 90.9100 10.9300   1
  -3   0  16 50.9600 7.02000   1
   8  -8  -9 209.140 12.3400   1
  -8   8   9 229.520 18.0700   1
   1  -8 -13 205.980 14.8900   1
  -1   8  13 204.270 14.5300   1
  -1  -8  13 230.340 12.5500   1
   1   8 -13 213.130 16.5400   1
  -6  -1  15 233.390 12.9900   1
  -6   1  15 239.220 18.7900   1
   2  10  10 226.750 17.4900   1
   2 -10  10 252.450 26.0000   1
  -2 -10 -10 215.230 16.4100   1
 -11  -2   8 85.9000 11.2700   1
 -11  -2   8 88.9900 5.46000   1
 -11   2   8 92.7000 5.06000   1
   0 -13  -5 40.1200 6.25000   1
   0 -13   5 30.6700 6.91000   1
  -1   0  16 320.940 18.2500   1
  -7  11   3 171.330 27.7300   1
  -7 -11   3 170.060 26.5000   1
   7 -11  -3 221.190 22.1300   1
  10  -7  -5 48.4400 7.74000   1
 -10  -7   5 72.2900 6.44000   1
 -10   7   5 79.3500 10.3700   1
 -11  -5   4 301.800 15.9500   1
 -11   5   4 320.730 18.5500   1
  11  -5  -4 269.870 44.9600   1
  -8  10   0 6.65000 3.82000   1
  -8 -10   0 11.3600 2.76000   1
  -8 -10   0 14.8100 3.45000   1
   8 -10   0 17.2500 4.34000   1
  -5  -2 -13 126.170 14.3000   1
   5   2  13 111.580 13.3700   1
  -5   2 -13 126.120 7.69000   1
   1 -10 -11 79.1900 8.89000   1
  -1  10  11 71.1600 8.97000   1
  -1 -10  11 89.4500 11.3900   1
   1  10 -11 89.6500 8.35000   1
  -5 -12   5 163.490 14.3000   1
   5 -12  -5 175.880 11.4900   1
  -5  12   5 137.730 5.83000   1
  -3  -1  16 120.740 10.4400   1
  -3   1  16 134.510 14.1500   1
   2 -10 -11 216.830 14.5700   1
   2  10 -11 238.220 17.6200   1
  -2 -10  11 254.830 13.6800   1
  -7 -11   0 95.9900 12.4300   1
   7 -11   0 102.860 13.5300   1
  -7 -11   0 66.9300 10.7200   1
  -7  11   0 99.5000 14.9900   1
 -11  -5   1 32.4100 4.42000   1
 -11   5   1 31.3900 4.89000   1
  -5   5 -12 139.220 11.6100   1
   5   5  12 135.810 4.89000   1
  -5   5 -12 158.240 20.6500   1
  -2  -5  15 84.3800 11.5300   1
  -2   5  15 90.2800 8.63000   1
  -2  -5  15 93.7200 9.92000   1
  -3   9  12 186.490 15.2900   1
   3  -9 -12 175.390 18.4800   1
  -3  -9  12 195.960 12.3200   1
   3   9 -12 189.120 13.5100   1
  -6   5 -11 54.4700 8.40000   1
  -6   5 -11 62.6900 9.72000   1
   6   5  11 38.3700 7.08000   1
  -6  -5 -11 43.8400 7.22000   1
  -1   1  16 8.51000 2.52000   1
  -1  -1  16 12.0100 2.53000   1
  -8 -10   4 264.290 8.85000   1
   8 -10  -4 265.050 14.6600   1
  -8  10   4 218.700 15.5700   1
  -4   0 -14 144.480 25.9800   1
   4   0  14 128.430 15.7300   1
  -7   3  14 36.5800 5.19000   1
  -7   3  14 33.5200 4.43000   1
  -7  -3  14 39.4700 5.60000   1
  -2   2 -15 294.030 29.7300   1
   2  -2  15 325.920 24.7800   1
   2   2  15 272.060 18.4800   1
 -10  -5  -4 13.2800 3.22000   1
 -10   5  -4 24.9500 5.42000   1
  10  -5   4 21.6700 5.00000   1
 -10  -5  -4 17.8600 3.88000   1
   3  -6  13 213.760 35.3800   1
  -3   6 -13 180.770 23.3700   1
   3   6  13 187.070 15.3600   1
   0   9  12 77.2700 12.1100   1
   0  -9 -12 64.9100 9.80000   1
   0   9 -12 83.2700 12.7400   1
   0  -9  12 84.9700 13.1800   1
  -9   2  -8 222.430 18.2800   1
  -9   2  -8 237.380 23.9200   1
  -9  -2  -8 223.680 18.5700   1
  -9  -2  -8 184.290 15.2500   1
 -11   2  -3 21.4000 4.81000   1
 -11  -2  -3 23.6900 5.53000   1
 -11  -2  -3 16.7600 3.47000   1
  -3 -13   4 97.7900 9.31000   1
  -3  13   4 78.7400 11.3300   1
   3 -13  -4 98.8600 13.0100   1
  -9  -9   2 241.900 15.8100   1
  -9  -9   2 228.850 9.82000   1
  -9   9   2 214.000 33.4800   1
   9  -9  -2 257.110 16.0700   1
  -5 -11   8 182.290 11.4900   1
   5 -11  -8 160.000 22.0100   1
  -5  11   8 165.600 9.54000   1
  -6 -10  -6 81.1100 12.5300   1
  -6 -10  -6 67.6000 13.2700   1
   6 -10   6 88.9900 10.8700   1
   2 -13   4 216.420 11.4500   1
  -2 -13  -4 232.460 19.3200   1
  -1   6 -14 99.9100 12.5200   1
   1   6  14 103.290 10.0900   1
   1  -6  14 110.310 13.6100   1
   3   8 -13 27.6100 4.35000   1
  -3   8  13 26.5500 4.58000   1
   3  -8 -13 22.9900 4.53000   1
  -3  -8  13 21.9200 5.30000   1
   7 -10   4 33.8600 4.30000   1
  -7 -10  -4 23.3900 5.17000   1
  -7 -10  -4 18.9800 4.32000   1
  -7   2 -11 9.43000 3.22000   1
  -7  -2 -11 13.7100 3.15000   1
  -7  -2 -11 18.2000 3.88000   1
  -7   2 -11 22.5200 4.32000   1
  -7   2 -11 19.7800 4.45000   1
 -10   0  11 63.8400 11.3000   1
 -10   0  11 62.8400 8.48000   1
   4 -11   7 181.760 17.4300   1
  -4 -11  -7 134.610 12.4800   1
  -2 -13   5 266.410 13.5100   1
   2 -13  -5 293.250 17.8200   1
  -3 -12  -6 33.5500 6.05000   1
   3 -12   6 39.7000 5.40000   1
  -9  -9   3 215.020 31.7700   1
  -9  -9   3 236.660 19.8300   1
  -9   9   3 201.380 15.7500   1
   9  -9  -3 209.230 16.2000   1
  -1  -5  15 197.070 12.3900   1
   1   5 -15 171.760 16.6900   1
  -1   5  15 170.540 10.9400   1
  -1  -5  15 166.230 20.9400   1
  -4  -1 -14 193.340 11.8800   1
   4   1  14 224.360 9.36000   1
  -4   1 -14 208.970 17.1800   1
   3  11   8 5.16000 1.62000   1
  -3 -11  -8 3.03000 2.65000   1
   3 -11   8 4.42000 1.80000   1
 -10   2  -6 285.450 24.1800   1
 -10  -2  -6 322.260 25.1100   1
 -10   2  -6 327.120 28.2100   1
 -10  -2  -6 294.130 22.5100   1
  -9  -8   7 28.0400 4.19000   1
   9  -8  -7 22.3300 4.98000   1
  -9   8   7 26.1800 5.44000   1
  -9  -9   1 118.580 9.52000   1
  -9  -9   1 124.080 11.3100   1
  -9   9   1 137.400 17.9400   1
   9  -9  -1 108.140 14.4800   1
 -10  -4  -5 66.9200 9.66000   1
 -10  -4  -5 75.4500 11.1300   1
 -10   4  -5 83.9900 14.0300   1
  -2   2  16 73.1300 9.52000   1
  -2  -2  16 51.9300 7.51000   1
  -3   5  15 2.03000 1.76000   1
  -3  -5  15 5.94000 1.98000   1
  -3  -5  15 0.55000 0.71000   1
  -3   4 -14 123.550 13.9600   1
   3   4  14 114.150 13.6300   1
  -7  -9  -6 110.030 12.0700   1
  -7  -9  -6 119.270 10.8400   1
   7  -9   6 149.860 13.7700   1
  -4 -13   1 35.9700 5.68000   1
   4 -13  -1 39.6100 6.93000   1
  -8  -4  -9 107.260 8.27000   1
  -8   4  -9 103.200 11.4000   1
  -8  -4  -9 63.0900 10.6000   1
  -8  -4  -9 68.8600 12.1600   1
  -8   4  -9 81.1000 13.2600   1
  -9  -3  12 169.350 10.1500   1
  -9   3  12 148.390 13.0000   1
  -9   3  12 173.050 12.7100   1
  -9  -3  12 153.300 13.3100   1
  -2  -7 -13 171.820 16.0300   1
   2  -7  13 183.510 21.0800   1
   2   7  13 135.730 9.20000   1
  -2   7 -13 145.720 13.1700   1
  -5 -12  -3 56.7700 9.96000   1
  -5 -12  -3 75.1300 10.4500   1
   5 -12   3 85.1500 15.1200   1
   1 -12  -8 48.8600 6.06000   1
  -1 -12   8 58.6700 10.6700   1
  -6   2  15 34.5000 5.26000   1
  -6  -2  15 39.8600 5.82000   1
  -6   2  15 46.5000 6.55000   1
   7 -11  -4 23.1700 4.69000   1
  -7  11   4 10.7500 3.37000   1
  -7 -11   4 12.9100 3.24000   1
 -10  -1  11 68.5400 9.23000   1
 -10   1  11 48.4400 8.76000   1
 -10  -1  11 60.4500 8.90000   1
 -10   1  11 63.1300 10.4000   1
   0 -10 -11 124.180 12.2100   1
   0  10  11 142.160 22.1400   1
   0  10 -11 157.660 15.6900   1
   0 -10  11 161.790 17.7900   1
   0   8  13 80.9900 11.3500   1
   0  -8  13 87.6400 16.0000   1
   0   8 -13 93.2500 8.92000   1
   0  -8 -13 80.5000 11.8400   1
  -9  -6  10 94.5300 9.80000   1
  -9   6  10 75.7800 11.4600   1
  -1 -13  -5 1.01000 1.54000   1
   1 -13   5 3.07000 2.18000   1
  11  -5  -5 110.750 6.20000   1
 -11   5   5 126.940 6.67000   1
 -11  -5   5 144.920 23.5300   1
  -4 -13   0 70.3600 10.0300   1
   4 -13   0 68.1700 11.0400   1
 -10  -7  -1 65.6400 8.48000   1
  10  -7   1 68.4600 11.5900   1
 -10  -7  -1 59.7600 8.55000   1
 -10   7  -1 75.7300 13.7900   1
   4 -11  -9 425.820 14.0500   1
  -4 -11   9 474.820 14.4700   1
   6 -11   4 76.8400 13.6900   1
  -6 -11  -4 44.3300 8.06000   1
  -6 -11  -4 60.4300 10.1700   1
   5   8  10 4.97000 1.97000   1
  -5  -8 -10 9.84000 2.88000   1
   5  -8  10 8.05000 2.52000   1
  -5   8 -10 2.49000 1.28000   1
 -10   6  -3 63.6700 9.97000   1
 -10  -6  -3 75.8700 10.3400   1
 -10  -6  -3 65.5200 11.5700   1
  10  -6   3 85.9800 14.6500   1
  -4  13   2 250.190 9.49000   1
  -4 -13   2 255.760 10.2500   1
   4 -13  -2 293.580 15.4500   1
   2  12   7 142.410 21.9500   1
   2 -12   7 145.370 16.7300   1
  -2 -12  -7 129.060 17.1000   1
  -6 -10   9 232.910 7.43000   1
  -6  10   9 249.210 14.2000   1
   6 -10  -9 240.200 14.7600   1
  -3 -13  -3 81.8400 10.9500   1
   3 -13   3 91.5100 9.76000   1
  -4   0  16 15.3600 3.49000   1
  -1   4 -15 44.9600 6.19000   1
   1   4  15 28.2300 4.49000   1
  -3  -2  16 9.49000 2.60000   1
  -3   2  16 16.2000 3.89000   1
  -8   0 -10 267.570 17.0400   1
  -8   0 -10 247.290 14.7000   1
  -8   0 -10 240.130 9.68000   1
   3 -10 -11 127.680 13.8100   1
   3  10 -11 154.020 16.3600   1
  -3 -10  11 155.680 16.0100   1
   2   7 -14 195.210 16.6700   1
  -2   7  14 196.630 16.4300   1
   2  -7 -14 163.270 18.4600   1
  -2  -7  14 196.880 12.4500   1
 -11   5   0 236.660 11.4400   1
 -11  -5   0 249.830 10.0000   1
  11  -5   0 284.060 17.2700   1
 -10   5   9 168.040 19.3700   1
 -10  -5   9 186.850 19.6000   1
  -7 -11  -1 335.310 12.8600   1
   7 -11   1 353.690 21.5700   1
  -7  11  -1 337.880 13.8100   1
  -7 -11  -1 308.260 12.1600   1
  -8 -10  -1 143.100 25.5600   1
  -8 -10  -1 123.360 13.3200   1
   8 -10   1 153.950 17.2400   1
  -8  10  -1 159.620 17.5700   1
  -1   2  16 137.470 12.7300   1
  -1  -2  16 114.480 9.61000   1
   5  10 -10 341.760 11.0300   1
  -5 -10  10 332.470 10.6200   1
   5 -10 -10 295.640 11.3500   1
   2 -12  -8 49.7600 6.11000   1
  -2 -12   8 47.2200 7.72000   1
  -4 -12  -5 2.45000 1.82000   1
   4 -12   5 4.82000 1.80000   1
   9  -9  -4 75.4500 12.2500   1
  -9   9   4 86.4200 17.0600   1
  -9  -9   4 94.4800 11.8800   1
  -9  -9   4 75.8300 9.45000   1
  -9  -8  -3 184.300 21.8400   1
  -9  -8  -3 186.070 15.3400   1
  -9  -8  -3 186.200 20.8900   1
   9  -8   3 202.170 17.5500   1
  -9   8  -3 196.070 15.3600   1
  -6  -5  14 72.8500 11.2300   1
  -6   5  14 70.9900 8.98000   1
  -6   5  14 89.9700 5.19000   1
   0 -12  -8 5.83000 2.28000   1
   0 -12   8 9.34000 2.98000   1
   0   0  16 321.360 19.8700   1
  -6   3 -12 78.9600 14.3600   1
  -6  -3 -12 66.4500 10.9200   1
  -6   3 -12 62.5400 10.9800   1
   5  -9   9 163.020 18.8100   1
  -5  -9  -9 146.890 16.8200   1
   4  -9  10 231.520 21.3500   1
   4   9  10 168.870 11.6300   1
  -4  -9 -10 217.810 17.9800   1
   4   5  13 48.8400 7.71000   1
  -4   5 -13 58.0300 11.7600   1
   6 -12  -1 62.1900 8.93000   1
  -6  12   1 66.3100 9.54000   1
  -6 -12   1 63.9500 10.2100   1
 -11   4   7 52.0100 6.60000   1
 -11  -4   7 61.0700 9.64000   1
  -7  -5 -10 42.7100 6.71000   1
  -7   5 -10 51.3600 7.58000   1
  -6 -12   2 63.5600 9.75000   1
  -6  12   2 74.7600 8.49000   1
   6 -12  -2 76.1100 11.1600   1
  -9   5  11 29.4800 4.29000   1
  -9  -5  11 37.4000 4.67000   1
  -9  -5  11 21.4200 4.85000   1
  -4   8 -11 211.400 38.4100   1
   4  -8  11 202.750 19.9000   1
   4   8  11 151.570 14.9800   1
  -4  -8 -11 182.640 15.3200   1
 -12   0   3 231.100 19.2100   1
  -1   7  14 103.620 10.4600   1
  -1  -7  14 100.950 9.58000   1
   1   7 -14 98.3600 9.60000   1
   1  -7 -14 101.190 6.28000   1
  -4  -1  16 189.500 15.1000   1
  -4   1  16 168.830 16.1100   1
 -11   0   9 59.7300 7.78000   1
  -8   1 -10 65.9200 11.3800   1
  -8  -1 -10 66.1000 11.8700   1
  -8  -1 -10 67.5100 10.9300   1
  -8  -1 -10 54.5000 9.97000   1
  -8   1 -10 75.8700 13.0400   1
  -8   1 -10 94.8500 9.72000   1
  -8  -9  -4 25.6900 5.66000   1
   8  -9   4 24.4600 5.01000   1
  -8  -9  -4 19.7000 4.45000   1
  -8   9  -4 27.5300 6.04000   1
   6 -11  -7 39.1800 6.94000   1
  -6  11   7 37.4300 6.05000   1
  -6 -11   7 38.1300 7.26000   1
 -10  -7   6 164.540 15.4000   1
 -10   7   6 172.850 14.8700   1
  10  -7  -6 163.650 13.0600   1
  -9  -9   0 362.100 12.6600   1
  -9  -9   0 364.590 15.6600   1
  -9  -9   0 367.930 14.2400   1
   9  -9   0 436.420 24.1900   1
  -9   9   0 403.870 26.3700   1
 -11  -3   8 33.5900 5.86000   1
 -11   3   8 25.1200 4.98000   1
  -5   4  15 200.260 18.0300   1
  -5  -4  15 203.210 20.5300   1
  -5  -6  14 92.8600 9.43000   1
  -5   6  14 94.1800 6.51000   1
   5  -6 -14 65.9200 8.02000   1
  -9   7   9 358.180 21.2200   1
  -9  -7   9 366.580 21.7600   1
  -8 -10   5 17.6500 3.96000   1
  -8  10   5 26.2300 5.87000   1
   8 -10  -5 26.8700 5.75000   1
  -4   2 -14 4.68000 3.13000   1
   4   2  14 1.38000 1.44000   1
  -4 -12   7 52.6900 8.33000   1
   4 -12  -7 56.9600 7.02000   1
 -12   0   2 63.5700 9.83000   1
   0   1  16 46.0500 6.38000   1
   0  -1  16 38.6400 5.22000   1
   5 -11   6 66.8400 9.37000   1
  -5 -11  -6 43.2600 5.78000   1
  -4 -13  -1 98.8300 8.94000   1
   4 -13   1 130.340 15.3100   1
  -5  -3 -13 87.7000 17.1400   1
  -5   3 -13 109.250 12.2500   1
   5   3  13 86.5900 16.2300   1
 -12  -1   3 114.080 15.9800   1
  12  -1  -3 92.3200 8.83000   1
 -12   1   3 115.970 13.5800   1
 -12   0   4 45.8000 7.60000   1
 -10  -4  10 111.250 14.6200   1
 -10  -4  10 84.4100 11.8500   1
 -10   4  10 107.270 12.4900   1
   6  -8   9 230.080 14.7800   1
  -6   8  -9 190.220 14.2200   1
  -6  -8  -9 203.260 19.5600   1
 -11  -1   9 264.480 8.65000   1
 -11  -1   9 282.400 26.7400   1
 -11   1   9 267.710 14.6100   1
 -11  -4  -2 204.780 21.5800   1
 -11   4  -2 196.780 15.6400   1
  11  -4   2 199.460 16.5000   1
 -11  -4  -2 210.490 19.1900   1
 -10  -6   8 221.730 15.1800   1
 -10   6   8 192.710 16.8600   1
  -4  13   3 17.8000 4.49000   1
  -4 -13   3 21.9600 4.53000   1
   4 -13  -3 16.9200 4.16000   1
  -3   7  14 77.1200 10.5300   1
  -3  -7  14 53.7300 8.24000   1
   3  -7 -14 60.0200 9.02000   1
   3   7 -14 69.4000 11.6900   1
  -6  12   0 296.410 25.5500   1
   6 -12   0 328.440 30.1900   1
  -6 -12   0 269.350 17.0800   1
   2  11   9 304.320 12.4900   1
  -2 -11  -9 318.690 20.2800   1
   2 -11   9 348.720 12.2800   1
 -10  -2  11 55.7400 10.2800   1
 -10  -2  11 54.2900 8.06000   1
 -10   2  11 60.9800 7.70000   1
  -5   7 -11 61.7700 8.98000   1
  -5   7 -11 77.7000 10.9200   1
   5   7  11 56.6400 8.81000   1
   5  -7  11 78.0200 12.0700   1
  -5  -7 -11 69.9500 9.79000   1
  -9   6  -6 217.940 17.1500   1
  -9  -6  -6 166.120 12.3700   1
  -9  -6  -6 222.390 12.9500   1
   9  -6   6 255.780 25.2700   1
  -8  -7  -7 87.7900 16.1200   1
   8  -7   7 106.220 10.2800   1
   0  -5  15 258.070 16.8000   1
   0   5  15 237.720 15.6700   1
   0   5 -15 261.460 25.8700   1
   1 -11 -10 108.430 10.9100   1
  -1 -11  10 122.870 5.15000   1
  -2   3 -15 71.0100 11.8700   1
   2   3  15 56.0800 8.00000   1
 -12  -1   2 138.590 13.4900   1
  12  -1  -2 123.780 10.6300   1
 -12   1   2 166.590 16.8400   1
  -6  12   3 222.010 19.5000   1
   6 -12  -3 176.020 13.3100   1
  -6 -12   3 173.570 19.2600   1
  -9  -3  -8 26.8200 4.96000   1
  -9   3  -8 28.6700 5.15000   1
  -9   3  -8 30.2900 5.97000   1
  -9  -3  -8 39.3400 7.00000   1
   4   9 -12 230.650 12.0400   1
  -4  -9  12 235.730 7.73000   1
   4  -9 -12 209.790 16.2200   1
 -11   3  -3 214.180 36.2800   1
 -11  -3  -3 220.460 17.6300   1
 -11  -3  -3 230.590 23.7600   1
  -8  -4  13 90.8000 12.8200   1
  -8  -4  13 108.890 11.6400   1
  -8   4  13 74.9200 13.5800   1
  -8   4  13 93.9200 8.52000   1
 -11   0  -4 105.360 14.6600   1
 -11   0  -4 92.1200 8.66000   1
   4   8 -13 148.160 17.3200   1
   4  -8 -13 134.460 6.85000   1
  -4   8  13 141.930 24.2900   1
 -12   1   4 193.200 20.9200   1
 -12  -1   4 180.660 18.6900   1
   2 -11 -10 201.800 21.3100   1
  -2 -11  10 200.270 11.6300   1
  -7  -3 -11 171.730 17.9300   1
  -7   3 -11 203.800 20.6900   1
  -7   3 -11 212.160 38.2700   1
  -8   9   8 173.060 17.9700   1
   8  -9  -8 176.930 19.7800   1
  -4   5  15 33.9100 5.25000   1
  -4  -5  15 30.4700 4.79000   1
  -1   9 -12 16.6100 3.90000   1
   1  -9  12 12.7900 3.21000   1
   1   9  12 12.4800 2.55000   1
  -1  -9 -12 10.3900 2.22000   1
  -8  -6  -8 231.640 20.7100   1
  -8   6  -8 220.410 22.9200   1
  -6  -7 -10 24.9200 5.41000   1
   6   7  10 16.7600 4.59000   1
   6  -7  10 37.9000 6.46000   1
  -6   7 -10 24.1600 5.04000   1
  -7   7  12 220.580 14.2700   1
   7   7 -12 206.330 13.5200   1
  -7  -7  12 219.300 8.85000   1
  -5  12   6 51.4600 9.11000   1
  -5 -12   6 58.5500 12.5700   1
   5 -12  -6 68.3100 10.4500   1
   3 -13  -5 195.190 12.8700   1
  -3 -13   5 189.480 11.1600   1
   7 -11  -5 225.470 17.5000   1
  -7 -11   5 238.030 8.68000   1
  -7  11   5 230.440 15.8200   1
 -12   0   1 333.060 28.2200   1
 -10  -3  -6 46.1300 6.80000   1
 -10   3  -6 42.6800 6.96000   1
 -10   3  -6 53.4700 8.07000   1
 -10  -3  -6 43.6300 6.28000   1
   7   8 -11 210.870 11.6100   1
   7  -8 -11 197.450 11.0100   1
  -7   8  11 232.810 8.29000   1
  -2  -3  16 51.2900 7.79000   1
  -2   3  16 58.7700 10.9400   1
  -2  -3  16 45.1400 8.34000   1
  -1 -13   6 233.380 9.27000   1
   1 -13  -6 184.870 13.7200   1
  -9  -7  -5 103.190 8.10000   1
   9  -7   5 120.740 11.5300   1
  -9   7  -5 118.140 13.8100   1
 -11   1  -4 15.7700 5.13000   1
 -11  -1  -4 18.4200 4.37000   1
 -11   1  -4 15.1000 4.43000   1
 -11  -1  -4 10.5100 3.95000   1
 -11   5   6 130.480 8.72000   1
 -11  -5   6 122.640 8.59000   1
  -9  -9   5 538.190 78.6900   1
  -9  -9   5 511.840 14.7000   1
  -9   9   5 494.340 17.7000   1
   9  -9  -5 538.080 78.8400   1
  -4  -2  16 9.32000 2.66000   1
  -4   2  16 12.0200 3.40000   1
  -8   2 -10 178.780 23.2300   1
  -8  -2 -10 162.820 15.8300   1
  -8  -2 -10 237.520 22.7900   1
  -8  -2 -10 199.660 18.6300   1
  -8   2 -10 188.680 14.7300   1
  -4 -10  -9 111.160 11.1200   1
   4  10   9 70.1900 11.2900   1
   4 -10   9 138.460 16.6600   1
  -6  -3  15 267.160 19.4800   1
  -6   3  15 269.660 17.2400   1
  -6   3  15 242.240 10.0600   1
  -6  -9  -8 233.260 18.6100   1
   6  -9   8 289.610 20.0300   1
  -8   0  14 17.8000 3.79000   1
  -8   0  14 21.0100 4.79000   1
  -9  -5  -7 110.170 11.1100   1
  -9  -5  -7 83.8300 10.0300   1
  -9   5  -7 124.320 12.0100   1
  -9   5  -7 125.050 11.9000   1
  -7  10   8 39.3800 7.65000   1
   7 -10  -8 51.0400 6.34000   1
  -7 -10   8 29.2300 5.87000   1
   3  -9  11 192.090 19.7200   1
   3   9  11 134.080 9.75000   1
  -3  -9 -11 146.090 16.8200   1
  -7   4  14 138.490 5.20000   1
  -7   4  14 170.420 12.3200   1
  -7  -4  14 166.400 15.2100   1
 -12   1   1 73.2200 11.3100   1
 -12  -1   1 70.1100 9.35000   1
  -3 -12   8 363.360 13.2300   1
   3 -12  -8 341.750 18.8300   1
 -12   0   5 108.730 16.0700   1
   0 -14   0 241.310 16.2600   1
   0 -13   6 195.500 16.6000   1
   0 -13  -6 164.580 19.5300   1
   0  11  10 115.940 12.8000   1
   0 -11 -10 116.980 12.0700   1
   0 -11  10 137.900 14.7100   1
   0   7 -14 71.5500 10.4200   1
   0  -7 -14 74.7900 11.1900   1
   0   7  14 77.2000 9.81000   1
   0  -7  14 79.8300 12.8700   1
  -1 -10 -11 42.4000 5.88000   1
   1  10  11 30.9400 5.99000   1
  -1  10 -11 42.3000 7.34000   1
   1 -10  11 42.6700 8.46000   1
  -4   7 -12 206.940 15.1700   1
  -4  -7 -12 225.370 21.3100   1
   4  -7  12 241.380 20.8500   1
  -4   7 -12 243.260 24.6100   1
   4   7  12 196.830 12.5800   1
   0   2  16 193.120 18.0300   1
   0  -2  16 190.130 16.2200   1
  -8  -8  -6 30.0700 5.06000   1
  -8  -8  -6 25.8500 6.04000   1
   8  -8   6 34.2200 5.78000   1
   6   8 -12 168.610 10.0900   1
   6  -8 -12 177.720 9.96000   1
  -1 -12  -8 116.580 13.4700   1
   1  12   8 87.5200 15.6200   1
   1 -12   8 132.680 16.4800   1
 -11  -5  -1 83.3700 11.9400   1
 -11  -5  -1 80.7700 11.9500   1
  11  -5   1 85.0800 14.4600   1
 -11   5  -1 95.1800 8.75000   1
  12  -2  -3 72.7900 9.65000   1
 -12   2   3 95.5300 10.6000   1
 -12  -2   3 100.920 11.7400   1
  -7 -11  -2 262.520 10.2500   1
  -7 -11  -2 269.080 21.0800   1
   7 -11   2 288.580 18.8300   1
  -7  11  -2 254.070 29.2500   1
  -6 -12  -1 9.99000 2.99000   1
   6 -12   1 12.3600 2.93000   1
  -6 -12  -1 5.01000 1.31000   1
  -3   3  16 46.1400 6.28000   1
  -3  -3  16 47.8200 6.43000   1
 -11  -2   9 26.0900 4.94000   1
 -11  -2   9 19.5400 4.14000   1
 -11   2   9 19.6100 5.10000   1
  -9  -9  -1 22.0600 5.40000   1
  -9  -9  -1 21.4200 5.06000   1
   9  -9   1 33.3000 4.43000   1
  -9   9  -1 35.5300 7.10000   1
  -5 -10  -8 120.500 14.2000   1
   5 -10   8 130.140 10.4900   1
  -8   1  14 20.3300 3.88000   1
  -8  -1  14 17.2300 3.79000   1
  -8  -1  14 23.1000 4.92000   1
  -8   1  14 28.7500 4.19000   1
   0 -14   1 87.1000 15.3100   1
   0 -14  -1 106.580 11.6500   1
  -1  -8 -13 57.4000 10.0100   1
   1   8  13 55.7700 7.61000   1
  -1   8 -13 64.7800 10.1400   1
   1  -8  13 78.5300 10.1800   1
  -1   3  16 21.8400 4.86000   1
  -1  -3  16 23.0700 4.77000   1
   2 -13   5 51.9600 7.21000   1
  -2 -13  -5 39.8100 6.89000   1
  -8  -7  11 13.3700 3.08000   1
   8   7 -11 12.9100 3.04000   1
  -8   7  11 14.3500 4.09000   1
  -8 -10  -2 24.4100 5.42000   1
  -8 -10  -2 18.2400 4.77000   1
  -8  10  -2 15.5400 3.93000   1
   8 -10   2 28.6500 3.93000   1
 -10  -7  -2 21.9100 5.25000   1
 -10   7  -2 21.6900 5.23000   1
  10  -7   2 31.1700 4.82000   1
 -10  -7  -2 19.1000 4.14000   1
   4 -13   2 180.680 12.3000   1
  -4 -13  -2 179.530 22.0300   1
  12  -2  -2 34.7900 7.97000   1
 -12  -2   2 50.3400 10.6200   1
 -12   2   2 68.5300 10.6400   1
 -12   1   5 22.4300 4.51000   1
 -12  -1   5 24.1800 5.09000   1
  -9   0  13 257.300 20.2700   1
  -9   0  13 230.060 14.7600   1
   3   0  15 177.350 15.7500   1
   6 -12  -4 46.2300 7.54000   1
  -6  12   4 53.7900 10.4700   1
  -6 -12   4 42.2800 9.07000   1
   3  -8  12 141.650 26.3500   1
  -3  -8 -12 133.230 18.4900   1
   3   8  12 110.420 13.6700   1
  -3   8 -12 161.170 16.1000   1
   4 -10 -11 142.380 26.4500   1
  -4 -10  11 176.260 9.76000   1
   4  10 -11 158.850 20.8800   1
  -2 -13   6 12.7800 3.32000   1
   2 -13  -6 16.3800 3.62000   1
  -1 -14   0 220.220 14.5100   1
   1 -14   0 234.610 21.9400   1
   4 -13  -4 139.920 12.0200   1
  -4  13   4 106.640 19.9000   1
  -4 -13   4 114.640 17.0000   1
 -12  -2   4 78.2000 12.6100   1
 -12   2   4 77.1300 11.4000   1
  -9   4  12 53.5000 7.80000   1
  -9  -4  12 62.9800 8.44000   1
  -9  -4  12 51.2500 7.63000   1
  -5 -12  -4 161.790 15.8200   1
   5 -12   4 207.170 22.0900   1
  -5 -12  -4 166.260 20.3800   1
   3 -13   4 250.320 18.2500   1
  -3 -13  -4 270.360 21.0600   1
 -10  -8   2 15.2300 3.58000   1
  10  -8  -2 15.8300 3.49000   1
 -10   8   2 19.1400 5.81000   1
  -1 -14   1 16.9300 3.54000   1
   1 -14  -1 20.7600 4.53000   1
   6  -7 -13 144.550 24.2100   1
  -6  -7  13 224.050 17.5500   1
   6   7 -13 165.850 11.5600   1
 -11  -6   3 218.890 17.7400   1
 -11   6   3 212.850 34.0400   1
  11  -6  -3 233.850 9.20000   1
  -3 -11  10 195.740 14.0100   1
   3 -11 -10 173.190 14.9700   1
  -4   3 -14 401.760 16.4300   1
   4   3  14 383.080 22.4300   1
 -10  -8   3 131.560 16.5600   1
 -10   8   3 126.940 14.5500   1
  10  -8  -3 118.930 10.5700   1
 -11   6   2 56.2800 6.84000   1
 -11  -6   2 54.5000 8.54000   1
  11  -6  -2 39.7800 8.82000   1
  -9   1  13 72.8700 12.4100   1
  -9   1  13 71.6700 12.4800   1
  -9  -1  13 63.6100 9.01000   1
  -9  -1  13 83.0200 10.5900   1
   3  10  10 125.940 9.76000   1
  -3 -10 -10 150.590 10.0800   1
   3 -10  10 183.960 20.1700   1
   6  -9 -11 197.590 11.1700   1
   6   9 -11 176.660 11.1800   1
   3   1  15 89.4600 11.8400   1
   3  -1  15 83.3600 13.1400   1
  -3   1 -15 82.8500 12.8400   1
  -7  -6  13 60.7100 10.5600   1
  -7   6  13 50.6000 8.02000   1
  -9  -8   8 119.810 14.5500   1
   9  -8  -8 106.960 10.1600   1
  -9   8   8 116.270 6.22000   1
  -5   0  16 0.51000 2.16000   1
   8 -10  -6 78.4100 14.1200   1
  -8 -10   6 68.9800 8.92000   1
  -8  10   6 75.3600 12.6400   1
  -8  -6  12 43.1200 8.81000   1
  -8  -6  12 30.6800 5.36000   1
  -8   6  12 37.8700 5.44000   1
   4   7 -14 15.8800 3.43000   1
   4  -7 -14 15.8200 3.26000   1
  -4   7  14 16.2900 3.43000   1
 -11   2  -4 146.770 12.3400   1
 -11  -2  -4 153.300 14.4800   1
 -11  -2  -4 165.180 18.5800   1
 -12   0   0 129.980 17.3400   1
   2   6  14 40.3800 8.10000   1
  -2   6 -14 50.2100 8.58000   1
   2  -6  14 50.4000 8.52000   1
   1 -14   1 15.8500 3.51000   1
  -1 -14  -1 15.8900 4.33000   1
   7 -10   5 131.120 9.47000   1
  -7 -10  -5 120.490 12.1000   1
  -7 -10  -5 127.250 15.8800   1
 -10  -3  11 19.5400 4.26000   1
 -10  -3  11 14.7400 3.32000   1
 -10   3  11 30.9600 4.71000   1
  -7   9  10 271.120 8.98000   1
   7  -9 -10 253.770 10.8500   1
 -10   7   7 154.050 14.7100   1
  10  -7  -7 121.970 3.53000   1
 -10  -7   7 146.410 14.2900   1
   8  -8 -10 38.6200 7.29000   1
  -8   8  10 55.0100 6.76000   1
 -12   2   1 22.3400 5.35000   1
  12  -2  -1 9.24000 2.01000   1
 -12  -2   1 23.5700 5.07000   1
   0 -14  -2 6.74000 2.19000   1
   0 -14   2 12.3100 2.82000   1
  10  -8  -1 270.760 18.3100   1
 -10   8   1 250.380 14.8300   1
 -10  -8   1 251.240 24.2300   1
   1   0  16 252.680 19.0100   1
  -6   4 -12 269.690 26.5100   1
  -6  -4 -12 271.480 20.9000   1
  -6   4 -12 258.120 10.6900   1
  11  -6  -4 14.1000 3.94000   1
 -11  -6   4 27.2500 4.30000   1
 -11   6   4 24.5000 5.04000   1
  -7   0  15 5.18000 1.77000   1
  -7   0  15 -0.1400 1.75000   1
  -5  -1  16 91.7600 10.4100   1
  -5   1  16 99.5800 13.1000   1
 -10   5  -5 75.2700 11.6500   1
 -10  -5  -5 46.9700 7.30000   1
 -10  -5  -5 67.1400 8.74000   1
   3   5  14 117.050 9.08000   1
  -3   5 -14 131.260 15.2200   1
 -10   0  -7 8.01000 3.39000   1
 -10   0  -7 9.14000 2.52000   1
  -7  -8  -8 66.6800 10.4300   1
   7  -8   8 82.0800 12.1000   1
  -7  -8  -8 80.4100 11.1700   1
  -8  -5  -9 188.870 24.1100   1
  -8   5  -9 205.500 20.4200   1
  -8   5  -9 180.790 23.3100   1
 -12  -1   0 162.740 17.0400   1
 -12   1   0 162.150 16.6400   1
   1 -13   6 118.400 12.5900   1
  -1 -13  -6 108.380 11.8800   1
   7  -7   9 195.320 22.0700   1
  -7   7  -9 159.210 12.4800   1
 -11   6   1 261.850 14.1100   1
 -11  -6   1 275.140 10.1800   1
  11  -6  -1 277.610 25.5900   1
  -8   2  14 94.9500 6.74000   1
  -8  -2  14 82.7600 14.7900   1
  -8   2  14 97.4500 5.31000   1
  -8  -2  14 95.1600 12.7400   1
 -11  -4   8 84.4100 10.9300   1
 -11   4   8 74.4700 12.1400   1
 -10  -8   4 35.8300 5.21000   1
  10  -8  -4 26.6000 6.73000   1
 -10   8   4 26.6500 6.37000   1
  -1 -14   2 198.230 19.4600   1
   1 -14  -2 223.510 23.3000   1
  -5   6 -12 44.3100 7.09000   1
  -5   6 -12 44.0600 5.82000   1
   5   6  12 41.1100 6.68000   1
   2  -6 -15 124.540 8.74000   1
  -2   6  15 150.840 18.2500   1
   2   6 -15 161.210 20.5700   1
  -2  -6  15 143.270 21.6900   1
  -2  -6  15 158.570 17.2700   1
  -6  -6 -11 30.7400 6.28000   1
  -6   6 -11 53.9800 8.56000   1
  -6   6 -11 44.3900 7.59000   1
   6   6  11 31.6100 6.09000   1
 -10  -6  -4 39.5000 7.00000   1
 -10   6  -4 53.5000 7.13000   1
  10  -6   4 37.8200 6.62000   1
 -10  -6  -4 37.2000 5.79000   1
 -12  -2   5 248.310 16.6900   1
 -12   2   5 242.560 12.9200   1
 -12   0   6 28.8100 3.81000   1
   6 -11   5 160.090 18.0900   1
  -6 -11  -5 137.450 16.2100   1
  -6 -11  -5 131.160 14.7400   1
   1  -1  16 183.640 21.7400   1
   1   1  16 171.240 16.1800   1
  -7   1  15 142.910 23.5400   1
  -7   1  15 158.980 19.0300   1
  -7  -1  15 148.560 19.1500   1
  -7  -1  15 156.030 13.2400   1
   5   4  13 179.870 17.5700   1
  -5   4 -13 191.940 17.3400   1
  -5   4 -13 171.030 16.5000   1
 -10   1  -7 136.890 8.66000   1
 -10  -1  -7 147.940 13.0000   1
 -10  -1  -7 126.350 14.1000   1
 -10   1  -7 131.380 18.3900   1
   5 -11  -9 175.040 13.2600   1
  -5 -11   9 195.380 11.2900   1
  -9  -8  -4 13.3800 3.27000   1
  -9   8  -4 11.8300 3.11000   1
   9  -8   4 21.0800 4.39000   1
  -9  -8  -4 8.49000 3.36000   1
  -9  -8  -4 8.96000 2.06000   1
  -4   3  16 116.350 9.93000   1
  -4  -3  16 107.210 10.2200   1
   1   5  15 130.310 10.6400   1
  -1   5 -15 152.470 18.5400   1
   1  -5  15 130.950 11.7400   1
  -8   3 -10 29.6600 5.82000   1
  -8   3 -10 26.7700 4.53000   1
  -8  -3 -10 31.5100 4.89000   1
  -8  -3 -10 23.3100 5.65000   1
  -8  -3 -10 21.7600 4.63000   1
  -9  -9   6 42.5300 6.29000   1
  -9   9   6 44.5900 8.56000   1
   9  -9  -6 30.0300 6.06000   1
   3 -12   7 4.82000 1.96000   1
  -3 -12  -7 5.73000 1.78000   1
  -7 -11   6 77.2100 10.9500   1
  -7  11   6 77.8900 10.6900   1
   7 -11  -6 74.5000 13.0400   1
  -6 -12  -2 237.350 11.0000   1
  -6 -12  -2 277.530 20.5900   1
   6 -12   2 273.910 17.6900   1
  -1   6  15 27.5500 4.85000   1
  -1  -6  15 21.1100 4.69000   1
   1   6 -15 28.9200 5.67000   1
  -2   4 -15 207.170 21.0300   1
   2   4  15 201.560 14.7300   1
   1  11  10 84.0700 11.0200   1
  -1 -11 -10 87.4800 17.9100   1
   1 -11  10 99.9000 9.63000   1
 -12  -1   6 181.220 14.8600   1
 -12   1   6 189.660 21.1000   1
  -9   0  -9 27.6800 3.96000   1
  -9   0  -9 17.4800 4.12000   1
  -9  -2  13 228.670 12.0000   1
  -9   2  13 201.750 16.4300   1
  -9   2  13 230.420 8.93000   1
  -9  -2  13 212.000 34.8000   1
   0  -3  16 31.7100 5.09000   1
   0   3  16 27.9900 5.06000   1
  -9   4  -8 74.4700 9.29000   1
  -9  -4  -8 101.770 9.32000   1
  -9  -4  -8 59.1400 12.0900   1
  -9   4  -8 82.2600 10.0600   1
   1 -14   2 71.8400 9.74000   1
  -1 -14  -2 71.4000 10.9900   1
  -3   2 -15 270.000 26.7400   1
   3   2  15 275.190 18.2900   1
 -11   4  -3 22.8100 5.38000   1
 -11  -4  -3 28.6100 4.86000   1
 -11  -4  -3 12.6100 2.94000   1
   6 -10   7 243.850 18.7000   1
  -6 -10  -7 197.380 25.8100   1
  -6 -10  -7 195.460 20.6600   1
 -11  -5   7 273.510 18.0300   1
 -11   5   7 269.260 15.4100   1
  -3  -6  15 308.870 20.7000   1
   3   6 -15 310.880 20.3200   1
   3  -6 -15 268.460 11.1200   1
  -3   6  15 302.020 20.2700   1
  12  -3  -3 24.5400 7.69000   1
 -12   3   3 55.4600 5.90000   1
 -12  -3   3 38.3600 6.33000   1
 -11  -3   9 151.680 14.2700   1
 -11   3   9 160.470 17.3400   1
  -2 -14   0 297.910 14.8700   1
   2 -14   0 269.920 10.5700   1
  -7   4 -11 49.1900 8.87000   1
  -7   4 -11 58.0500 10.5700   1
  -7  -4 -11 42.6000 6.64000   1
  -4 -12  -6 94.4300 7.30000   1
   4 -12   6 115.170 9.88000   1
  -2 -14   1 61.8800 9.78000   1
   2 -14  -1 75.1300 10.1600   1
  -6  11   8 67.2100 8.73000   1
  -6 -11   8 83.3800 8.70000   1
   6 -11  -8 78.5700 13.4900   1
  -5   5  15 21.2900 4.41000   1
  -5  -5  15 25.0500 5.60000   1
  -6 -12   5 181.960 13.1300   1
   6 -12  -5 187.390 14.5400   1
  -6  12   5 167.840 22.6200   1
 -10   8   0 36.0900 6.32000   1
  10  -8   0 38.2700 5.67000   1
 -10  -8   0 36.8900 5.69000   1
 -12   3   2 57.9800 10.4600   1
  12  -3  -2 32.8200 6.11000   1
 -12  -3   2 45.3400 7.19000   1
   3   7  13 103.780 7.71000   1
  -3  -7 -13 88.3400 17.9000   1
  -3   7 -13 103.680 17.0400   1
   3  -7  13 108.370 10.6000   1
  -3   7 -13 89.0300 9.05000   1
  -9  -9  -2 284.160 9.65000   1
   9  -9   2 298.020 18.1900   1
  -9   9  -2 346.230 19.4900   1
  -9  -9  -2 285.090 10.3000   1
  -9  -9  -2 262.280 16.8400   1
 -10   4  -6 132.420 11.8000   1
 -10   4  -6 112.190 9.22000   1
 -10  -4  -6 103.830 13.9600   1
 -10  -4  -6 127.500 12.1100   1
  -9  -1  -9 264.880 22.1900   1
  -9   1  -9 222.960 20.6200   1
  -9  -1  -9 227.220 8.78000   1
  -9   1  -9 245.810 18.9100   1
 -11   6   5 317.290 16.9600   1
 -11  -6   5 364.340 13.8500   1
  11  -6  -5 340.750 13.0900   1
  -4 -13  -3 292.410 12.9800   1
   4 -13   3 314.620 11.7100   1
  -3 -13   6 103.540 12.1300   1
   3 -13  -6 92.0300 9.13000   1
  -8   9  -5 54.1200 7.34000   1
   8  -9   5 43.4400 6.92000   1
  -8  -9  -5 43.8700 7.36000   1
  -8  -9  -5 38.4900 6.62000   1
  -5  -2  16 89.8400 9.11000   1
  -5   2  16 84.5100 14.7900   1
  -2   4  16 156.660 16.7900   1
  -2  -4  16 138.780 3.67000   1
  -2  -4  16 157.520 15.8600   1
  -5   8  13 111.340 15.0400   1
   5  -8 -13 92.2500 6.19000   1
   5   8 -13 84.7400 13.4600   1
   5   9 -12 125.780 7.43000   1
   5  -9 -12 97.8400 12.1400   1
   1   7  14 169.880 16.1500   1
  -1  -7 -14 195.860 16.6300   1
   1  -7  14 214.210 34.5300   1
  -1   7 -14 182.820 22.0900   1
   4 -11   8 152.760 14.0100   1
  -4 -11  -8 135.410 13.2900   1
 -12   2   0 51.7900 9.32000   1
 -12  -2   0 42.3500 5.56000   1
  -5 -13   1 25.4100 5.71000   1
   5 -13  -1 30.4500 5.14000   1
  -5  13   1 16.6100 4.56000   1
 -12   3   4 153.270 11.0500   1
 -12  -3   4 138.820 15.6900   1
 -10  -5  10 82.6400 11.0500   1
 -10   5  10 72.5700 10.5100   1
 -11  -5  -2 54.1400 10.0200   1
 -11   5  -2 71.1200 13.5700   1
 -11  -5  -2 64.7200 14.0700   1
  11  -5   2 68.5000 13.0500   1
  -6   4  15 43.9300 7.36000   1
  -6   4  15 55.7900 6.90000   1
  -6  -4  15 69.6900 11.8600   1
  -7  -9  -7 48.4900 7.30000   1
  -7  -9  -7 46.6000 7.37000   1
   7  -9   7 52.7700 8.25000   1
  -7 -11  -3 105.730 12.7600   1
   7 -11   3 131.820 14.0000   1
  -7 -11  -3 105.110 8.34000   1
  11  -6   0 29.9300 5.48000   1
 -11   6   0 43.1800 6.61000   1
 -11  -6   0 30.9500 4.64000   1
  -4 -13   5 66.6000 12.1500   1
   4 -13  -5 58.7400 12.3200   1
  -4  13   5 45.4800 9.94000   1
 -10   6   9 9.78000 2.58000   1
 -10  -6   9 11.4600 3.26000   1
   4 -12  -8 196.310 15.5800   1
  -4 -12   8 215.790 8.71000   1
   0 -14  -3 97.1400 11.6900   1
   0 -14   3 90.1700 10.1400   1
   5 -12  -7 96.5900 11.8400   1
  -5 -12   7 93.9300 11.0900   1
 -11   0  10 82.9300 14.7500   1
 -11   0  10 77.0100 14.3200   1
 -10  -8   5 199.370 15.7200   1
  10  -8  -5 191.380 14.9000   1
 -10   8   5 200.880 14.2000   1
  -5  13   2 45.6300 8.10000   1
   5 -13  -2 58.3200 10.2600   1
  -5 -13   2 57.6500 12.1100   1
  -6   6  14 99.2100 7.58000   1
  -6   6  14 110.850 10.3200   1
  -6  -6  14 111.060 12.9300   1
   1 -12  -9 173.670 12.7200   1
  -1 -12   9 186.170 11.0100   1
   2 -14   1 74.5900 15.8000   1
  -2 -14  -1 78.0700 10.7200   1
   2  -9  12 95.9300 12.0700   1
   2   9  12 63.0000 10.6000   1
  -2  -9 -12 77.7200 11.6700   1
  -2   9 -12 89.1300 11.8600   1
   1 -14  -3 174.970 22.4700   1
  -1 -14   3 189.810 20.2900   1
   1  -2  16 63.7200 10.0900   1
   1   2  16 46.5800 6.91000   1
   2 -14  -2 380.980 19.3100   1
  -2 -14   2 354.510 12.6600   1
  -2 -12  -8 81.4600 10.8900   1
   2  12   8 52.6900 9.56000   1
   2 -12   8 101.330 10.1800   1
  -7   2  15 60.3800 8.61000   1
  -7  -2  15 57.8200 10.8800   1
  -7   2  15 48.4400 8.08000   1
  -8   5  13 83.9800 11.6800   1
  -8   5  13 79.1700 13.1600   1
  -8  -5  13 91.4400 8.75000   1
  -8  -5  13 70.1800 11.8700   1
  -4   6 -13 126.920 17.3400   1
  -4   6 -13 88.7800 15.9500   1
   4   6  13 120.330 8.19000   1
 -11   3  -4 41.7900 6.20000   1
 -11  -3  -4 41.9500 5.70000   1
 -11  -3  -4 46.3400 6.58000   1
  -7   6 -10 48.8500 6.98000   1
  -7  -6 -10 35.0500 5.54000   1
 -10   2  -7 51.0700 8.15000   1
 -10   2  -7 61.3000 9.65000   1
 -10  -2  -7 57.7500 11.3500   1
 -10  -2  -7 56.5100 7.63000   1
  -9   6  11 349.930 22.5900   1
  -9  -6  11 379.980 30.3700   1
 -10   0  12 175.970 12.5100   1
 -10   0  12 169.750 16.0200   1
 -12   0  -1 136.100 15.0400   1
   6 -10 -10 92.6000 14.9100   1
  -8  10  -3 98.2400 12.9300   1
   8 -10   3 103.230 7.42000   1
  -8 -10  -3 96.1900 11.4000   1
  -8 -10  -3 111.200 10.7800   1
   5 -13   0 35.2700 4.96000   1
  -5 -13   0 26.9300 3.73000   1
  -3   4  16 90.8000 8.94000   1
  -3  -4  16 67.2800 11.2400   1
   3  11   9 239.280 13.7500   1
  -3 -11  -9 220.470 17.4700   1
   3 -11   9 255.270 9.79000   1
  -1  -4  16 313.780 12.9500   1
  -1  -4  16 326.590 10.5500   1
  -1   4  16 328.680 28.2700   1
  -9  -7  10 149.930 13.9300   1
  -9   7  10 124.310 18.7500   1
 -11  -1  10 25.5300 4.98000   1
 -11  -1  10 21.3000 5.04000   1
 -11   1  10 25.8200 5.91000   1
   2 -12  -9 201.630 15.1300   1
  -2 -12   9 237.960 9.60000   1
  12  -3  -1 62.1400 12.1300   1
 -12   3   1 85.6600 14.8700   1
 -12  -3   1 69.3800 7.68000   1
  -4 -11  10 16.2100 4.17000   1
   4 -11 -10 16.4400 3.93000   1
 -12   2   6 81.3600 13.3000   1
 -12  -2   6 85.6500 13.6100   1
  -6   0 -13 0.00000 2.34000   1
  -6   0 -13 7.70000 3.34000   1
   2  10  11 52.9300 9.50000   1
  -2 -10 -11 55.7000 8.07000   1
   2 -10  11 71.8500 11.2200   1
   2  -9 -13 5.43000 1.84000   1
  -2   9  13 3.50000 2.75000   1
   2   9 -13 4.98000 1.74000   1
  -2  -9  13 1.83000 1.02000   1
 -10  -7  -3 19.2000 3.98000   1
 -10  -7  -3 20.4000 5.17000   1
  10  -7   3 16.4600 4.24000   1
 -10   1  12 115.820 10.0500   1
 -10  -1  12 110.690 14.3100   1
 -10  -1  12 126.350 7.11000   1
 -10   1  12 113.410 10.3500   1
 -12  -1  -1 258.850 18.5200   1
 -12   1  -1 247.590 27.8200   1
   8  -9  -9 18.1400 4.52000   1
  -8   9   9 20.1100 4.86000   1
   1  -9 -13 15.1300 3.17000   1
  -1   9  13 16.2400 3.76000   1
  -1  -9  13 15.0700 3.17000   1
   1   9 -13 14.4800 4.00000   1
  -5 -11  -7 21.2400 4.71000   1
   5 -11   7 20.4500 5.38000   1
  -8  -3  14 112.860 9.95000   1
  -8   3  14 103.270 13.8400   1
  -8  -3  14 97.6900 8.85000   1
  -8   3  14 113.890 14.1100   1
   1 -13  -7 19.2600 4.41000   1
  -1 -13   7 20.8100 5.65000   1
   0 -12  -9 213.630 18.5200   1
   0 -12   9 243.230 8.18000   1
   0   6  15 25.3900 3.87000   1
   0  -6  15 34.2500 5.32000   1
   0   6 -15 35.3800 6.20000   1
  -4   4 -14 29.8200 6.79000   1
   4   4  14 26.3000 4.45000   1
   5 -13  -3 75.4400 9.35000   1
  -5 -13   3 57.8400 10.2700   1
  -5  13   3 44.4400 10.6400   1
  -7   5  14 2.83000 1.02000   1
  -7  -5  14 3.51000 1.73000   1
  -7   5  14 4.15000 1.95000   1
 -11   0  -5 9.20000 3.55000   1
 -11   0  -5 11.5600 4.44000   1
 -12  -3   5 88.6300 10.4900   1
 -12   3   5 92.6400 10.1900   1
  -6   1 -13 192.990 19.4200   1
  -6  -1 -13 160.630 13.1600   1
  -6  -1 -13 198.810 16.8500   1
  -9   2  -9 43.4000 8.11000   1
  -9  -2  -9 41.4600 6.44000   1
  -9  -2  -9 28.3200 5.97000   1
  -9   2  -9 34.8900 6.13000   1
   2 -10 -12 34.0300 5.37000   1
  -2  10  12 40.1100 5.87000   1
  -2 -10  12 43.2400 8.52000   1
   2  10 -12 49.4300 7.54000   1
  -8  10   7 78.2900 13.5400   1
   8 -10  -7 66.9900 10.6500   1
   1 -10 -12 18.2800 3.83000   1
  -1  10  12 13.8500 2.92000   1
  -1 -10  12 13.5800 2.83000   1
   1  10 -12 10.9600 3.06000   1
  -1 -14  -3 89.4100 7.64000   1
   1 -14   3 98.9500 12.4100   1
  -7   0 -12 301.960 16.7000   1
  -7   0 -12 306.770 18.7200   1
  -7   0 -12 303.050 18.9700   1
  -3 -13  -5 181.930 21.6500   1
   3 -13   5 188.690 21.4900   1
 -12   0   7 69.8000 7.55000   1
   2   8  13 144.970 6.56000   1
  -2  -8 -13 159.050 11.8300   1
  -2   8 -13 159.920 18.3100   1
   2  -8  13 182.230 22.8400   1
  -4  -6  15 132.600 11.3400   1
   4  -6 -15 94.4600 9.64000   1
  -4   6  15 113.040 8.80000   1
 -10   4  11 147.880 11.1700   1
 -10  -4  11 124.610 9.39000   1
 -10  -4  11 148.720 7.05000   1
  -5   7  14 53.0500 7.96000   1
  -5  -7  14 37.1400 7.68000   1
   5  -7 -14 32.8000 5.77000   1
   5   7 -14 40.1000 8.35000   1
   0 -13  -7 20.6900 3.87000   1
   0 -13   7 20.7400 5.25000   1
   2 -13   6 49.2600 8.51000   1
   2  13   6 29.8100 5.63000   1
  -2 -13  -6 46.7400 7.17000   1
   5 -10 -11 79.2300 10.4200   1
   5  10 -11 83.4700 7.39000   1
 -11   1  -5 103.450 12.0400   1
 -11   1  -5 112.640 8.69000   1
 -11  -1  -5 90.9400 11.7300   1
 -11  -1  -5 105.020 10.8300   1
   2 -14   2 123.400 17.8300   1
  -2 -14  -2 110.660 15.6400   1
  -5 -13  -1 242.030 8.70000   1
   5 -13   1 264.560 24.8600   1
   7 -10  -9 133.890 12.8700   1
  -7  10   9 139.340 10.0000   1
  -9  -3  13 7.93000 2.05000   1
  -9   3  13 6.79000 1.73000   1
  -9  -3  13 6.56000 2.24000   1
  -9   3  13 8.15000 2.16000   1
  -5 -12  -5 26.0100 4.29000   1
   5 -12   5 29.8600 5.22000   1
  -5 -12  -5 24.5000 4.63000   1
 -10  -8  -1 234.110 12.1400   1
 -10  -8  -1 233.760 16.0200   1
  10  -8   1 242.890 16.8300   1
 -10   8  -1 240.180 13.9500   1
  -3   3 -15 11.3100 5.49000   1
   3   3  15 11.3600 2.63000   1
   2 -14  -3 5.37000 2.73000   1
  -2 -14   3 4.64000 1.67000   1
  -5   0 -14 254.510 27.1400   1
  -7  -1 -12 18.6300 3.95000   1
  -7   1 -12 26.3300 5.11000   1
  -7  -1 -12 28.5400 4.30000   1
  -7   1 -12 17.6900 4.69000   1
  -7   1 -12 22.2800 4.58000   1
  -7  -1 -12 25.4700 4.96000   1
  -2 -13   7 235.390 7.99000   1
   2 -13  -7 194.780 10.9200   1
  -3   9  13 25.1600 3.77000   1
   3  -9 -13 27.4000 4.98000   1
   3   9 -13 30.3000 4.24000   1
  -3  -9  13 23.0900 3.68000   1
 -11   6   6 191.750 12.9400   1
 -11  -6   6 163.890 14.8100   1
  -9  -5  12 117.260 10.6900   1
  -9  -5  12 101.490 3.49000   1
  -9   5  12 97.2400 8.25000   1
 -12   1   7 16.2000 4.01000   1
 -12  -1   7 9.28000 2.94000   1
 -10   7   8 18.4100 4.16000   1
 -10  -7   8 22.7600 3.65000   1
  -8 -11   2 32.7700 5.60000   1
   8 -11  -2 42.6100 8.42000   1
  -8  11   2 36.6500 6.98000   1
   9  -6   7 50.1300 9.39000   1
  -9   6  -7 44.5800 8.00000   1
  -9  -6  -7 39.8200 7.27000   1
   2  -8 -14 7.29000 2.33000   1
  -2   8  14 4.19000 1.53000   1
  -2  -8  14 7.14000 1.91000   1
   2   8 -14 7.49000 2.33000   1
  -9   7  -6 244.030 19.8500   1
   9  -7   6 280.270 19.2600   1
  -9  -7  -6 244.350 21.2900   1
  -6 -12  -3 14.6300 3.24000   1
   6 -12   3 31.1300 5.82000   1
  -6 -12  -3 28.7600 4.35000   1
 -11  -2  10 194.160 6.76000   1
 -11  -2  10 202.530 18.9500   1
 -11   2  10 200.800 10.8700   1
  -9  -9   7 192.090 15.3400   1
   9  -9  -7 161.220 14.4200   1
  -9   9   7 198.850 11.6500   1
   8 -11  -1 75.8500 10.4100   1
  -8 -11   1 89.3800 13.1800   1
  -8  11   1 124.300 18.6000   1
  -5   3  16 134.630 13.2400   1
  -5  -3  16 135.070 10.8000   1
  -5   1 -14 66.2900 14.9200   1
  -5  -1 -14 42.2500 6.85000   1
 -11  -6  -1 92.9200 13.2600   1
 -11  -6  -1 94.7300 10.5100   1
 -11   6  -1 103.780 5.83000   1
  11  -6   1 97.5300 13.0700   1
 -10  -2  12 64.5600 7.93000   1
 -10   2  12 61.2300 12.2100   1
 -10   2  12 51.2000 9.99000   1
 -10  -2  12 52.1300 8.57000   1
 -12  -2  -1 9.86000 2.06000   1
 -12   2  -1 9.78000 2.52000   1
 -12  -3   0 39.3500 6.67000   1
  12  -3   0 26.3500 5.83000   1
 -12   3   0 40.9700 7.52000   1
  -8 -11   3 16.1000 3.80000   1
   8 -11  -3 22.7700 5.01000   1
  -8  11   3 24.1200 4.73000   1
   1  -8 -14 106.580 9.39000   1
  -1   8  14 109.190 10.0800   1
  -1  -8  14 113.390 9.54000   1
   1   8 -14 109.920 9.31000   1
  -4   4  16 21.6200 4.49000   1
  -4  -4  16 16.1600 3.37000   1
  -8   4 -10 148.080 17.2500   1
  -8   4 -10 176.850 12.2700   1
  -8  -4 -10 131.740 12.1600   1
  -8  -4 -10 151.770 16.2100   1
 -10  -8   6 73.6700 10.2800   1
 -10   8   6 74.5000 9.87000   1
  10  -8  -6 52.6400 11.3000   1
   3 -12  -9 169.440 33.5300   1
  -3 -12   9 185.170 6.46000   1
   3 -10 -12 44.0600 6.98000   1
  -3  10  12 52.5200 7.77000   1
  -3 -10  12 44.8800 7.50000   1
   3  10 -12 49.9200 7.59000   1
  -6   0  16 63.0500 9.71000   1
  -9   8   9 7.44000 1.97000   1
  -9  -8   9 5.47000 1.96000   1
   9  -8  -9 3.73000 1.00000   1
   0   9  13 171.830 14.0700   1
   0  -9 -13 169.500 34.8300   1
   0  -9  13 192.070 16.4700   1
   0   9 -13 188.190 14.4600   1
   8  -7   8 73.0900 8.79000   1
  -8  -7  -8 66.7200 9.26000   1
   6 -12  -6 14.6300 3.52000   1
  -6 -12   6 13.4000 2.80000   1
  -6  12   6 11.8600 2.65000   1
  -7  11   7 78.2800 10.3300   1
   7 -11  -7 88.3600 8.12000   1
  -7 -11   7 78.4100 9.37000   1
  -6  -2 -13 19.5100 4.36000   1
  -6   2 -13 15.2400 3.57000   1
  -6   2 -13 12.0000 3.17000   1
  -1 -14   4 64.6100 12.1900   1
   1 -14  -4 75.0900 10.6600   1
   0 -14  -4 46.1700 6.15000   1
   0 -14   4 57.3700 9.91000   1
   0  10 -12 64.3100 11.2400   1
   0 -10 -12 46.8900 7.81000   1
   0 -10  12 64.2600 10.6200   1
   0  10  12 47.8100 6.40000   1
   0  -4  16 201.380 24.2600   1
   0   4  16 171.960 19.4700   1
   0   4 -16 172.200 15.1900   1
  -1   3 -16 152.420 17.2400   1
   1   3  16 149.320 11.7500   1
   1  -3  16 149.830 11.3800   1
  -6  -5 -12 110.600 4.68000   1
  -6   5 -12 140.050 19.3300   1
  -6   5 -12 118.310 11.9600   1
   6   5  12 95.7300 9.89000   1
  -3 -14   1 419.500 11.3400   1
   3 -14  -1 406.550 17.5500   1
  -5  -9 -10 321.640 12.2100   1
   5  -9  10 417.880 30.1700   1
  -7  -3  15 114.930 11.0700   1
  -7   3  15 118.080 13.7400   1
  -7   3  15 101.280 11.6200   1
  -9 -10   2 84.3200 11.7900   1
  -9 -10   2 72.8000 8.74000   1
   9 -10  -2 77.3900 10.4900   1
  -9  10   2 93.6500 11.4000   1
 -10  -3  -7 174.920 12.8900   1
 -10   3  -7 184.570 20.2000   1
 -10  -3  -7 140.790 17.1600   1
 -10   3  -7 181.660 19.5100   1
   5 -13  -4 66.1000 15.5100   1
  -5 -13   4 73.4400 11.5600   1
  -5  13   4 93.2000 8.05000   1
  -3 -14   0 36.4100 6.27000   1
   3 -14   0 34.8200 6.66000   1
  12  -4  -3 180.320 6.94000   1
 -12   4   3 196.750 19.7400   1
 -12  -4   3 183.030 6.51000   1
 -11   4   9 30.1600 4.64000   1
 -11  -4   9 44.3700 7.41000   1
   3  -8 -14 9.37000 2.65000   1
  -3   8  14 12.8100 3.37000   1
  -3  -8  14 8.11000 1.80000   1
   3   8 -14 10.6600 2.89000   1
  -2 -11 -10 16.9000 4.05000   1
   2  11  10 16.8800 3.53000   1
   2 -11  10 22.4300 3.36000   1
 -11   5   8 58.9700 9.39000   1
 -11  -5   8 69.0000 10.5900   1
  -5  -8 -11 179.530 19.3600   1
   5   8  11 183.890 13.0600   1
   5  -8  11 198.830 19.1600   1
   4 -13   4 74.8800 11.4200   1
  -4 -13  -4 48.3100 10.1900   1
  -4 -13  -4 67.4900 9.34000   1
  -6  -1  16 87.3400 11.2200   1
  -6   1  16 74.2500 12.8700   1
  -8  -8  -7 148.980 14.9700   1
  -8  -8  -7 131.060 9.25000   1
   8  -8   7 138.250 15.2000   1
  -9 -10   3 33.6500 6.09000   1
  -9 -10   3 40.3800 6.20000   1
  -9  10   3 51.0600 7.65000   1
   9 -10  -3 44.0000 7.24000   1
   2   0  16 12.2700 4.02000   1
  -9  -9  -3 42.8900 7.88000   1
  -9  -9  -3 29.0000 5.53000   1
  -9  -9  -3 45.2400 6.49000   1
  -9   9  -3 42.1200 8.28000   1
   9  -9   3 51.0700 7.82000   1
 -11  -2  -5 23.6000 4.89000   1
 -11  -2  -5 36.4000 5.26000   1
 -11   2  -5 21.5400 4.28000   1
 -11   2  -5 22.5000 4.66000   1
 -12  -4   2 55.7900 8.53000   1
 -12   4   2 57.3900 9.57000   1
  12  -4  -2 33.5700 7.21000   1
 -12  -3   6 128.630 8.29000   1
 -12   3   6 156.070 16.6600   1
  -9 -10   1 70.2000 9.95000   1
  -9 -10   1 73.7800 7.98000   1
  -9  10   1 97.0400 15.1400   1
   9 -10  -1 79.3900 11.7200   1
  -8 -11   0 180.130 10.9000   1
   8 -11   0 170.770 19.9900   1
  -8  11   0 177.060 17.5700   1
   5   5  13 19.3800 4.27000   1
  -5   5 -13 15.7300 3.79000   1
  -5   5 -13 26.8800 4.19000   1
  -7   2 -12 105.900 12.0100   1
  -7   2 -12 86.4000 12.0800   1
  -7   2 -12 97.2700 16.3900   1
  -7  -2 -12 114.650 13.5800   1
  -1  11  11 40.5300 7.60000   1
   1 -11 -11 54.2700 8.32000   1
  -1 -11  11 51.6600 9.52000   1
  -3 -14   2 58.9400 8.56000   1
   3 -14  -2 66.0400 12.9900   1
   1  12   9 129.310 4.69000   1
  -1 -12  -9 123.990 10.9000   1
   1 -12   9 165.680 31.6900   1
  -7 -10  -6 12.2400 4.22000   1
  -7 -10  -6 1.76000 2.54000   1
   7 -10   6 9.71000 2.25000   1
  -4  -9 -11 7.17000 2.58000   1
   4   9  11 2.60000 1.21000   1
   4  -9  11 6.68000 2.56000   1
  12  -4  -4 4.98000 1.83000   1
 -12   4   4 2.92000 2.27000   1
 -12  -4   4 10.9300 2.87000   1
 -12   2   7 53.6900 10.1400   1
 -12  -2   7 68.1700 10.7100   1
   2 -11 -11 132.450 9.51000   1
  -2 -11  11 192.400 16.1300   1
  -7 -12   2 64.7800 11.1100   1
   7 -12  -2 97.9400 7.10000   1
  -7  12   2 99.5700 11.9800   1
  -4 -13   6 57.1600 8.61000   1
   4 -13  -6 56.4000 9.10000   1
  -1 -13  -7 62.0900 9.20000   1
   1 -13   7 73.9000 6.55000   1
   7 -12  -1 6.74000 2.43000   1
  -7 -12   1 5.07000 2.36000   1
  -7  12   1 10.9700 4.59000   1
   6  -8  10 120.640 14.9000   1
  -6   8 -10 69.1900 11.7700   1
  -6  -8 -10 111.130 13.7200   1
   7   8 -12 14.5700 3.58000   1
  -7   8  12 14.2700 3.52000   1
   7  -8 -12 11.9000 3.49000   1
  -8  11   4 8.18000 2.88000   1
  -8 -11   4 0.89000 1.04000   1
   8 -11  -4 5.93000 2.31000   1
   2   1  16 238.740 17.4800   1
   2  -1  16 285.470 23.1400   1
 -12   0  -2 435.000 11.9400   1
   2   5  15 58.3400 9.64000   1
  -2   5 -15 63.5400 8.89000   1
   5 -13   2 33.7500 5.10000   1
  -5 -13  -2 24.9900 3.99000   1
  -9   3  -9 132.160 14.4000   1
  -9  -3  -9 137.010 10.1500   1
  -9  -3  -9 96.1000 12.0900   1
  -9   3  -9 121.840 17.2700   1
  -8   0 -11 22.8500 5.72000   1
  -8   0 -11 22.6900 5.64000   1
  -9   5  -8 14.1600 5.19000   1
  -9  -5  -8 21.4200 4.69000   1
  -9   5  -8 23.6200 3.49000   1
 -11  -5  -3 50.6400 9.75000   1
 -11  -5  -3 42.9000 9.16000   1
 -11   5  -3 61.9900 10.2700   1
  11  -5   3 51.8200 7.52000   1
   3 -14   1 278.140 17.3600   1
  -3 -14  -1 257.790 21.1400   1
 -10  -6  -5 64.0700 11.5300   1
 -10  -6  -5 49.0100 7.74000   1
 -10   6  -5 71.6700 10.4600   1
  10  -6   5 56.5200 9.72000   1
  -5   2 -14 68.6300 11.0600   1
  -5  -2 -14 74.3300 8.90000   1
   5   2  14 52.5400 10.0400   1
  -9  -8  -5 223.500 7.64000   1
  -9   8  -5 236.100 22.9100   1
   9  -8   5 240.550 23.6700   1
 -11  -4  -4 105.750 12.7800   1
 -11  -4  -4 125.770 10.7100   1
 -11   4  -4 126.910 17.3300   1
   3   6  14 15.0100 3.05000   1
  -3   6 -14 16.6700 3.55000   1
   3  -6  14 17.8100 3.54000   1
  -2   0  17 164.380 18.1000   1
  -6 -11  -6 63.0100 9.34000   1
   6 -11   6 79.9500 10.9300   1
  -6 -11  -6 81.3800 5.88000   1
   2 -14   3 276.340 14.6200   1
  -2 -14  -3 264.120 22.3500   1
  -8   6  -9 71.4800 10.0400   1
  -8  -6  -9 75.7800 8.80000   1
   7 -11   4 276.870 13.5100   1
  -7 -11  -4 309.200 18.6300   1
  -7 -11  -4 281.710 9.78000   1
  -6  -9  -9 10.9000 3.74000   1
   6  -9   9 9.23000 3.20000   1
  -7  -5 -11 55.9900 8.81000   1
  -7   5 -11 73.8200 7.64000   1
  -2 -14   4 218.840 18.4700   1
   2 -14  -4 214.080 18.1600   1
  -3 -13   7 249.270 8.04000   1
   3 -13  -7 243.860 12.5000   1
  -1 -14  -4 9.41000 3.15000   1
   1 -14   4 11.8700 2.63000   1
 -11   7   3 33.0700 6.83000   1
  11  -7  -3 20.5000 5.46000   1
 -11  -7   3 34.5900 5.26000   1
  -7 -12   3 25.0300 6.00000   1
  -7  12   3 33.3400 5.11000   1
   7 -12  -3 28.2300 5.64000   1
  -9 -10   4 122.450 14.7300   1
  -9 -10   4 104.320 10.7500   1
  -9  10   4 124.590 8.05000   1
   9 -10  -4 118.880 7.21000   1
 -12   1  -2 32.4500 5.15000   1
 -12  -1  -2 37.0000 6.12000   1
 -12  -4   1 83.7700 10.6700   1
  12  -4  -1 81.7300 13.2000   1
 -12   4   1 96.0800 11.4900   1
  11  -7  -2 63.2000 10.6800   1
 -11  -7   2 69.6400 7.48000   1
 -11   7   2 64.2900 11.1900   1
 -10  -5  -6 5.35000 1.86000   1
 -10   5  -6 6.94000 3.79000   1
 -10  -5  -6 17.9600 4.15000   1
   0  -8 -14 224.080 15.5700   1
   0   8  14 258.450 9.87000   1
   0  -8  14 280.520 28.8400   1
   0   8 -14 287.490 22.5500   1
  -4   8 -12 32.9500 5.44000   1
   4  -8  12 24.7400 5.03000   1
   4   8  12 17.9200 3.68000   1
  -4  -8 -12 23.7600 4.63000   1
  -8  -1 -11 168.310 29.9600   1
  -8   1 -11 191.510 17.8600   1
  -8  -1 -11 176.960 17.5600   1
  -8  -1 -11 174.850 6.23000   1
  -8   1 -11 190.770 29.4100   1
  -8   1 -11 173.150 21.2200   1
  -7  -7  13 188.760 14.0600   1
  -7   7  13 172.070 9.77000   1
   7   7 -13 171.480 13.8300   1
   5 -10   9 205.210 18.5700   1
  -5 -10  -9 171.140 15.4900   1
  -3   0  17 66.8900 9.54000   1
   4  10  10 23.4300 4.47000   1
  -4 -10 -10 33.6500 5.11000   1
   4 -10  10 43.3600 6.65000   1
   2   5 -16 28.1300 4.64000   1
  -2  -5  16 21.1800 5.00000   1
  -2   5  16 24.6200 4.21000   1
  -2  -5  16 32.0500 5.84000   1
   8   7 -12 162.430 6.48000   1
  -8  -7  12 159.570 9.91000   1
  -8   7  12 166.690 31.3200   1
  -2   1  17 178.620 21.3800   1
  -2  -1  17 199.150 17.0400   1
   4  -9 -13 25.0800 4.44000   1
  -4   9  13 28.6800 5.59000   1
   4   9 -13 27.1400 3.95000   1
   2  -7  14 318.390 20.5700   1
  -2  -7 -14 229.560 22.6500   1
   2   7  14 214.240 10.6500   1
  -2   7 -14 240.010 22.4200   1
   1  -6  15 61.3300 8.91000   1
   1   6  15 66.1600 14.1300   1
  -1   6 -15 75.8200 7.41000   1
  -8 -10  -4 14.1300 3.07000   1
  -8  10  -4 29.4000 5.07000   1
   8 -10   4 19.2500 4.25000   1
  -8 -10  -4 12.3100 3.36000   1
  -7 -12   0 227.620 8.40000   1
  -7  12   0 221.320 15.7000   1
   7 -12   0 238.620 21.7900   1
  -6  -5  15 0.35000 1.12000   1
  -6   5  15 1.74000 2.19000   1
  -6   5  15 1.47000 0.78000   1
  -9 -10   0 19.5200 3.79000   1
  -9 -10   0 20.3400 4.42000   1
   9 -10   0 27.4600 4.89000   1
  -9  10   0 24.9600 6.01000   1
  -8   4  14 22.9800 4.33000   1
  -8   4  14 12.6900 2.77000   1
  -8  -4  14 24.5200 3.67000   1
  -8  -4  14 19.9800 4.81000   1
  -6  -2  16 352.960 12.2000   1
  -6   2  16 355.470 10.9100   1
   0 -11  11 121.130 15.7800   1
   0 -11 -11 120.060 6.56000   1
   0  11  11 113.570 12.1800   1
  -8   8  11 186.860 5.77000   1
 -11   3  10 59.6700 10.5200   1
 -11  -3  10 66.8800 6.98000   1
 -10  -8  -2 150.940 17.1500   1
 -10  -8  -2 163.380 19.8200   1
  10  -8   2 181.310 11.5600   1
 -10   8  -2 181.210 13.3600   1
 -12  -4   5 81.8600 11.0400   1
 -12   4   5 91.0300 8.31000   1
  -3 -14   3 128.510 9.53000   1
   3 -14  -3 120.990 15.2900   1
  -3  14   3 98.8900 8.40000   1
  -4   0 -15 19.3900 4.34000   1
   7  -9 -11 122.700 4.03000   1
  11  -7  -4 91.1100 8.06000   1
 -11   7   4 114.100 14.2600   1
 -11  -7   4 109.130 10.5900   1
  -1   0  17 10.2200 3.03000   1
  -3  -1  17 92.7900 7.43000   1
  -3   1  17 72.9500 11.8700   1
 -11   6   7 177.930 10.5400   1
 -11  -6   7 206.610 21.5000   1
  -6 -11   9 1.18000 1.49000   1
   6 -11  -9 2.90000 1.69000   1
  -5 -12   8 111.480 12.2000   1
   5 -12  -8 103.410 13.2400   1
 -10   3  12 110.860 7.92000   1
 -10  -3  12 105.930 22.5100   1
 -10  -3  12 106.490 4.34000   1
 -12  -3  -1 40.8600 6.16000   1
 -12   3  -1 33.7400 6.97000   1
  12  -3   1 31.4000 5.63000   1
  -3  -5  16 188.690 17.6500   1
  -3   5  16 226.190 15.4600   1
 -12   0   8 45.6000 8.09000   1
  -3 -11  11 57.4200 12.3300   1
   3 -11 -11 60.4200 11.3100   1
 -11  -7   1 27.1300 5.32000   1
  11  -7  -1 22.5500 5.18000   1
 -11   7   1 34.6000 5.10000   1
  -5   7 -12 87.4800 11.5900   1
   5   7  12 63.3000 7.67000   1
  -5   7 -12 57.4700 10.2700   1
   5  -7  12 72.8700 8.29000   1
  -2  -7  15 41.1700 7.27000   1
   2   7 -15 57.8900 8.83000   1
  -2   7  15 47.7200 6.79000   1
   2  -7 -15 42.4500 6.69000   1
   4 -12   7 19.6300 4.30000   1
  -4 -12  -7 21.5400 4.67000   1
  -6   7 -11 36.1400 5.62000   1
   6   7  11 25.2700 5.24000   1
  -6  -7 -11 20.4900 4.71000   1
   6  -7  11 48.1900 7.75000   1
  -5  -6  15 40.6200 7.90000   1
  -5   6  15 52.5500 7.24000   1
   8 -11   1 27.9100 5.49000   1
  -8 -11  -1 17.7600 4.20000   1
  -8 -11  -1 26.3600 3.90000   1
  -8  11  -1 36.0000 6.67000   1
   1   5 -16 3.40000 1.58000   1
  -1  -5  16 7.47000 2.39000   1
  -1  -5  16 3.39000 2.01000   1
  -1   5  16 0.08000 1.98000   1
   5 -11 -10 54.6400 9.18000   1
  -5 -11  10 44.3300 8.79000   1
   6  -8 -13 33.7900 7.82000   1
   6   8 -13 39.8300 8.22000   1
   2   2  16 42.7400 6.90000   1
   2  -2  16 33.7800 5.34000   1
  -2   2 -16 38.9600 6.24000   1
  -3 -12  -8 168.790 37.3000   1
   3 -12   8 190.590 19.4500   1
  10  -7   4 113.070 8.27000   1
 -10   7  -4 121.470 17.3200   1
 -10  -7  -4 95.2700 9.31000   1
 -10  -7  -4 112.470 8.25000   1
  -6   3 -13 78.9100 13.3100   1
  -6   3 -13 96.9900 11.0600   1
  -6  -3 -13 82.9500 13.4000   1
  -9   4  13 99.1100 9.68000   1
  -9   4  13 91.8300 11.6800   1
  -9  -4  13 106.570 8.97000   1
  -9  -4  13 114.850 13.4800   1
  -4   1 -15 37.9800 5.88000   1
  -4  -1 -15 24.1100 4.72000   1
   4   1  15 25.6300 4.02000   1
   4 -10 -12 131.640 18.2600   1
   4  10 -12 150.360 17.0600   1
  -4 -10  12 184.920 5.44000   1
   3   4  15 72.6200 7.50000   1
  -3   4 -15 72.5500 10.4300   1
   8  -9   6 275.450 19.4400   1
  -8  -9  -6 234.680 9.43000   1
  -8  -9  -6 244.190 27.4800   1
  -1  -1  17 370.590 21.7500   1
  -1   1  17 431.620 22.2200   1
   6  -9 -12 12.2100 4.05000   1
   6   9 -12 21.4800 4.82000   1
   4  -8 -14 23.0200 3.50000   1
  -4   8  14 32.4000 5.59000   1
   4   8 -14 27.6300 3.77000   1
  -5  13   5 31.0300 6.38000   1
  -5 -13   5 28.8400 4.67000   1
   5 -13  -5 31.7700 5.97000   1
 -10   6  10 291.070 15.3300   1
 -10  -6  10 326.660 26.1700   1
 -12  -1   8 197.970 8.07000   1
 -12   1   8 193.260 12.4000   1
 -12  -1   8 233.530 17.7600   1
 -11  -6  -2 19.6500 4.11000   1
 -11  -6  -2 17.3000 3.62000   1
  11  -6   2 18.5500 4.09000   1
 -11   6  -2 27.2200 5.96000   1
  -3 -14  -2 3.29000 2.07000   1
   3 -14   2 5.54000 3.69000   1
   8 -10  -8 28.8700 5.20000   1
  -8  10   8 25.7800 5.86000   1
  -7  12   4 110.170 15.4100   1
   7 -12  -4 121.170 16.5400   1
  -7 -12   4 133.660 4.83000   1
  -1 -10 -12 171.940 15.0000   1
  -1  10 -12 185.070 11.1800   1
   1 -10  12 232.760 19.3300   1
   1  10  12 170.180 31.6700   1
  -1  -9 -13 136.910 14.1900   1
   1   9  13 149.840 9.40000   1
  -1   9 -13 174.230 16.5900   1
   1  -9  13 140.450 18.7000   1
  -8  11   5 11.1900 3.19000   1
  -8 -11   5 5.75000 1.70000   1
   8 -11  -5 5.28000 3.16000   1
 -10  -8   7 48.1900 8.47000   1
 -10   8   7 36.0000 5.99000   1
  10  -8  -7 30.8700 6.45000   1
  -1   7  15 280.540 20.2100   1
   1  -7 -15 253.760 14.4200   1
  -1  -7  15 330.210 19.8500   1
   1   7 -15 303.550 10.8100   1
   4   5  14 71.9400 9.91000   1
  -4   5 -14 89.6600 10.7700   1
 -12   2  -2 150.270 16.4900   1
 -12  -2  -2 140.280 16.8400   1
 -11  -3  -5 150.270 13.3300   1
 -11  -3  -5 117.830 13.8000   1
 -11   3  -5 107.600 11.2300   1
  -8  -2 -11 79.1400 10.3300   1
  -8   2 -11 88.0900 9.67000   1
  -8   2 -11 83.7700 9.52000   1
  -8  -2 -11 61.5500 10.3000   1
  -8  -2 -11 46.0800 9.13000   1
  -8   2 -11 69.0600 10.7900   1
   4 -12  -9 13.5400 3.06000   1
  -4 -12   9 17.4100 3.86000   1
 -10   0  -8 66.8200 6.78000   1
 -10   0  -8 89.3700 9.37000   1
   6 -12   4 120.270 11.3800   1
  -6 -12  -4 84.4300 11.6000   1
  -6 -12  -4 98.1600 10.3300   1
  -9   0  14 19.5400 3.91000   1
  -9   0  14 27.1900 5.09000   1
   3   9  12 31.5500 5.23000   1
  -3  -9 -12 44.3300 7.27000   1
   3  -9  12 42.1200 5.83000   1
  -3   9 -12 51.5000 7.79000   1
  -8  -6  13 69.6200 10.8500   1
  -8   6  13 72.7400 10.1100   1
  -5  -4  16 128.940 13.2200   1
  -5   4  16 153.980 16.7000   1
  -7   3 -12 7.23000 2.16000   1
  -7  -3 -12 3.15000 1.29000   1
  -7   3 -12 0.93000 2.66000   1
   3   7 -15 34.3300 5.53000   1
   3  -7 -15 27.3200 5.48000   1
  -3   7  15 34.0900 6.26000   1
  -2   2  17 61.5300 9.75000   1
  -2  -2  17 54.9000 8.47000   1
  -1 -14   5 137.100 16.4500   1
   1 -14  -5 137.920 12.3800   1
 -12  -4   0 144.720 17.0500   1
 -12   4   0 157.550 16.4900   1
  12  -4   0 135.250 12.9000   1
  -9 -10   5 -0.2600 1.44000   1
   9 -10  -5 5.36000 2.11000   1
  -9  10   5 4.12000 2.12000   1
 -12   3   7 176.670 9.68000   1
 -12  -3   7 171.240 14.3100   1
  -8   0  15 49.2500 7.51000   1
  -8   0  15 40.0600 6.49000   1
  -7  -8  -9 47.7700 7.54000   1
   7  -8   9 61.8700 9.28000   1
  -7  -8  -9 50.6500 8.32000   1
  -6 -10  -8 54.8200 8.96000   1
   6 -10   8 73.9800 10.0900   1
 -10  -5  11 146.180 12.5500   1
 -10   5  11 123.260 10.0400   1
 -11   0  11 39.7500 6.80000   1
 -11   0  11 51.1900 8.74000   1
 -10  -9   2 187.780 7.18000   1
 -10  -9   2 185.800 12.5000   1
 -10   9   2 225.990 10.7900   1
  10  -9  -2 205.270 13.8500   1
   7 -12   1 56.4900 8.80000   1
  -7 -12  -1 29.0700 5.82000   1
  -7 -12  -1 58.7800 10.3300   1
  -7  12  -1 63.9200 9.76000   1
   0 -14  -5 158.590 17.5300   1
   0 -14   5 156.670 12.5700   1
  -3 -13  -6 33.4200 6.04000   1
   3 -13   6 28.4800 4.28000   1
  -4   0  17 52.4000 9.44000   1
   3  10  11 103.420 8.87000   1
  -3 -10 -11 123.420 8.79000   1
   3 -10  11 148.650 14.8300   1
 -10  -9   3 36.6500 6.09000   1
 -10  -9   3 21.4600 5.01000   1
 -10   9   3 30.7100 5.97000   1
  10  -9  -3 25.1500 4.12000   1
  11  -7  -5 13.6900 3.34000   1
 -11  -7   5 17.4800 3.87000   1
 -11   7   5 25.9300 5.93000   1
   1   4  16 176.090 10.5100   1
  -1   4 -16 182.420 14.5400   1
 -10  -1  -8 22.7100 4.66000   1
 -10   1  -8 28.1000 3.98000   1
 -10  -1  -8 29.2200 4.61000   1
 -10   1  -8 29.5500 6.79000   1
  -9   1  14 168.730 32.1100   1
  -9  -1  14 172.030 14.2300   1
  -9   1  14 162.380 17.9300   1
  -9  -1  14 175.410 13.7900   1
  -9  -9   8 58.1900 9.48000   1
   9  -9  -8 32.8900 7.02000   1
  -9   9   8 44.6500 7.54000   1
  -3  -2  17 53.1300 7.84000   1
  -3   2  17 62.2300 8.77000   1
  -7  -4  15 8.27000 2.99000   1
  -7   4  15 3.83000 3.01000   1
  -7   4  15 6.06000 1.64000   1
  -5   3 -14 123.100 11.4200   1
  -5  -3 -14 92.3300 15.2500   1
   5   3  14 100.480 7.59000   1
 -10  -4  -7 2.89000 2.26000   1
 -10   4  -7 1.95000 3.86000   1
 -10   4  -7 4.26000 2.41000   1
 -10  -4  -7 2.62000 1.56000   1
  -5 -13  -3 100.900 12.2900   1
   5 -13   3 136.910 20.2700   1
  -6 -12   7 35.9800 7.61000   1
  -6  12   7 32.4000 6.33000   1
   6 -12  -7 42.5500 6.77000   1
  -9 -10  -1 109.660 11.8500   1
  -9 -10  -1 103.190 9.39000   1
  -9 -10  -1 93.7200 14.9800   1
  -9  10  -1 146.690 17.6600   1
   9 -10   1 135.930 14.8600   1
  -8   1  15 84.4600 10.9200   1
  -8  -1  15 88.7800 7.48000   1
  -8  -1  15 90.6100 8.28000   1
  -8   1  15 87.3500 4.95000   1
  -1 -13   8 241.220 22.5500   1
   1 -13  -8 243.040 13.7300   1
 -11  -1  11 74.0000 10.7900   1
 -11  -1  11 74.4200 6.37000   1
 -11   1  11 84.5000 14.0800   1
 -11   1  11 68.4100 10.9700   1
 -11  -7   0 42.4800 8.18000   1
  11  -7   0 46.3900 7.87000   1
 -11   7   0 45.6400 8.74000   1
 -10  -7   9 181.260 13.6000   1
 -10   7   9 219.800 14.8500   1
  -4   1  17 20.1300 4.86000   1
  -4  -1  17 18.2100 3.55000   1
  -7   6  14 229.010 21.5600   1
  -7   6  14 207.630 10.7300   1
  -7  -6  14 200.360 17.6300   1
  -8   9  10 380.610 9.69000   1
   8  -9 -10 371.840 9.62000   1
  -6  -7  14 44.6500 7.62000   1
   6   7 -14 38.2300 8.36000   1
  -6   7  14 39.4500 6.22000   1
 -12   4   6 31.0900 6.07000   1
 -12  -4   6 46.5700 8.05000   1
 -10  -9   1 13.7400 3.13000   1
 -10  -9   1 7.82000 2.37000   1
  10  -9  -1 6.12000 2.82000   1
 -10   9   1 12.5600 4.74000   1
  -4   2 -15 206.470 17.2900   1
   4   2  15 215.770 11.7900   1
  -5 -12  -6 66.5000 15.3200   1
  -5 -12  -6 64.6800 11.4200   1
   5 -12   6 78.8000 12.1800   1
  -3 -14   4 122.980 17.9700   1
   3 -14  -4 129.540 16.2300   1
  -1  -2  17 22.6900 4.29000   1
  -1   2  17 17.8000 4.37000   1
   4   7  13 18.8000 4.13000   1
  -4   7 -13 35.2300 5.89000   1
  -4   7 -13 20.5300 4.44000   1
   4  -7  13 37.8000 6.23000   1
  -2 -13  -7 18.8200 3.91000   1
   2 -13   7 26.5400 4.73000   1
   2  13   7 10.3800 2.67000   1
  -7   7 -10 3.34000 1.78000   1
   7  -7  10 4.28000 2.03000   1
  -7  -9  -8 158.270 20.5600   1
   7  -9   8 215.090 22.6800   1
  -7  -9  -8 172.110 20.9000   1
  -2 -14  -4 7.01000 2.52000   1
   2 -14   4 2.93000 1.99000   1
  -9   7  11 57.6500 9.78000   1
  -9  -7  11 68.9800 9.50000   1
  -4  -5  16 187.360 16.0600   1
  -4   5  16 201.730 13.9700   1
 -12  -2   8 144.380 13.1100   1
 -12   2   8 121.920 10.3000   1
  -8   5 -10 6.34000 3.39000   1
  -8   5 -10 10.5200 2.94000   1
  -8  -5 -10 8.12000 2.35000   1
   4 -11   9 28.8400 5.03000   1
  -4 -11  -9 30.0700 5.17000   1
   2 -12   9 115.980 12.1800   1
   2  12   9 71.3500 10.9500   1
  -2 -12  -9 94.4000 13.3600   1
 -10  -9   4 171.020 10.7800   1
 -10  -9   4 126.780 11.8000   1
  10  -9  -4 191.880 12.9000   1
 -10   9   4 183.630 11.8600   1
  -6   3  16 74.8200 7.41000   1
  -6  -3  16 84.9900 12.2000   1
   7 -11  -8 29.4500 4.51000   1
  -7  11   8 24.0100 5.44000   1
   2 -14  -5 11.6000 2.94000   1
  -2 -14   5 16.8600 3.91000   1
   0   0  17 31.9700 5.39000   1
  -1 -12  10 31.1500 5.19000   1
   1 -12 -10 32.2500 4.65000   1
  -2 -13   8 174.800 6.59000   1
   2 -13  -8 156.930 10.8800   1
  -4 -13  -5 114.300 12.1800   1
  -4 -13  -5 122.450 4.73000   1
   4 -13   5 134.830 12.4400   1
  -3  -8 -13 127.380 13.1300   1
   3   8  13 101.920 12.4800   1
   3  -8  13 130.300 17.7400   1
  -3   8 -13 138.190 15.0600   1
   0 -13  -8 62.3400 8.81000   1
   0 -13   8 78.3000 10.6100   1
  -9   4  -9 25.1800 4.93000   1
  -9   4  -9 23.9500 3.25000   1
  -9  -4  -9 24.4900 4.70000   1
   6 -10 -11 49.3800 10.3500   1
   1  11  11 173.960 11.6300   1
  -1 -11 -11 200.940 19.5900   1
   1 -11  11 207.740 21.4200   1
   0   5  16 27.3000 4.02000   1
   0  -5  16 26.3000 3.94000   1
   0   5 -16 32.5000 5.79000   1
 -11   0  -6 17.7400 4.07000   1
 -11   0  -6 16.5400 3.91000   1
   6 -13  -1 14.5900 3.15000   1
  -6  13   1 17.3000 3.95000   1
  -6 -13   1 15.0000 2.98000   1
  -9  -9  -4 64.1900 9.75000   1
  -9  -9  -4 61.9100 10.1800   1
   9  -9   4 77.1300 11.8200   1
  -9   9  -4 56.1600 9.68000   1
  -6 -13   2 30.9000 5.51000   1
  -6  13   2 37.1400 7.68000   1
   6 -13  -2 33.0600 6.47000   1
   1   8  14 96.6000 10.8700   1
  -1  -8 -14 94.0200 6.79000   1
  -1   8 -14 108.250 14.5100   1
   1  -8  14 101.050 10.4200   1
  -4 -14   1 73.4000 9.10000   1
   4 -14  -1 77.4100 8.96000   1
  12  -5  -3 25.3400 6.42000   1
 -12   5   3 37.2700 6.03000   1
 -12  -5   3 43.3800 7.45000   1
  -9   6  12 39.0400 6.87000   1
  -9  -6  12 38.2000 5.14000   1
   2 -12 -10 2.58000 2.16000   1
  -2 -12  10 5.78000 2.79000   1
 -11  -5   9 88.0200 8.80000   1
 -11   5   9 59.1000 11.6900   1
  -5 -11  -8 70.9400 6.36000   1
   5 -11   8 92.4400 9.36000   1
  -7  10  10 24.6600 5.42000   1
   7 -10 -10 26.3600 5.25000   1
   0   7  15 113.440 8.89000   1
   0  -7  15 119.180 13.5700   1
   0   7 -15 128.120 13.2200   1
   0  -7 -15 98.7200 14.4300   1
   0  -1  17 121.580 13.0200   1
   0   1  17 121.090 10.1800   1
  -8 -11  -2 167.800 32.6100   1
  -8 -11  -2 198.410 17.7900   1
   8 -11   2 213.880 14.0400   1
  -8  11  -2 196.450 13.2100   1
   2   3  16 203.280 14.9900   1
  -2   3 -16 222.200 24.8800   1
 -12   0  -3 51.2000 8.30000   1
  -7 -12   5 54.2000 10.0900   1
   7 -12  -5 59.6200 10.7400   1
  -7  12   5 47.1100 9.31000   1
   1 -14   5 132.550 16.1900   1
  -1 -14  -5 138.170 15.0800   1
  -4 -13   7 14.8700 3.96000   1
   4 -13  -7 21.7400 5.31000   1
  12  -5  -2 356.490 11.8700   1
 -12   5   2 342.230 11.4200   1
 -12  -5   2 346.200 10.2900   1
   4 -14   0 19.6100 4.03000   1
  -4 -14   0 12.1800 2.47000   1
 -11  -1  -6 48.3100 7.62000   1
 -11   1  -6 44.9600 9.34000   1
 -11  -1  -6 38.7000 7.97000   1
 -11   1  -6 49.3200 6.53000   1
 -10  -2  -8 249.740 22.2500   1
 -10  -2  -8 232.090 8.82000   1
 -10   2  -8 225.570 14.6500   1
 -10   2  -8 214.940 18.6300   1
  -9   2  14 69.1800 8.37000   1
  -9   2  14 70.3100 8.14000   1
  -9  -2  14 78.3400 9.01000   1
  -9  -2  14 81.1100 8.68000   1
  -4 -14   2 41.4700 9.57000   1
  -4  14   2 46.9200 9.46000   1
   4 -14  -2 59.8900 8.51000   1
   4 -11 -11 170.950 12.3300   1
  -4 -11  11 172.410 7.71000   1
   3 -14   3 421.730 22.2300   1
  -3 -14  -3 414.740 12.2300   1
 -12  -5   4 145.840 9.88000   1
 -12   5   4 142.880 20.2800   1
  12  -5  -4 159.790 4.52000   1
  -9   0 -10 119.090 13.5900   1
  -9   0 -10 147.290 16.1000   1
  -8  -2  15 72.2900 9.68000   1
  -8   2  15 68.7100 11.3600   1
  -8   2  15 74.8800 4.69000   1
  -8  -2  15 70.9700 8.10000   1
 -10   0  13 73.2500 7.15000   1
 -10   0  13 58.4200 10.0600   1
  -6 -13   0 36.3700 5.40000   1
  -6  13   0 40.8400 8.65000   1
   6 -13   0 40.2700 8.62000   1
   4   7 -15 74.0600 8.71000   1
  -4   7  15 84.8800 5.42000   1
   4  -7 -15 57.8900 10.4800   1
 -11   2  11 75.4400 8.74000   1
 -11  -2  11 59.1100 11.0700   1
 -11  -2  11 75.8500 8.26000   1
 -10   9   0 443.000 14.4200   1
 -10  -9   0 438.270 12.0100   1
  10  -9   0 501.080 88.2900   1
 -10  -9   0 438.990 12.4200   1
  -9   8  10 79.8600 13.1200   1
  -9  -8  10 126.350 15.0800   1
  -4  -2  17 25.8900 4.07000   1
  -4   2  17 20.5000 4.90000   1
 -11  -4  10 96.9000 10.4500   1
 -11   4  10 76.4400 12.8900   1
 -12   1  -3 216.090 14.6600   1
 -12  -1  -3 210.560 19.2400   1
 -12  -3  -2 46.3600 7.28000   1
 -12   3  -2 46.4000 8.90000   1
  -6  13   3 41.3000 6.73000   1
  -6 -13   3 42.4200 9.52000   1
   6 -13  -3 50.4200 9.07000   1
   0  12  10 37.3700 5.45000   1
   0 -12 -10 40.5400 7.11000   1
   0 -12  10 41.6500 7.96000   1
  -3 -11 -10 67.6100 6.17000   1
   3  11  10 47.6800 8.86000   1
   3 -11  10 78.2800 8.13000   1
  -8   3 -11 92.6600 12.1300   1
  -8  -3 -11 79.7700 11.5300   1
  -8  -3 -11 101.920 7.71000   1
  -8   3 -11 79.0900 11.0900   1
  -6  -6 -12 6.08000 2.18000   1
   6   6  12 4.79000 1.92000   1
  -6   6 -12 10.9700 3.41000   1
  -6   6 -12 3.31000 1.77000   1
 -10  -8  -3 104.410 13.3600   1
 -10  -8  -3 107.430 8.10000   1
  10  -8   3 129.320 9.57000   1
 -10   8  -3 159.940 20.7000   1
  -8 -11   6 1.52000 1.20000   1
   8 -11  -6 3.16000 1.77000   1
  -8  11   6 0.83000 1.38000   1
   5  -9 -13 80.3100 12.0400   1
   5   9 -13 102.760 5.63000   1
 -11   5  -4 40.2200 7.66000   1
 -11  -5  -4 45.8700 7.33000   1
  11  -5   4 46.0500 8.87000   1
 -11  -5  -4 32.1200 4.71000   1
  -2   3  17 115.750 10.3100   1
  -2  -3  17 124.330 15.0700   1
 -10  -4  12 37.7300 7.69000   1
 -10  -4  12 49.2200 7.48000   1
 -10   4  12 47.5500 8.32000   1
  11  -7  -6 215.820 7.40000   1
 -11   7   6 223.560 13.0200   1
 -11  -7   6 213.730 21.3200   1
  12  -4   1 32.0700 5.25000   1
 -12  -4  -1 50.3200 8.89000   1
 -12   4  -1 35.7000 6.26000   1
  -9   1 -10 84.6600 12.0700   1
  -9   1 -10 79.2700 10.4100   1
  -9  -1 -10 64.2500 10.7100   1
  -9  -1 -10 96.8800 10.1700   1
  -7 -12  -2 124.420 11.0900   1
  -7 -12  -2 149.590 12.9900   1
   7 -12   2 145.320 12.2300   1
  -7  12  -2 127.740 18.0400   1
  -9  10   6 130.350 9.82000   1
   9 -10  -6 89.7000 14.8100   1
 -10   1  13 74.5200 12.3000   1
 -10  -1  13 82.0800 10.9400   1
 -10  -1  13 77.1800 10.2700   1
 -10   1  13 82.4200 10.9300   1
 -11   6   8 209.590 13.7100   1
 -11  -6   8 213.700 13.2100   1
  -9   7  -7 305.350 23.5100   1
   9  -7   7 325.060 22.2600   1
  -9  -7  -7 304.840 21.3000   1
  -7 -11  -5 37.8600 7.37000   1
  -7 -11  -5 38.9300 8.65000   1
   7 -11   5 42.1100 6.95000   1
  -5 -13   6 24.4400 5.34000   1
   5 -13  -6 22.1800 3.84000   1
 -10  -9   5 158.620 12.5600   1
 -10   9   5 127.160 9.93000   1
  10  -9  -5 135.360 13.2000   1
  12  -5  -1 103.450 16.4900   1
 -12  -5   1 142.450 16.5500   1
 -12   5   1 146.770 10.1000   1
  -7   0  16 118.300 11.5400   1
  -6  -4 -13 79.6400 12.8300   1
  -6   4 -13 100.120 7.04000   1
  -6   4 -13 128.000 14.3700   1
  -3   3  17 17.7200 4.08000   1
  -3  -3  17 12.9500 2.79000   1
   4 -14   1 220.740 13.1900   1
  -4 -14  -1 196.850 7.69000   1
  -5   6 -13 94.3600 14.6200   1
  -5   6 -13 60.7900 12.5800   1
   5   6  13 87.4500 5.34000   1
 -11  -7  -1 41.7900 7.76000   1
 -11  -7  -1 49.0400 7.53000   1
  11  -7   1 53.9100 10.2300   1
 -11   7  -1 55.7800 7.96000   1
  -4  14   3 90.8200 17.1800   1
  -4 -14   3 128.300 17.6000   1
   4 -14  -3 140.870 12.7200   1
  -8   5  14 6.95000 1.95000   1
  -8   5  14 7.05000 2.24000   1
  -8  -5  14 7.38000 2.25000   1
  -5   8  14 42.6200 7.67000   1
   5   8 -14 31.4700 5.48000   1
   5  -8 -14 24.4900 5.62000   1
   0  -2  17 114.010 15.8600   1
   0   2  17 108.670 11.8800   1
   3 -12 -10 23.8700 4.87000   1
  -3 -12  10 22.1700 4.39000   1
   2   6  15 74.1600 11.3500   1
   2  -6  15 114.580 17.3600   1
  -2   6 -15 111.800 12.3400   1
 -11  -4  -5 32.6000 7.23000   1
 -11  -4  -5 45.7000 6.45000   1
 -11   4  -5 49.1400 7.44000   1
  -3 -13   8 39.7700 8.35000   1
   3 -13  -8 37.0100 8.96000   1
 -12   5   5 30.9400 5.50000   1
 -12  -5   5 38.2800 5.66000   1
  -7  -1  16 9.70000 2.71000   1
  -7   1  16 9.38000 2.35000   1
[truncated: 372,930 more chars]
