# Supplementary material for: A two-dimensional coordination polymer: poly[[bis­[μ2-N-ethyl-N-(pyridin-4-ylmeth­yl)di­thio­carbamato-κ3 N:S,S′]cadmium(II)] 3-methyl­pyridine monosolvate]
Source: Acta Crystallogr E Crystallogr Commun. 2017 Mar 10;73(Pt 4):488–92. doi: 10.1107/S2056989017003516 (PMC5382605; doi:10.1107/S2056989017003516)
Supplement: Supplementary file 2 [file e-73-00488-Isup2.hkl]

data_I                                                                          
_shelx_title '  cd'                                                             
_shelx_refln_list_code          4                                               
_shelx_F_calc_maximum      159.74                                               
_exptl_crystal_F_000       640.00                                               
_reflns_d_resolution_high  0.7696                                               
                                                                                
loop_                                                                           
 _space_group_symop_operation_xyz                                               
 'x, y, z'                                                                      
 '-x, y+1/2, -z'                                                                
                                                                                
_cell_length_a     9.5842                                                       
_cell_length_b    11.0788                                                       
_cell_length_c    12.9890                                                       
_cell_angle_alpha  90.000                                                       
_cell_angle_beta  100.014                                                       
_cell_angle_gamma  90.000                                                       
                                                                                
_shelx_F_squared_multiplier     1.000                                           
                                                                                
loop_                                                                           
 _refln_index_h                                                                 
 _refln_index_k                                                                 
 _refln_index_l                                                                 
 _refln_F_squared_calc                                                          
 _refln_F_squared_meas                                                          
 _refln_F_squared_sigma                                                         
 _refln_observed_status                                                         
   0 -14   0        853.12        852.38        57.44 o                         
   1 -14   0        780.15        794.04        42.75 o                         
   2 -14   0       1046.62        988.83        49.43 o                         
   1 -13   0        233.69        240.53        28.57 o                         
   2 -13   0        686.13        700.37        42.43 o                         
   3 -13   0        867.04        844.26        41.61 o                         
   4 -13   0        246.27        245.09        26.22 o                         
   5 -13   0        119.53        107.66        14.73 o                         
   0 -12   0        417.64        418.86        47.79 o                         
   1 -12   0        939.69        936.29        36.57 o                         
   2 -12   0        148.09        149.21        14.92 o                         
   3 -12   0         53.85         78.27        12.00 o                         
   4 -12   0        136.69        162.38        18.15 o                         
   5 -12   0        622.06        631.87        61.71 o                         
   6 -12   0       1066.74       1010.02       104.36 o                         
   1 -11   0       1825.28       1601.46       176.35 o                         
   2 -11   0       1107.42       1141.89        31.94 o                         
   3 -11   0        200.00        202.99        37.32 o                         
   4 -11   0        811.57        728.74        49.28 o                         
   5 -11   0        970.96        977.23        27.45 o                         
   6 -11   0        263.80        315.14        21.13 o                         
   7 -11   0        342.28        312.93        36.07 o                         
   0 -10   0       4226.73       4232.15       134.55 o                         
   1 -10   0       2009.19       1958.23        55.07 o                         
   2 -10   0       1343.15       1279.69        51.84 o                         
   3 -10   0         47.03         55.85         9.10 o                         
   4 -10   0        565.79        575.89        30.16 o                         
   5 -10   0        677.77        660.33        21.22 o                         
   6 -10   0        934.22        909.46        46.08 o                         
   7 -10   0        541.07        522.33        21.56 o                         
   8 -10   0         35.97         49.50         6.82 o                         
   1  -9   0        453.44        459.72        22.98 o                         
   2  -9   0        459.28        490.34        20.61 o                         
   3  -9   0       1787.30       1792.70        37.63 o                         
   4  -9   0        735.41        727.60        45.15 o                         
   5  -9   0        754.70        695.87        22.16 o                         
   6  -9   0        314.85        289.41        20.61 o                         
   7  -9   0         18.79         27.80         3.53 o                         
   8  -9   0        345.94        298.86        20.39 o                         
   9  -9   0       1370.89       1318.09        44.92 o                         
   0  -8   0        113.98        169.16        21.44 o                         
   1  -8   0       2068.43       1964.19        47.48 o                         
   2  -8   0       4319.40       4302.25        56.20 o                         
   3  -8   0        795.84        683.74        23.38 o                         
   4  -8   0       5159.47       5125.70       182.65 o                         
   5  -8   0       1917.81       1918.21        34.74 o                         
   6  -8   0        329.29        322.85        19.89 o                         
   7  -8   0        428.75        405.16        22.39 o                         
   8  -8   0       1432.92       1384.86        54.65 o                         
   9  -8   0        593.96        659.38        20.73 o                         
  10  -8   0        127.23        132.80        14.19 o                         
   1  -7   0        579.78        575.43        22.42 o                         
   2  -7   0       2279.76       2409.05        44.46 o                         
   3  -7   0       5673.10       5618.54       156.58 o                         
   4  -7   0       4509.95       4493.97        65.58 o                         
   5  -7   0        531.97        540.41        18.90 o                         
   6  -7   0        305.40        294.80        18.61 o                         
   7  -7   0        129.10        144.53        11.17 o                         
   8  -7   0         52.68        110.58         8.17 o                         
   9  -7   0        657.77        677.24        24.52 o                         
  10  -7   0        558.82        596.12        61.16 o                         
   0  -6   0       2864.81       2713.65        62.49 o                         
   1  -6   0       2708.49       2600.89        61.43 o                         
   2  -6   0        912.28        923.28        65.26 o                         
   3  -6   0        215.27        217.92        17.72 o                         
   4  -6   0        114.02        189.75        10.85 o                         
   5  -6   0       1434.15       1494.69        30.49 o                         
   6  -6   0       2609.42       2769.09        39.22 o                         
   7  -6   0       1980.32       1956.93        39.03 o                         
   8  -6   0        691.62        638.72        25.07 o                         
   9  -6   0        370.48        371.28        21.56 o                         
  10  -6   0        170.66        172.93        13.41 o                         
  11  -6   0        116.31        107.85        12.51 o                         
   1  -5   0       5096.26       4978.37        76.12 o                         
   2  -5   0       2618.20       2546.56        91.72 o                         
   3  -5   0        981.28        982.84        24.53 o                         
   4  -5   0       1298.96       1222.39        17.49 o                         
   5  -5   0       1241.05       1246.38        21.41 o                         
   6  -5   0        113.12        194.72        14.24 o                         
   7  -5   0       1475.51       1425.40        35.91 o                         
   8  -5   0       1788.37       1776.86        33.83 o                         
   9  -5   0        402.38        424.25        27.00 o                         
  10  -5   0        967.19        924.55        55.26 o                         
  11  -5   0        864.93        915.84        60.46 o                         
   1  -4   0       6715.93       6820.17       239.52 o                         
   2  -4   0       4852.69       4850.65        42.07 o                         
   3  -4   0       1637.41       1489.66        34.47 o                         
   4  -4   0       1341.02       1559.90        22.13 o                         
   5  -4   0       1819.83       1948.01        44.70 o                         
   6  -4   0       2045.47       2081.85        43.20 o                         
   7  -4   0       1676.93       1689.22        30.73 o                         
   8  -4   0        838.30        859.45        27.67 o                         
   9  -4   0        308.77        392.73        22.30 o                         
  10  -4   0          7.17         85.93        12.17 o                         
  11  -4   0        530.11        521.29        26.76 o                         
   1  -3   0         88.68        184.23        10.49 o                         
   2  -3   0       1435.93       1556.38        36.38 o                         
   3  -3   0      17737.91      17760.05       138.41 o                         
   4  -3   0       5506.08       5364.00        90.92 o                         
   5  -3   0        218.50        256.90        11.41 o                         
   6  -3   0        288.78        305.64        25.45 o                         
   7  -3   0        121.68        251.28        25.36 o                         
   8  -3   0       1025.23       1043.01        35.76 o                         
   9  -3   0       1973.59       1880.30        63.03 o                         
  10  -3   0       1022.72        948.28        31.37 o                         
  11  -3   0         39.83         64.29        10.40 o                         
   0  -2   0      10185.89      10091.02       111.76 o                         
   1  -2   0      11690.71      11822.12       129.92 o                         
   2  -2   0       9554.94       8080.63        45.77 o                         
   3  -2   0        343.89        316.44         8.27 o                         
   4  -2   0       4146.19       3912.77        40.19 o                         
   5  -2   0       3060.39       3101.81        67.43 o                         
   6  -2   0       2279.13       2386.43        41.44 o                         
   7  -2   0       2598.44       2631.99        55.61 o                         
   8  -2   0       2317.61       2458.79        58.77 o                         
   9  -2   0        595.89        656.48        26.58 o                         
  10  -2   0         19.24         92.23        15.68 o                         
  11  -2   0        328.17        295.05        22.32 o                         
  12  -2   0        139.76        149.59        19.64 o                         
   1  -1   0       2049.75       2078.22        20.89 o                         
   2  -1   0       2100.69       2304.71        34.23 o                         
   3  -1   0        460.40        398.55        13.22 o                         
   4  -1   0       1731.33       1786.96        29.11 o                         
   5  -1   0       4643.60       5014.95        57.93 o                         
   6  -1   0        435.99        465.88        22.17 o                         
   7  -1   0        582.67        770.82        40.95 o                         
   8  -1   0       3707.61       3640.89        83.87 o                         
   9  -1   0       1484.41       1398.86        94.84 o                         
  10  -1   0        702.31        670.04        45.50 o                         
  11  -1   0        804.09        803.84        48.53 o                         
  12  -1   0        493.51        574.85        60.19 o                         
   2   0   0        299.76        333.02         9.09 o                         
   3   0   0        718.02        676.88        62.49 o                         
   4   0   0       1060.64       1077.57        31.76 o                         
   5   0   0        665.27        794.67        24.97 o                         
   6   0   0       5919.77       6042.08        69.72 o                         
   7   0   0       3799.43       3697.23        95.65 o                         
   8   0   0        202.81        357.68        49.24 o                         
   9   0   0        649.39        798.30        47.12 o                         
  10   0   0         39.58         97.92        14.55 o                         
  11   0   0         59.84        136.59        30.34 o                         
  12   0   0        510.26        459.13        61.25 o                         
   1   1   0       2175.86       2166.03        30.79 o                         
   2   1   0       2422.35       2450.48        25.01 o                         
   3   1   0        549.83        458.90        23.16 o                         
   4   1   0       1645.54       1678.10        29.66 o                         
   5   1   0       4477.00       4741.26        83.94 o                         
   6   1   0        422.80        413.02        20.32 o                         
   7   1   0        635.29        760.79        50.23 o                         
   8   1   0       3802.43       3589.13       140.37 o                         
   9   1   0       1432.49       1315.78        99.86 o                         
  10   1   0        725.20        728.11        49.63 o                         
  11   1   0        775.51        841.85        86.93 o                         
  12   1   0        496.90        572.76        58.78 o                         
   0   2   0       9661.66       9685.44       107.28 o                         
   1   2   0      11460.22      11441.06        99.76 o                         
   2   2   0       9994.04       8234.80        92.02 o                         
   3   2   0        338.10        279.65        17.77 o                         
   4   2   0       4009.32       3879.06        70.93 o                         
   5   2   0       3003.11       3265.82        77.22 o                         
   6   2   0       2252.67       2379.00        65.95 o                         
   7   2   0       2596.05       2660.13       100.64 o                         
   8   2   0       2372.11       2305.07        88.70 o                         
   9   2   0        606.08        642.59        50.05 o                         
  10   2   0         25.83         56.59        12.93 o                         
  11   2   0        343.14        338.64        33.17 o                         
  12   2   0        161.68        182.94        32.92 o                         
   1   3   0         87.84        163.58        10.07 o                         
   4   3   0       5278.07       5377.56        96.01 o                         
   5   3   0        257.81        261.14        20.52 o                         
   6   3   0        265.70        425.54        58.46 o                         
   7   3   0        117.84        189.37        27.41 o                         
   8   3   0        931.02        911.08        35.32 o                         
   9   3   0       1915.14       1830.22        90.71 o                         
  10   3   0       1034.09       1116.42        62.45 o                         
  11   3   0         47.23         92.37        20.73 o                         
   6   4   0       2068.15       2291.40        69.09 o                         
   7   4   0       1613.73       1758.66        74.14 o                         
   8   4   0        882.79        848.28        38.18 o                         
   9   4   0        322.76        357.89        31.83 o                         
  10   4   0          8.98        112.82        17.24 o                         
  11   4   0        572.20        557.82        34.33 o                         
   5   5   0       1236.09       1308.68        60.79 o                         
   6   5   0        101.69        191.31        28.75 o                         
   7   5   0       1476.84       1922.31        87.14 o                         
   8   5   0       1778.48       1769.01        86.01 o                         
   9   5   0        414.61        479.76        44.61 o                         
  10   5   0       1001.99       1013.56        65.38 o                         
  11   5   0        881.96        835.95        40.41 o                         
   6   6   0       2516.72       2761.48        84.78 o                         
   7   6   0       1916.93       2002.60        75.94 o                         
   8   6   0        672.67        648.85        51.78 o                         
   9   6   0        364.71        408.51        33.84 o                         
  10   6   0        177.48        153.51        25.04 o                         
  11   6   0        114.17        152.52        23.35 o                         
   6   7   0        327.25        367.85        42.25 o                         
   7   7   0        121.91        138.96        19.85 o                         
   8   7   0         50.36        148.46        37.58 o                         
   9   7   0        687.29        697.35        55.49 o                         
  10   7   0        577.17        590.53        31.58 o                         
   6   8   0        408.73        431.15        64.61 o                         
   7   8   0        419.55        392.40        35.50 o                         
   8   8   0       1363.93       1837.82        90.50 o                         
   9   8   0        571.66        766.93        66.34 o                         
  10   8   0        125.88        127.48        22.32 o                         
   6   9   0        323.85        345.78        35.39 o                         
   7   9   0         13.30         20.52         9.54 o                         
   8   9   0        325.59        352.20        61.07 o                         
   9   9   0       1354.83       1426.59        93.15 o                         
   6  10   0        931.67       1015.00        56.73 o                         
   7  10   0        520.39        560.12        68.70 o                         
   8  10   0         26.59         23.49        13.49 o                         
   6  11   0        266.10        285.06        32.53 o                         
   7  11   0        333.23        351.46        52.95 o                         
   6  12   0       1091.54       1047.01        90.25 o                         
  -2 -14   1        293.90        243.36        24.89 o                         
  -1 -14   1         56.85         65.59         9.85 o                         
   0 -14   1        303.90        354.37        34.40 o                         
   1 -14   1         51.94         56.04         9.63 o                         
   2 -14   1        245.21        272.01        31.33 o                         
  -5 -13   1         92.75        100.38        13.49 o                         
  -4 -13   1        116.26        132.52        15.52 o                         
  -3 -13   1        223.27        262.26        18.63 o                         
  -2 -13   1       1137.08       1107.75        89.99 o                         
  -1 -13   1        975.64        881.69        45.83 o                         
   0 -13   1        476.06        528.24        36.83 o                         
   1 -13   1        234.53        250.43        30.31 o                         
   2 -13   1        475.57        487.23        48.71 o                         
   3 -13   1         56.66         72.75        12.62 o                         
   4 -13   1        324.33        383.62        55.65 o                         
   5 -13   1        840.16        864.32        39.79 o                         
  -6 -12   1        238.64        222.41        23.74 o                         
  -5 -12   1        709.22        721.09        47.83 o                         
  -4 -12   1       1199.86       1257.17        56.45 o                         
  -3 -12   1       1317.96       1332.86       102.33 o                         
  -2 -12   1       1225.37       1230.10        34.86 o                         
  -1 -12   1        328.30        366.31        32.24 o                         
   0 -12   1        147.51        157.69        17.79 o                         
   1 -12   1        608.63        663.97        39.10 o                         
   2 -12   1        171.81        186.96        15.97 o                         
   3 -12   1        719.19        688.07        31.29 o                         
   4 -12   1        548.09        512.20        62.50 o                         
   5 -12   1        277.92        299.26        21.08 o                         
   6 -12   1          4.46         28.11         7.81 o                         
  -8 -11   1        314.40        288.17        28.86 o                         
  -7 -11   1        949.75        954.67       106.82 o                         
  -6 -11   1       1669.77       1722.71       115.06 o                         
  -5 -11   1        418.74        486.46        24.53 o                         
  -4 -11   1        316.31        341.14        89.38 o                         
  -3 -11   1         22.96         26.48        12.52 o                         
  -2 -11   1         28.88         21.90         7.05 o                         
  -1 -11   1       1281.03       1196.18        47.47 o                         
   0 -11   1       2799.03       2944.26        84.37 o                         
   1 -11   1        790.67        752.59        40.84 o                         
   2 -11   1        210.28        191.03        31.94 o                         
   3 -11   1        641.69        637.10        24.59 o                         
   4 -11   1        214.36        205.56        27.29 o                         
   5 -11   1        596.18        570.72        21.98 o                         
   6 -11   1       2139.43       1946.80        60.70 o                         
   7 -11   1       1176.48       1153.66        45.07 o                         
  -8 -10   1        394.29        358.98        29.64 o                         
  -7 -10   1        194.84        203.05        23.24 o                         
  -6 -10   1        100.16         99.63        12.75 o                         
  -5 -10   1       1463.07       1309.46        37.81 o                         
  -4 -10   1       1024.10        991.24        16.31 o                         
  -3 -10   1        542.39        565.56        24.06 o                         
  -2 -10   1        171.25        156.63        74.62 o                         
  -1 -10   1        740.89        688.30        31.56 o                         
   0 -10   1        634.95        614.64        29.07 o                         
   1 -10   1       1409.75       1401.17        39.06 o                         
   2 -10   1       2192.96       2010.92        54.77 o                         
   3 -10   1        397.58        413.79        28.63 o                         
   4 -10   1       1020.55        942.99        18.50 o                         
   5 -10   1        303.58        340.83        18.30 o                         
   6 -10   1         60.81         83.35        13.69 o                         
   7 -10   1        449.08        456.76        35.19 o                         
   8 -10   1        458.44        485.48        34.42 o                         
  -9  -9   1        370.94        418.80        22.98 o                         
  -8  -9   1        686.92        712.32        26.95 o                         
  -7  -9   1        426.54        387.11        20.30 o                         
  -6  -9   1        481.46        452.72        32.46 o                         
  -5  -9   1        211.47        214.33        18.53 o                         
  -4  -9   1        635.28        574.90        37.79 o                         
  -3  -9   1       1016.37        974.82        18.17 o                         
  -2  -9   1       3174.40       3100.38        50.04 o                         
  -1  -9   1       1552.06       1500.16        45.86 o                         
   0  -9   1       1961.19       1989.70        46.09 o                         
   1  -9   1       2305.82       2259.27        67.92 o                         
   2  -9   1       2044.56       2025.70        64.64 o                         
   3  -9   1        154.28        181.10        14.00 o                         
   4  -9   1        741.62        688.03        25.56 o                         
   5  -9   1        919.04        918.13        28.79 o                         
   6  -9   1        500.19        535.32        51.77 o                         
   7  -9   1        555.78        523.89        27.03 o                         
   8  -9   1        400.82        449.19        22.34 o                         
   9  -9   1         42.43         97.82        14.58 o                         
 -10  -8   1        998.11        932.52        51.60 o                         
  -9  -8   1       1035.68       1041.57        29.04 o                         
  -8  -8   1         17.31         45.87        12.25 o                         
  -7  -8   1        124.91        146.42        14.81 o                         
  -6  -8   1        151.40        158.47        10.03 o                         
  -5  -8   1        666.15        615.99        17.35 o                         
  -4  -8   1       4149.01       4184.11        64.42 o                         
  -3  -8   1       3952.49       4409.24        68.03 o                         
  -2  -8   1        742.52        764.36        26.05 o                         
  -1  -8   1        413.53        379.96        22.03 o                         
   0  -8   1        136.91        161.94        15.65 o                         
   1  -8   1         52.75         48.92        10.21 o                         
   2  -8   1       2566.27       2553.27        58.02 o                         
   3  -8   1       6744.54       6594.28       161.28 o                         
   4  -8   1        679.20        689.83        19.81 o                         
   5  -8   1         94.88        104.23         7.43 o                         
   6  -8   1        126.42        139.76         8.98 o                         
   7  -8   1        161.96        209.79        14.67 o                         
   8  -8   1        265.48        325.52        14.93 o                         
   9  -8   1       1617.56       1610.05        61.98 o                         
  10  -8   1        884.45        834.53        29.63 o                         
 -10  -7   1          4.38         51.01        16.92 o                         
  -9  -7   1        493.16        456.18        21.03 o                         
  -8  -7   1        413.13        430.66        16.90 o                         
  -7  -7   1       1209.22       1162.13        46.63 o                         
  -6  -7   1       1628.57       1587.25        30.23 o                         
  -5  -7   1       3191.79       3217.29        46.21 o                         
  -4  -7   1         94.00        146.82         8.84 o                         
  -3  -7   1        262.59        257.14        15.20 o                         
  -2  -7   1       1041.24       1006.43        19.42 o                         
  -1  -7   1        742.12        709.23        21.38 o                         
   0  -7   1       1303.80       1186.34        78.22 o                         
   1  -7   1       1780.34       1823.44        35.54 o                         
   2  -7   1        433.75        449.14        38.29 o                         
   3  -7   1        672.13        785.38        69.13 o                         
   4  -7   1       3396.08       3537.03        52.65 o                         
   5  -7   1       1889.32       1907.41        34.40 o                         
   6  -7   1        900.73        886.62        15.26 o                         
   7  -7   1       2335.85       2326.50        49.76 o                         
   8  -7   1       1488.82       1486.96        46.10 o                         
   9  -7   1        110.86        124.99        11.34 o                         
  10  -7   1        247.24        226.55        18.87 o                         
 -11  -6   1        953.65        973.08        33.41 o                         
 -10  -6   1        633.88        626.48        62.40 o                         
  -9  -6   1         52.05         72.61         9.13 o                         
  -8  -6   1        353.83        393.60        16.19 o                         
  -7  -6   1        689.01        738.01        26.50 o                         
  -6  -6   1        784.24        787.75        23.01 o                         
  -5  -6   1       6014.67       6142.61        64.26 o                         
  -4  -6   1       3886.21       3965.12        64.87 o                         
  -3  -6   1        972.32        917.12        24.28 o                         
  -2  -6   1        614.80        607.57        17.54 o                         
  -1  -6   1       2673.64       2736.88        49.93 o                         
   0  -6   1         14.93         27.97         3.80 o                         
   1  -6   1       4937.92       5020.18        43.87 o                         
   2  -6   1       4539.84       4470.58       225.36 o                         
   3  -6   1       1479.88       1352.04        61.95 o                         
   4  -6   1       1302.58       1271.94        22.01 o                         
   5  -6   1        577.29        624.99        19.23 o                         
   6  -6   1        246.10        288.69        18.15 o                         
   7  -6   1        319.68        394.12        22.63 o                         
   8  -6   1       1557.29       1558.21        35.92 o                         
   9  -6   1        800.15        785.52        20.70 o                         
  10  -6   1        261.74        282.71        17.29 o                         
 -11  -5   1         27.22        114.48        15.61 o                         
 -10  -5   1        376.92        501.36        28.46 o                         
  -9  -5   1        113.08        152.41        17.38 o                         
  -8  -5   1        347.99        398.25        22.78 o                         
  -7  -5   1        919.32        934.76        16.17 o                         
  -6  -5   1       5223.94       5336.01        69.71 o                         
  -5  -5   1        442.14        519.62        21.03 o                         
  -4  -5   1        647.69        622.36        15.63 o                         
  -3  -5   1       1884.77       1789.78        32.23 o                         
  -2  -5   1        272.22        266.33        11.13 o                         
  -1  -5   1       3762.42       3997.73        56.29 o                         
   0  -5   1      11439.18      11569.05        93.46 o                         
   1  -5   1       6832.91       6821.45        74.84 o                         
   2  -5   1        869.36        740.96        20.96 o                         
   3  -5   1        123.89        160.40        19.65 o                         
   4  -5   1        697.87        665.23        17.27 o                         
   5  -5   1       1110.57       1219.73        35.83 o                         
   6  -5   1       2270.29       2311.20        37.20 o                         
   7  -5   1       1433.90       1457.04        27.73 o                         
   8  -5   1         73.16        142.26        10.77 o                         
   9  -5   1        106.70        150.24        14.13 o                         
  10  -5   1        215.03        217.78        21.17 o                         
  11  -5   1        318.46        292.73        25.76 o                         
 -11  -4   1        568.38        533.37        27.67 o                         
 -10  -4   1       1452.46       1439.36        71.69 o                         
  -9  -4   1       1743.68       1715.56        52.71 o                         
  -8  -4   1       1201.04       1174.41        27.92 o                         
  -7  -4   1        247.49        371.78        18.87 o                         
  -6  -4   1        430.47        462.85        19.19 o                         
  -5  -4   1       1916.91       1836.12        28.38 o                         
  -4  -4   1       4141.08       4082.62        31.86 o                         
  -3  -4   1       8085.70       7717.22       192.53 o                         
  -2  -4   1       1455.86       1418.83        21.85 o                         
  -1  -4   1        931.96        875.82        13.75 o                         
   0  -4   1       3583.56       3436.50        43.15 o                         
   1  -4   1       2354.24       2395.58        29.68 o                         
   2  -4   1       8597.66       8563.38       249.04 o                         
   3  -4   1       2971.56       3210.79        55.98 o                         
   4  -4   1       2739.51       2590.69        28.27 o                         
   5  -4   1        647.59        508.59        16.65 o                         
   6  -4   1         68.66        125.89         8.69 o                         
   7  -4   1        708.88        729.91        30.61 o                         
   8  -4   1        926.21        932.54        53.53 o                         
   9  -4   1        958.26        955.18        46.36 o                         
  10  -4   1        773.94        816.87        58.09 o                         
  11  -4   1        315.50        373.46        25.85 o                         
 -12  -3   1        304.60        238.31        22.92 o                         
 -11  -3   1        340.83        303.48        22.22 o                         
 -10  -3   1        317.79        299.69        22.85 o                         
  -9  -3   1        849.48        947.91        30.59 o                         
  -8  -3   1       2382.91       2382.92       124.02 o                         
  -7  -3   1       2311.91       2288.38        52.78 o                         
  -6  -3   1        231.76        309.31        16.16 o                         
  -5  -3   1       1941.25       2200.09        39.43 o                         
  -4  -3   1       1570.09       1668.24        24.78 o                         
  -3  -3   1        702.79        738.80        12.48 o                         
  -2  -3   1      13938.85      13806.63       108.89 o                         
  -1  -3   1       4885.93       4907.66        48.43 o                         
   0  -3   1        416.65        334.13        10.12 o                         
   1  -3   1       2987.68       2796.00        44.60 o                         
   2  -3   1       1706.67       1757.11        18.77 o                         
   3  -3   1       1373.35       1579.98        22.42 o                         
   4  -3   1       3996.66       4172.15        53.24 o                         
   5  -3   1       6388.43       6295.77        52.84 o                         
   6  -3   1       1983.51       2012.37        44.78 o                         
   7  -3   1       1432.20       1334.13        40.42 o                         
   8  -3   1       2438.27       2260.63        53.16 o                         
   9  -3   1        391.48        404.81        35.16 o                         
  10  -3   1        341.18        359.45        23.00 o                         
  11  -3   1        599.59        535.25        59.80 o                         
 -12  -2   1         32.47         47.12        25.31 o                         
 -11  -2   1         53.29         75.80        12.05 o                         
 -10  -2   1        843.01        962.44        86.33 o                         
  -9  -2   1       1246.68       1284.13        87.78 o                         
  -8  -2   1        250.89        453.48        42.99 o                         
  -7  -2   1        959.69        916.34        36.47 o                         
  -6  -2   1       2340.44       2239.74        51.66 o                         
  -5  -2   1       1694.29       1621.68        42.78 o                         
  -4  -2   1       4550.47       4734.45        69.57 o                         
  -2  -2   1      15947.26      16159.73       198.36 o                         
  -1  -2   1        779.78        738.49        11.70 o                         
   0  -2   1       5511.14       5480.95        92.48 o                         
   1  -2   1       4192.45       3787.53        45.34 o                         
   2  -2   1       2251.86       2248.53        27.18 o                         
   3  -2   1       5855.24       6186.50        41.59 o                         
   4  -2   1       3975.31       3780.15        33.36 o                         
   5  -2   1        182.26        255.62        16.02 o                         
   6  -2   1        276.85        506.98        59.87 o                         
   7  -2   1         60.45        152.33        34.48 o                         
   8  -2   1        791.77        859.10        26.63 o                         
   9  -2   1       1374.18       1408.20        48.54 o                         
  10  -2   1       1142.47       1070.72        45.79 o                         
  11  -2   1        103.07        157.72        27.48 o                         
 -12  -1   1        233.14        247.65        33.03 o                         
 -11  -1   1        137.84        147.40        28.65 o                         
 -10  -1   1          9.62         61.36        11.27 o                         
  -9  -1   1        357.40        482.05        59.20 o                         
  -8  -1   1        759.72        756.65        44.90 o                         
  -7  -1   1       2449.94       2440.64        72.24 o                         
  -6  -1   1       2777.06       2675.64        43.01 o                         
  -5  -1   1         96.80        277.01        24.28 o                         
  -4  -1   1        916.42        897.36        22.43 o                         
  -3  -1   1        253.08        236.95         7.53 o                         
  -2  -1   1       8285.32       8266.38        93.32 o                         
  -1  -1   1      11982.19      12321.34       134.83 o                         
   0  -1   1       7214.10       6103.62        67.57 o                         
   1  -1   1       6987.99       6695.96        80.95 o                         
   2  -1   1       1067.14       1057.69        28.16 o                         
   3  -1   1       1265.14       1206.71        17.17 o                         
   4  -1   1        195.60        250.76        13.70 o                         
   5  -1   1       6014.57       6110.98        65.32 o                         
   6  -1   1       7109.86       7532.17        93.15 o                         
   7  -1   1       2059.12       2065.79        68.10 o                         
   8  -1   1         61.77        102.35        10.38 o                         
   9  -1   1        101.67        130.03        10.84 o                         
  10  -1   1        240.96        257.39        29.45 o                         
  11  -1   1        377.12        405.40        42.88 o                         
  12  -1   1        939.66        914.33        65.42 o                         
 -12   0   1       1119.95       1176.47        99.68 o                         
 -11   0   1       1090.17       1159.37        73.68 o                         
 -10   0   1        690.17        653.16        36.38 o                         
  -9   0   1       1933.47       1893.91        69.69 o                         
  -8   0   1       2534.73       2659.85       100.18 o                         
  -7   0   1       1264.34       1346.62        47.30 o                         
  -6   0   1       1151.77       1303.59        36.98 o                         
  -5   0   1       3764.69       3848.36        80.54 o                         
  -4   0   1       1348.05       1381.41        43.55 o                         
  -3   0   1         51.99         81.53         9.86 o                         
  -1   0   1       5771.75       5024.96       192.14 o                         
   1   0   1       7301.35       7207.25        56.27 o                         
   2   0   1      15614.49      15577.09       149.68 o                         
   3   0   1          3.09          5.80         7.68 o                         
   4   0   1       3508.86       3281.09        59.04 o                         
   5   0   1       3295.40       3136.49        90.99 o                         
   6   0   1        183.93        376.97        57.77 o                         
   7   0   1       2617.98       2796.08        78.23 o                         
   8   0   1       1080.47        985.24        31.16 o                         
   9   0   1        349.16        382.62        28.55 o                         
  10   0   1        196.66        318.29        37.20 o                         
  11   0   1       2207.26       2255.05       113.39 o                         
  12   0   1        346.77        480.75        53.13 o                         
 -12   1   1        232.81        258.63        39.95 o                         
 -11   1   1        130.94        129.88        21.83 o                         
 -10   1   1         10.22         62.49        12.43 o                         
  -9   1   1        336.10        583.08        61.78 o                         
  -8   1   1        805.57        812.39        57.65 o                         
  -7   1   1       2470.01       2371.48        79.37 o                         
  -6   1   1       2681.61       2585.57        59.59 o                         
  -5   1   1         94.23        280.82        24.76 o                         
  -4   1   1        887.95        872.97        33.20 o                         
  -3   1   1        255.40        233.77         8.98 o                         
  -2   1   1       8458.32       8247.42        87.19 o                         
  -1   1   1      12289.01      12112.76       133.10 o                         
   1   1   1       7225.16       6738.08       113.74 o                         
   2   1   1       1108.04       1155.62        40.09 o                         
   3   1   1       1255.30       1206.46        26.90 o                         
   4   1   1        223.51        295.48        37.90 o                         
   5   1   1       5790.53       6150.18       189.81 o                         
   6   1   1       7107.56       7247.80       125.15 o                         
   7   1   1       1957.73       1948.70        43.42 o                         
   8   1   1         43.59         75.35        17.36 o                         
   9   1   1         94.63        102.26        17.03 o                         
  10   1   1        265.02        313.17        29.81 o                         
  11   1   1        347.50        409.71        29.42 o                         
  12   1   1        932.29        874.56        98.27 o                         
 -12   2   1         37.22         78.91        18.90 o                         
 -11   2   1         69.32         92.83        15.40 o                         
 -10   2   1        879.46       1052.80        89.97 o                         
  -9   2   1       1215.41       1226.87        93.75 o                         
  -8   2   1        261.24        413.81        35.25 o                         
  -7   2   1        951.58        770.43        44.79 o                         
  -6   2   1       2336.95       2265.79        58.53 o                         
  -5   2   1       1553.43       1492.25        40.73 o                         
  -4   2   1       4706.56       5188.30        96.61 o                         
  -2   2   1      16227.98      16164.83       155.99 o                         
  -1   2   1        743.24        684.03         8.54 o                         
   0   2   1       5405.75       5567.61        65.09 o                         
   1   2   1       4301.16       3793.91        59.04 o                         
   2   2   1       2094.30       2222.84        43.66 o                         
   3   2   1       5887.53       6208.89        72.52 o                         
   4   2   1       3981.59       3799.55        51.10 o                         
   5   2   1        177.15        237.24        21.90 o                         
   6   2   1        270.40        539.70        69.69 o                         
   7   2   1         69.28        175.61        20.21 o                         
   8   2   1        864.08        872.58        40.44 o                         
   9   2   1       1397.48       1336.16        63.12 o                         
  10   2   1       1146.23       1090.70        80.29 o                         
  11   2   1         84.97        124.05        20.31 o                         
 -12   3   1        334.35        302.58        52.53 o                         
 -11   3   1        332.35        373.65        43.16 o                         
 -10   3   1        318.87        364.36        37.76 o                         
  -9   3   1        864.65       1038.95        69.41 o                         
  -8   3   1       2326.78       2237.25        75.31 o                         
  -7   3   1       2339.52       2249.93       160.00 o                         
  -6   3   1        274.30        294.07        58.92 o                         
  -5   3   1       1946.87       2193.87        43.16 o                         
  -4   3   1       1502.49       1690.70        41.29 o                         
  -3   3   1        769.12        809.81        27.94 o                         
   1   3   1       3077.20       2785.57        56.06 o                         
   2   3   1       1672.74       1683.20        24.34 o                         
   4   3   1       4146.63       4059.27        72.20 o                         
   5   3   1       6384.78       6292.39        97.24 o                         
   6   3   1       1913.94       2076.81        60.86 o                         
   7   3   1       1510.77       1606.45        61.07 o                         
   8   3   1       2537.13       2261.51        89.93 o                         
   9   3   1        387.55        493.67        52.81 o                         
  10   3   1        327.44        334.90        27.16 o                         
  11   3   1        602.82        531.12        49.42 o                         
 -11   4   1        572.64        559.27        47.16 o                         
 -10   4   1       1448.16       1570.39        75.84 o                         
  -9   4   1       1687.21       1588.65        82.90 o                         
  -8   4   1       1137.49       1215.25        60.37 o                         
  -7   4   1        253.40        350.93        60.90 o                         
  -6   4   1        385.15        518.75        41.72 o                         
  -5   4   1       2043.91       2097.26        56.34 o                         
  -4   4   1       4473.52       4361.32        76.44 o                         
   1   4   1       2326.80       2370.98        48.46 o                         
   3   4   1       3067.27       3345.08        56.09 o                         
   6   4   1         67.39        157.75        20.45 o                         
   7   4   1        687.48        915.53        55.99 o                         
   8   4   1        903.66        991.48        80.50 o                         
   9   4   1        970.02        948.35        46.98 o                         
  10   4   1        775.79        844.01        84.78 o                         
  11   4   1        300.76        386.01        42.85 o                         
 -11   5   1         34.17        110.88        17.27 o                         
 -10   5   1        371.00        476.97        49.28 o                         
  -9   5   1        136.56        195.05        35.61 o                         
  -8   5   1        344.98        407.91        55.42 o                         
  -7   5   1        863.58        897.59        31.23 o                         
  -5   5   1        516.36        627.44        50.12 o                         
  -4   5   1        653.03        629.14        31.54 o                         
  -3   5   1       1922.46       1737.22        41.68 o                         
   3   5   1        117.89        117.34         7.74 o                         
   6   5   1       2135.50       2256.29        76.05 o                         
   7   5   1       1430.10       1432.34        55.74 o                         
   8   5   1         71.96        131.01        18.01 o                         
   9   5   1        106.94        170.50        25.33 o                         
  10   5   1        227.35        250.44        38.82 o                         
  11   5   1        314.95        336.20        30.91 o                         
 -11   6   1        970.55        924.93        49.84 o                         
 -10   6   1        669.41        622.81        50.62 o                         
  -9   6   1         66.09         84.03        15.58 o                         
  -8   6   1        381.66        466.19        63.79 o                         
  -7   6   1        684.59        887.10        49.03 o                         
  -6   6   1        728.29        711.76        43.38 o                         
  -5   6   1       5923.76       5955.90       136.59 o                         
   6   6   1        245.75        322.71        50.09 o                         
   7   6   1        298.78        348.57        34.72 o                         
   9   6   1        862.18        907.13        43.91 o                         
  10   6   1        282.79        322.46        34.48 o                         
 -10   7   1          5.27         55.10        16.39 o                         
  -9   7   1        489.80        505.68        66.80 o                         
  -8   7   1        423.99        486.22        48.32 o                         
  -7   7   1       1264.67       1559.75        64.22 o                         
  -6   7   1       1634.37       1586.28        60.83 o                         
  -5   7   1       3106.80       3401.60        94.31 o                         
   7   7   1       2415.71       2467.06       103.50 o                         
   8   7   1       1468.80       1892.25       119.50 o                         
   9   7   1        103.30        163.79        25.54 o                         
  10   7   1        248.75        267.50        48.71 o                         
 -10   8   1        933.08        884.42        52.38 o                         
  -9   8   1       1010.99        903.49        64.92 o                         
  -8   8   1          9.39         29.81        12.19 o                         
  -7   8   1        121.49        177.64        25.08 o                         
  -6   8   1        178.99        205.08        23.81 o                         
  -5   8   1        715.28        792.65        60.01 o                         
   4   8   1        621.99        625.18        32.14 o                         
   7   8   1        174.09        240.97        32.39 o                         
   8   8   1        258.58        324.26        22.78 o                         
   9   8   1       1576.96       1980.49        95.87 o                         
  10   8   1        861.76        848.39        49.28 o                         
  -9   9   1        372.68        485.34        63.37 o                         
  -8   9   1        700.53       1049.41        72.98 o                         
  -7   9   1        465.53        527.02        45.04 o                         
  -6   9   1        476.54        487.70        38.82 o                         
   7   9   1        546.62        562.38        40.23 o                         
   8   9   1        384.02        408.86        38.40 o                         
   9   9   1         45.60        125.50        25.08 o                         
  -8  10   1        397.99        429.07        63.16 o                         
  -7  10   1        193.78        168.77        27.62 o                         
  -6  10   1         90.86        117.38        16.67 o                         
   7  10   1        463.63        510.45        40.69 o                         
   8  10   1        463.23        563.82        62.06 o                         
  -8  11   1        362.01        439.06        65.70 o                         
  -7  11   1        956.42        993.56        58.67 o                         
  -6  11   1       1636.26       1559.82       121.86 o                         
   7  11   1       1128.98       1193.49        48.78 o                         
  -6  12   1        250.91        234.23        33.70 o                         
  -5  12   1        706.54        774.35        54.75 o                         
  -5  13   1         78.21         58.67        16.11 o                         
  -2 -14   2       1234.59       1281.78        46.75 o                         
  -1 -14   2        710.00        739.52        52.76 o                         
   0 -14   2         31.42         34.12         9.84 o                         
   1 -14   2        219.35        253.08        25.75 o                         
   2 -14   2        383.58        411.66        41.53 o                         
  -5 -13   2        169.64        205.02        27.65 o                         
  -4 -13   2        945.84        948.26        66.80 o                         
  -3 -13   2       1498.15       1519.21        65.44 o                         
  -2 -13   2        240.53        274.88        21.45 o                         
  -1 -13   2        160.29        202.30        24.99 o                         
   0 -13   2        188.15        201.95        27.05 o                         
   1 -13   2         26.26         20.41         4.79 o                         
   2 -13   2        714.77        652.07        40.36 o                         
   3 -13   2       1778.11       1755.32        55.67 o                         
   4 -13   2        681.86        637.25        37.93 o                         
  -6 -12   2        271.61        245.68        25.94 o                         
  -5 -12   2        156.40        173.86        17.67 o                         
  -4 -12   2         61.96         57.98         8.02 o                         
  -3 -12   2        116.50        113.83        11.16 o                         
  -2 -12   2        875.63        867.82        29.25 o                         
  -1 -12   2       1125.16       1125.92        27.51 o                         
   0 -12   2        562.19        652.89        37.17 o                         
   1 -12   2          7.15         12.79         4.39 o                         
   2 -12   2          3.44          8.77        11.27 o                         
   3 -12   2        363.27        325.66        23.37 o                         
   4 -12   2        548.22        486.89        38.86 o                         
   5 -12   2       1190.89       1175.23        28.41 o                         
   6 -12   2        891.20        897.37        49.99 o                         
  -8 -11   2        116.50        128.44        17.38 o                         
  -7 -11   2         64.52         77.66        12.82 o                         
  -6 -11   2        913.61        924.83        44.25 o                         
  -5 -11   2       3278.51       3213.60        65.62 o                         
  -4 -11   2       1142.43       1119.56        71.08 o                         
  -3 -11   2        365.75        416.56        33.72 o                         
  -2 -11   2        781.23        748.87        37.28 o                         
  -1 -11   2       1273.18       1237.10        25.49 o                         
   0 -11   2        126.02        133.50        12.66 o                         
   1 -11   2       2099.12       2112.35        68.84 o                         
   2 -11   2        759.56        635.89        50.02 o                         
   3 -11   2       1124.43        973.52        37.62 o                         
   4 -11   2        612.66        590.86        25.08 o                         
   5 -11   2        544.32        556.83        26.07 o                         
   6 -11   2         63.39        119.12        20.52 o                         
   7 -11   2        953.95        950.00        29.24 o                         
  -8 -10   2        436.54        488.95        22.62 o                         
  -7 -10   2       1016.82       1054.45        61.11 o                         
  -6 -10   2        828.37        848.50        25.05 o                         
  -5 -10   2        388.79        459.19        28.97 o                         
  -4 -10   2         95.02        101.19        13.51 o                         
  -3 -10   2        278.50        286.87        29.48 o                         
  -2 -10   2        912.89        829.88        32.72 o                         
  -1 -10   2       2365.21       2432.33        58.02 o                         
   0 -10   2       2709.40       2802.61        67.41 o                         
   1 -10   2       1423.29       1391.21        67.10 o                         
   2 -10   2        377.79        398.82        39.62 o                         
   3 -10   2        384.92        431.39        44.56 o                         
   4 -10   2        384.69        442.19        31.32 o                         
   5 -10   2        677.79        682.31        29.00 o                         
   6 -10   2       1328.51       1285.82        60.52 o                         
   7 -10   2        634.63        647.05        28.40 o                         
   8 -10   2         29.53         89.18         9.36 o                         
  -9  -9   2        874.13        841.57        26.57 o                         
  -8  -9   2        375.49        358.96        26.94 o                         
  -7  -9   2         32.70         63.53         8.12 o                         
  -6  -9   2        347.49        363.13        28.45 o                         
  -5  -9   2        427.82        515.30        46.40 o                         
  -4  -9   2       1699.69       1603.05        44.76 o                         
  -3  -9   2        150.95        202.95        16.05 o                         
  -2  -9   2         12.17         22.67         5.46 o                         
  -1  -9   2        114.84        146.97        17.01 o                         
   0  -9   2        274.31        327.81        34.24 o                         
   1  -9   2       1021.15       1094.00        39.61 o                         
   2  -9   2       3299.87       3273.37        87.05 o                         
   3  -9   2       1139.62       1095.45        66.39 o                         
   4  -9   2        721.78        678.64        56.94 o                         
   5  -9   2        339.45        323.29        24.16 o                         
   6  -9   2        249.42        245.37        16.43 o                         
   7  -9   2        153.17        151.45        12.89 o                         
   8  -9   2        540.40        528.92        33.50 o                         
   9  -9   2        985.57       1001.28        21.61 o                         
 -10  -8   2         51.50         54.90         8.83 o                         
  -9  -8   2        356.62        384.11        28.33 o                         
  -8  -8   2       1239.68       1313.13        56.89 o                         
  -7  -8   2        949.85        985.07        29.49 o                         
  -6  -8   2        340.85        325.24        22.96 o                         
  -5  -8   2        215.91        241.78        21.72 o                         
  -4  -8   2        884.63       1052.13        65.72 o                         
  -3  -8   2       1378.66       1273.81        43.99 o                         
  -2  -8   2       4978.72       4947.40        77.37 o                         
  -1  -8   2       2216.67       2284.62        86.15 o                         
   0  -8   2        847.41        847.33        34.97 o                         
   1  -8   2       1529.39       1436.41        39.78 o                         
   2  -8   2        400.94        378.37        22.24 o                         
   3  -8   2        552.86        598.04        82.89 o                         
   4  -8   2       3035.38       3110.12        72.89 o                         
   5  -8   2       2787.52       2836.95        69.95 o                         
   6  -8   2        287.67        299.36        15.42 o                         
   7  -8   2        630.47        649.66        19.67 o                         
   8  -8   2        559.40        624.23        39.00 o                         
   9  -8   2          1.85         33.33        11.39 o                         
 -10  -7   2        367.26        391.01        27.07 o                         
  -9  -7   2        102.54         91.67        11.17 o                         
  -8  -7   2        145.86        156.74        13.20 o                         
  -7  -7   2        234.55        257.28        20.08 o                         
  -6  -7   2        511.46        494.91        19.22 o                         
  -5  -7   2       3532.66       3616.30        56.02 o                         
  -4  -7   2       1891.43       1930.81        31.86 o                         
  -3  -7   2       3585.59       3692.47        58.71 o                         
  -2  -7   2       2343.19       2271.24        44.14 o                         
  -1  -7   2       1266.54       1275.97        58.57 o                         
   0  -7   2        143.26        171.72        16.19 o                         
   1  -7   2       1362.42       1288.08        27.76 o                         
   2  -7   2       2533.40       2507.82       173.97 o                         
   3  -7   2        564.69        573.04        27.05 o                         
   4  -7   2        528.63        507.99        18.91 o                         
   5  -7   2        354.65        351.42        30.97 o                         
   6  -7   2         47.84        116.46         7.36 o                         
   7  -7   2       1028.90       1098.97        22.16 o                         
   8  -7   2       1431.31       1413.80        34.23 o                         
   9  -7   2       1110.23       1109.48        51.53 o                         
  10  -7   2         83.88         87.49        12.43 o                         
 -11  -6   2        125.21        171.39        26.00 o                         
 -10  -6   2        265.55        319.94        20.06 o                         
  -9  -6   2         62.64         74.33         9.87 o                         
  -8  -6   2        595.35        546.10        20.94 o                         
  -7  -6   2       2576.60       2459.24        48.51 o                         
  -6  -6   2       2999.31       3150.87        60.67 o                         
  -5  -6   2        117.31        212.24        12.96 o                         
  -4  -6   2       3022.13       2975.21        32.59 o                         
  -3  -6   2        900.84        892.85        33.54 o                         
  -2  -6   2       1466.44       1415.57        27.44 o                         
  -1  -6   2       5145.25       5245.56        58.12 o                         
   0  -6   2       6859.28       6893.82        73.63 o                         
   1  -6   2        877.81        794.03        29.62 o                         
   2  -6   2        535.38        476.94        24.65 o                         
   3  -6   2        900.58        963.16        34.63 o                         
   4  -6   2        361.93        419.94        16.95 o                         
   5  -6   2       1383.11       1412.51        28.05 o                         
   6  -6   2       4985.19       5195.32        91.56 o                         
   7  -6   2       2094.32       2088.29        36.24 o                         
   8  -6   2         90.38        161.93        12.34 o                         
   9  -6   2        258.46        242.79        21.66 o                         
  10  -6   2        252.26        240.57        15.93 o                         
 -11  -5   2       1893.32       2060.86        86.82 o                         
 -10  -5   2        443.86        475.84        24.97 o                         
  -9  -5   2        276.23        330.61        18.42 o                         
  -8  -5   2        554.54        587.97        45.84 o                         
  -7  -5   2       2069.53       2095.33        41.87 o                         
  -6  -5   2        644.34        695.76        23.70 o                         
  -5  -5   2       2775.42       2786.75        51.18 o                         
  -4  -5   2       2405.02       2599.57        28.70 o                         
  -3  -5   2        302.88        363.37        15.18 o                         
  -2  -5   2       1308.56       1286.27        30.23 o                         
  -1  -5   2       1213.81       1475.15        34.66 o                         
   0  -5   2        700.15        679.25        22.25 o                         
   1  -5   2      11221.17      11189.07       129.42 o                         
   2  -5   2       6317.43       6629.37       332.65 o                         
   3  -5   2       1596.17       1530.37        23.68 o                         
   4  -5   2        288.13        276.42        14.91 o                         
   5  -5   2       1899.79       1837.48        26.84 o                         
   6  -5   2         18.58         89.95         7.54 o                         
   7  -5   2       1040.20       1139.76        19.41 o                         
   8  -5   2       2070.65       1982.50        50.60 o                         
   9  -5   2        116.58        159.73        11.45 o                         
  10  -5   2        231.57        274.57        17.61 o                         
  11  -5   2        199.98        216.96        24.44 o                         
 -11  -4   2         23.52         58.31        14.38 o                         
 -10  -4   2         93.56        141.75        11.13 o                         
  -9  -4   2        473.50        575.51        52.98 o                         
  -8  -4   2       1629.51       1582.98        67.75 o                         
  -7  -4   2       2572.48       2600.35        51.44 o                         
  -6  -4   2       1554.83       1616.60        36.67 o                         
  -5  -4   2        465.79        530.10        19.83 o                         
  -4  -4   2        955.33        892.87        24.44 o                         
  -3  -4   2       2312.88       2566.34        31.70 o                         
  -2  -4   2       5118.53       5075.40        50.84 o                         
  -1  -4   2       5872.71       6222.31        52.03 o                         
   0  -4   2       6130.11       5822.65        48.83 o                         
   1  -4   2       4923.96       4986.15       232.37 o                         
   2  -4   2        577.45        550.65        16.20 o                         
   3  -4   2       1228.91       1244.11        23.41 o                         
   4  -4   2        969.00       1063.55        17.68 o                         
   5  -4   2       2601.52       2593.50        41.88 o                         
   6  -4   2       1902.22       1859.90        31.88 o                         
   7  -4   2        966.91        960.42        27.29 o                         
   8  -4   2        506.29        538.81        21.41 o                         
   9  -4   2        130.11        169.09        14.51 o                         
  10  -4   2        607.29        570.82        27.28 o                         
  11  -4   2        768.07        722.06        38.23 o                         
 -12  -3   2        104.73        138.02        22.11 o                         
 -11  -3   2        109.53        162.20        27.38 o                         
 -10  -3   2       1376.49       1406.20        55.51 o                         
  -9  -3   2       1514.94       1521.87        41.97 o                         
  -8  -3   2         48.56        150.94        14.01 o                         
  -7  -3   2       2035.17       1908.42        64.08 o                         
  -6  -3   2        662.78        598.04        20.70 o                         
  -5  -3   2       2101.51       1874.76        43.29 o                         
  -4  -3   2       4615.76       4320.97        37.37 o                         
  -3  -3   2      25485.64      27696.39      1643.43 o                         
  -2  -3   2       4369.29       4609.67        46.08 o                         
  -1  -3   2       3265.53       3628.81        44.72 o                         
   0  -3   2        231.73        268.72        10.41 o                         
   1  -3   2        574.55        560.33        30.59 o                         
   2  -3   2       3564.36       3369.07        41.35 o                         
   4  -3   2       2190.48       2316.87        26.23 o                         
   5  -3   2        538.56        732.91        33.02 o                         
   6  -3   2        918.29       1045.77        35.27 o                         
   7  -3   2        447.85        567.80        70.68 o                         
   8  -3   2        451.97        608.27        34.62 o                         
   9  -3   2       2137.77       2034.03        69.07 o                         
  10  -3   2        935.47        938.37        24.56 o                         
  11  -3   2         18.93         37.99         9.20 o                         
 -12  -2   2        216.04        147.55        27.46 o                         
 -11  -2   2        657.91        540.58        29.92 o                         
 -10  -2   2         88.35        146.78        21.02 o                         
  -9  -2   2        706.75        771.51        31.82 o                         
  -8  -2   2       3615.70       3601.14       120.10 o                         
  -7  -2   2        895.24       1035.74        39.28 o                         
  -6  -2   2        207.00        307.57        17.11 o                         
  -5  -2   2        641.15        658.55        28.45 o                         
  -4  -2   2        350.68        644.60        14.09 o                         
  -3  -2   2       3425.76       3512.35        30.34 o                         
  -2  -2   2      10739.02      10655.46        68.44 o                         
  -1  -2   2       5663.56       5414.62        66.32 o                         
   0  -2   2        772.88        746.66        26.88 o                         
   1  -2   2       1075.21       1014.28        22.10 o                         
   2  -2   2       2355.48       2143.90        25.59 o                         
   3  -2   2       2914.97       3012.13        30.92 o                         
   4  -2   2       6511.09       6829.55        59.98 o                         
   5  -2   2       8300.52       8618.82        89.69 o                         
   6  -2   2       3276.88       3231.27        53.51 o                         
   7  -2   2       1350.71       1338.00        39.17 o                         
   8  -2   2       1138.48       1111.84        24.89 o                         
   9  -2   2        719.72        748.77        45.00 o                         
  10  -2   2        541.35        556.02        29.68 o                         
  11  -2   2        401.95        412.97        24.24 o                         
 -12  -1   2        472.02        458.68        29.49 o                         
 -11  -1   2       1371.32       1345.98        95.23 o                         
 -10  -1   2       1634.26       1481.13        90.64 o                         
  -9  -1   2       1656.48       1659.29        65.88 o                         
  -8  -1   2        398.32        477.32        46.66 o                         
  -7  -1   2       1217.25       1085.90        37.76 o                         
  -6  -1   2       1315.84       1357.07        37.97 o                         
  -5  -1   2       2434.19       2336.43        51.57 o                         
  -4  -1   2       5638.37       5412.67        96.15 o                         
  -3  -1   2       6372.29       5740.92       104.50 o                         
  -2  -1   2      12486.45      12294.36       134.09 o                         
  -1  -1   2        442.47        364.55         8.27 o                         
   0  -1   2       8685.42       8401.23       112.09 o                         
   1  -1   2       3286.14       3415.34        58.92 o                         
   2  -1   2       8918.41       8180.33        91.31 o                         
   3  -1   2       5655.57       5939.76        49.16 o                         
   4  -1   2       2265.44       2210.18        28.71 o                         
   5  -1   2        321.57        428.26        21.07 o                         
   6  -1   2        340.31        499.73        45.50 o                         
   7  -1   2        890.24        892.85        46.45 o                         
   8  -1   2       1002.04        972.45        31.61 o                         
   9  -1   2        882.78        859.19        45.66 o                         
  10  -1   2        920.39        829.47        28.05 o                         
  11  -1   2        191.85        272.39        25.43 o                         
 -12   0   2        230.80        224.55        34.72 o                         
 -11   0   2         35.93        117.48        18.09 o                         
 -10   0   2        442.99        652.77        60.05 o                         
  -9   0   2        792.86        805.36        48.46 o                         
  -8   0   2         17.77         72.09        12.54 o                         
  -7   0   2       1100.00       1283.42        44.01 o                         
  -6   0   2       6629.44       6885.64       105.16 o                         
  -5   0   2        666.44        679.12        25.57 o                         
  -4   0   2        928.82        930.51        21.34 o                         
  -3   0   2       3344.33       3383.94        59.66 o                         
  -2   0   2        885.29        620.09        18.47 o                         
  -1   0   2      13385.60      13432.81       147.30 o                         
   0   0   2       8049.44       8389.77       180.16 o                         
   1   0   2       7234.89       7287.32        57.67 o                         
   2   0   2        529.50        664.68        23.75 o                         
   3   0   2         20.99         67.29         4.68 o                         
   4   0   2       1855.89       2216.46        35.50 o                         
   5   0   2       3618.36       3975.10        47.41 o                         
   6   0   2       4142.99       4040.50        75.22 o                         
   7   0   2        881.59        898.34        48.09 o                         
   8   0   2        304.71        315.63        21.63 o                         
   9   0   2        351.24        373.88        27.61 o                         
  10   0   2         28.77         92.99        14.90 o                         
  11   0   2        982.34        904.97        65.95 o                         
 -12   1   2        508.61        588.44        59.48 o                         
 -11   1   2       1370.23       1273.29        75.20 o                         
 -10   1   2       1591.51       1569.79        77.04 o                         
  -9   1   2       1619.03       1578.33        63.58 o                         
  -8   1   2        434.42        499.82        47.79 o                         
  -7   1   2       1195.07       1083.18        38.15 o                         
  -6   1   2       1268.09       1217.26        46.38 o                         
  -5   1   2       2410.28       2200.76        48.92 o                         
  -4   1   2       5573.61       5209.33       220.61 o                         
  -3   1   2       6432.36       5797.82       243.65 o                         
  -2   1   2      12323.84      11855.08       208.00 o                         
  -1   1   2        451.27        376.04         9.39 o                         
   0   1   2       8488.33       8202.54       103.62 o                         
   1   1   2       3734.54       3689.23        63.51 o                         
   3   1   2       5780.90       6065.83        50.48 o                         
   4   1   2       2238.02       2161.30        35.39 o                         
   5   1   2        321.78        422.37        25.87 o                         
   6   1   2        336.65        513.26        70.10 o                         
   7   1   2        858.29        888.54        42.75 o                         
   8   1   2       1063.07       1109.66        44.41 o                         
   9   1   2        921.49        962.77        50.69 o                         
  10   1   2        852.04        851.00        61.60 o                         
  11   1   2        176.90        253.05        27.13 o                         
 -12   2   2        234.73        242.07        37.58 o                         
 -11   2   2        651.24        657.61        76.19 o                         
 -10   2   2         93.11        162.98        20.38 o                         
  -9   2   2        653.62        634.54        35.92 o                         
  -8   2   2       3710.78       3680.90       124.90 o                         
  -7   2   2        991.93       1071.80        49.31 o                         
  -6   2   2        220.38        338.53        38.54 o                         
  -5   2   2        586.98        631.96        35.92 o                         
  -4   2   2        324.66        641.96        37.27 o                         
  -3   2   2       3414.72       3555.79        51.52 o                         
  -2   2   2      10513.83      10778.94        84.81 o                         
  -1   2   2       5426.65       5263.61        62.87 o                         
   0   2   2        698.91        661.80        18.80 o                         
   1   2   2       1226.57       1178.87        37.96 o                         
   2   2   2       2306.03       2122.92        39.66 o                         
   3   2   2       2933.45       3062.80        44.49 o                         
   4   2   2       6322.50       6755.86        80.85 o                         
   5   2   2       8081.89       8415.50        93.40 o                         
   6   2   2       3252.36       3190.74        98.18 o                         
   7   2   2       1383.02       1361.14        41.61 o                         
   8   2   2       1182.29       1107.47        41.27 o                         
   9   2   2        745.37        714.83        62.66 o                         
  10   2   2        605.86        629.67        65.35 o                         
  11   2   2        371.63        393.99        35.18 o                         
 -12   3   2        115.42        204.80        36.95 o                         
 -11   3   2        107.86        164.60        32.39 o                         
 -10   3   2       1302.20       1360.57        56.62 o                         
  -9   3   2       1460.85       1435.31       110.49 o                         
  -8   3   2         41.66        129.25        16.14 o                         
  -7   3   2       2023.23       1890.69        78.10 o                         
  -6   3   2        759.87        695.23        41.05 o                         
  -5   3   2       2288.66       2037.99        45.92 o                         
  -4   3   2       4782.02       4614.34        82.58 o                         
  -3   3   2      25516.86      35322.89      2096.42 o                         
  -2   3   2       4348.46       4652.10        52.22 o                         
  -1   3   2       3227.28       3568.07        35.27 o                         
   0   3   2        180.49        227.20        23.24 o                         
   1   3   2        699.19        693.23        12.60 o                         
   2   3   2       3801.14       3553.11       113.42 o                         
   3   3   2       9730.86       9363.37       103.85 o                         
   4   3   2       2200.88       2375.25        51.15 o                         
   5   3   2        543.34        722.07        57.51 o                         
   6   3   2        919.72       1092.89        62.72 o                         
   7   3   2        508.54        747.69       101.99 o                         
   8   3   2        478.14        713.88        66.37 o                         
   9   3   2       2056.00       1868.48        91.27 o                         
  10   3   2        918.71       1004.87        72.52 o                         
  11   3   2         18.17         57.68        16.85 o                         
 -11   4   2         27.86         55.42        13.99 o                         
 -10   4   2         80.84        136.63        17.73 o                         
  -9   4   2        471.32        536.31        42.88 o                         
  -8   4   2       1598.09       1422.45        54.01 o                         
  -7   4   2       2538.72       2431.70        77.92 o                         
  -6   4   2       1571.85       1639.34        60.40 o                         
  -5   4   2        413.34        571.10        48.89 o                         
  -4   4   2        928.04        930.46        78.61 o                         
  -3   4   2       2281.96       2507.29        48.78 o                         
  -2   4   2       4959.00       4919.47       109.04 o                         
  -1   4   2       5979.87       6311.32        73.01 o                         
   0   4   2       5888.03       5793.74       344.93 o                         
   1   4   2       4780.95       4661.50        78.31 o                         
   2   4   2        559.01        514.34        25.64 o                         
   3   4   2       1217.83       1253.19        27.24 o                         
   4   4   2        880.06       1003.59        31.01 o                         
   5   4   2       2714.79       2641.77        73.12 o                         
   6   4   2       1932.00       1949.47        84.07 o                         
   7   4   2        996.03        953.68        32.25 o                         
   8   4   2        524.45        782.97        87.78 o                         
   9   4   2        128.24        170.33        28.61 o                         
  10   4   2        587.07        593.32        57.65 o                         
  11   4   2        776.43        695.08        55.25 o                         
 -11   5   2       1893.04       2190.94       350.54 o                         
 -10   5   2        450.48        421.08        48.99 o                         
  -9   5   2        258.11        315.89        37.69 o                         
  -8   5   2        551.78        566.30        40.62 o                         
  -7   5   2       2056.69       2279.25       110.10 o                         
  -6   5   2        619.72        756.12        62.95 o                         
  -4   5   2       2347.89       2593.76        56.94 o                         
  -3   5   2        229.48        276.77        20.93 o                         
   3   5   2       1635.38       1489.85        37.30 o                         
   7   5   2       1050.00       1154.49        58.57 o                         
   8   5   2       2109.97       2546.50       144.29 o                         
   9   5   2        121.73        182.83        29.39 o                         
  10   5   2        198.33        217.20        41.15 o                         
  11   5   2        210.83        251.22        47.93 o                         
 -11   6   2        118.62        198.80        24.16 o                         
 -10   6   2        277.40        370.61        35.08 o                         
  -9   6   2         68.55         85.45        14.41 o                         
  -8   6   2        615.64        674.92        59.24 o                         
  -7   6   2       2575.55       2492.63        91.06 o                         
  -5   6   2        142.90        255.91        28.54 o                         
  -4   6   2       3010.24       2978.36        75.73 o                         
   3   6   2        885.66        842.24        38.08 o                         
   4   6   2        336.53        370.25        28.68 o                         
   7   6   2       2051.35       2003.45        71.92 o                         
   8   6   2         89.81        185.06        24.41 o                         
   9   6   2        263.33        317.38        41.19 o                         
  10   6   2        288.72        315.12        29.39 o                         
 -10   7   2        338.58        404.41        27.91 o                         
  -9   7   2        115.42        105.58        13.39 o                         
  -8   7   2        152.80        144.97        29.92 o                         
  -7   7   2        241.84        381.45        54.11 o                         
  -5   7   2       3562.27       3666.52        99.75 o                         
  -4   7   2       1869.18       1899.29       126.74 o                         
   4   7   2        476.47        440.41        23.31 o                         
   7   7   2       1017.07       1096.32        83.11 o                         
   8   7   2       1487.55       1545.41        97.39 o                         
   9   7   2       1141.96       1595.61        96.22 o                         
  10   7   2         67.56         76.62        18.47 o                         
 -10   8   2         47.31         67.61        20.52 o                         
  -9   8   2        346.17        372.97        24.51 o                         
  -8   8   2       1189.41       1432.98        79.97 o                         
  -7   8   2        942.49       1217.40        68.77 o                         
  -6   8   2        352.19        370.86        49.95 o                         
  -5   8   2        222.14        246.06        34.65 o                         
   4   8   2       2982.45       2970.66        90.82 o                         
   7   8   2        623.17        694.34        68.49 o                         
   8   8   2        564.64        658.24        51.85 o                         
   9   8   2          0.97         92.90        24.51 o                         
  -9   9   2        859.51        755.91       118.26 o                         
  -8   9   2        364.43        356.44        52.60 o                         
  -7   9   2         36.83        101.48        21.23 o                         
  -6   9   2        357.31        350.26        21.76 o                         
  -5   9   2        459.82        570.92        40.44 o                         
   4   9   2        792.41        754.82        37.30 o                         
   7   9   2        183.40        171.70        19.25 o                         
   8   9   2        508.60        555.06        57.65 o                         
   9   9   2        971.31       1222.99        68.84 o                         
  -8  10   2        504.73        556.16        57.19 o                         
  -7  10   2        987.55       1390.59        94.70 o                         
  -6  10   2        846.77        895.72        32.25 o                         
  -5  10   2        422.12        429.24        55.25 o                         
   4  10   2        353.64        352.56        15.51 o                         
   7  10   2        569.06        567.60        28.15 o                         
   8  10   2         25.57         54.89        13.88 o                         
  -8  11   2        105.60        129.46        24.66 o                         
  -7  11   2         66.41         57.22        18.69 o                         
  -6  11   2        873.71        879.89        53.09 o                         
  -5  11   2       3169.15       3251.16       377.78 o                         
   7  11   2        940.00        897.45       103.32 o                         
  -6  12   2        280.52        264.07        29.99 o                         
  -5  12   2        165.77        144.72        24.13 o                         
  -5  13   2        162.20        161.18        28.61 o                         
  -4  13   2        942.71        883.74        33.52 o                         
  -2 -14   3          7.96         17.37         5.03 o                         
  -1 -14   3        559.39        647.97        53.19 o                         
   0 -14   3        320.82        329.53        27.06 o                         
   1 -14   3        318.82        325.78        22.98 o                         
  -5 -13   3        215.26        242.32        31.08 o                         
  -4 -13   3         55.95         69.07        10.82 o                         
  -3 -13   3        762.56        737.61        32.38 o                         
  -2 -13   3       1182.62       1086.78        32.97 o                         
  -1 -13   3        599.55        703.92        49.23 o                         
   0 -13   3         30.74         20.42         5.75 o                         
   1 -13   3        323.44        363.87        31.95 o                         
   2 -13   3         77.56         93.09        15.00 o                         
   3 -13   3        278.43        309.05        25.74 o                         
   4 -13   3       1075.89       1077.54        39.23 o                         
  -6 -12   3        662.54        618.98        38.68 o                         
  -5 -12   3       1255.16       1318.58        37.93 o                         
  -4 -12   3       1209.85       1245.80        50.16 o                         
  -3 -12   3        601.58        660.89        42.22 o                         
  -2 -12   3        225.28        257.81        17.75 o                         
  -1 -12   3         26.47         36.37        11.89 o                         
   0 -12   3        279.43        273.79        23.38 o                         
   1 -12   3        605.52        607.29        36.84 o                         
   2 -12   3        780.48        765.43        31.36 o                         
   3 -12   3        482.62        525.73        44.01 o                         
   4 -12   3        104.16         94.29        12.11 o                         
   5 -12   3        277.11        250.72        27.08 o                         
   6 -12   3         74.31         85.45        17.54 o                         
  -7 -11   3        586.84        718.27        90.30 o                         
  -6 -11   3       1159.82       1103.78        47.07 o                         
  -5 -11   3        272.69        316.32        24.75 o                         
  -4 -11   3        696.04        663.37        31.81 o                         
  -3 -11   3        905.59        852.03        39.46 o                         
  -2 -11   3        340.93        345.71        26.65 o                         
  -1 -11   3       1196.16       1196.04        73.01 o                         
   0 -11   3       1781.65       1741.15        52.11 o                         
   1 -11   3        138.24        156.18        17.50 o                         
   2 -11   3        200.98        252.30        22.84 o                         
   3 -11   3        816.50        946.87        45.90 o                         
   4 -11   3        398.77        403.11        28.80 o                         
   5 -11   3        702.53        695.38        53.74 o                         
   6 -11   3       1730.46       1826.99        38.24 o                         
   7 -11   3        364.73        394.18        27.12 o                         
  -8 -10   3        225.77        223.26        21.00 o                         
  -7 -10   3         43.07         79.00        15.95 o                         
  -6 -10   3        538.10        478.96        23.43 o                         
  -5 -10   3       1564.58       1513.46        48.32 o                         
  -4 -10   3       1024.28       1016.37        25.44 o                         
  -3 -10   3        480.67        453.12        29.64 o                         
  -2 -10   3        366.58        368.83        27.06 o                         
  -1 -10   3         53.16         57.85         7.03 o                         
   0 -10   3       1885.15       1822.07        52.69 o                         
   1 -10   3       3593.93       3586.74        90.69 o                         
   2 -10   3       2264.52       2276.74        61.24 o                         
   3 -10   3        676.49        606.26        31.63 o                         
   4 -10   3        393.59        430.67        35.45 o                         
   5 -10   3        260.81        304.13        32.31 o                         
   6 -10   3        217.56        205.42        18.90 o                         
   7 -10   3        674.31        717.06        32.11 o                         
   8 -10   3        393.71        367.03        19.03 o                         
  -9  -9   3        749.83        777.94        41.22 o                         
  -8  -9   3       1887.61       1836.37        55.41 o                         
  -7  -9   3       1642.39       1579.75        28.05 o                         
  -6  -9   3         91.78        141.04        20.82 o                         
  -5  -9   3         15.31         40.58         5.04 o                         
  -4  -9   3        224.28        271.02        28.12 o                         
  -3  -9   3        318.97        329.66        27.08 o                         
  -2  -9   3       1467.47       1375.85        46.83 o                         
  -1  -9   3        949.07        923.41        28.66 o                         
   0  -9   3        350.44        401.24        29.37 o                         
   1  -9   3        167.49        181.46        18.04 o                         
   2  -9   3        101.73        146.51        14.13 o                         
   3  -9   3         21.95         33.97         7.06 o                         
   4  -9   3        409.20        514.37        41.69 o                         
   5  -9   3       1751.92       1768.50        46.68 o                         
   6  -9   3        538.83        592.66        42.93 o                         
   7  -9   3        379.90        361.62        15.89 o                         
   8  -9   3         15.86         27.76         4.58 o                         
 -10  -8   3        421.22        433.96        31.47 o                         
  -9  -8   3       1012.40       1019.05        47.30 o                         
  -8  -8   3         38.08         76.38         9.86 o                         
  -7  -8   3       1239.83       1210.09        55.25 o                         
  -6  -8   3        846.63        785.37        25.73 o                         
  -5  -8   3        274.92        306.45        26.92 o                         
  -4  -8   3       3978.36       4019.34       129.55 o                         
  -3  -8   3       3812.12       3833.12        74.83 o                         
  -2  -8   3       1726.03       1663.18        46.25 o                         
  -1  -8   3        462.69        452.51        44.88 o                         
   0  -8   3       2049.56       1999.82        41.96 o                         
   1  -8   3        512.92        506.85        25.97 o                         
   2  -8   3       1361.81       1433.32        54.98 o                         
   3  -8   3       2155.20       1985.07        47.34 o                         
   4  -8   3        921.75        879.74        18.96 o                         
   5  -8   3        729.02        714.33        31.49 o                         
   6  -8   3        633.63        621.81        33.12 o                         
   7  -8   3        778.88        732.01        28.32 o                         
   8  -8   3        444.04        476.03        20.91 o                         
   9  -8   3        683.02        672.79        32.40 o                         
 -10  -7   3         29.88         39.38         7.51 o                         
  -9  -7   3         44.65         72.18         9.12 o                         
  -8  -7   3        983.03        972.82        30.40 o                         
  -7  -7   3        751.03        755.08        24.39 o                         
  -6  -7   3        420.84        454.62        25.38 o                         
  -5  -7   3        202.44        240.36        20.81 o                         
  -4  -7   3        265.85        309.55        28.91 o                         
  -3  -7   3       1317.83       1278.94        33.44 o                         
  -2  -7   3       3173.26       3332.61        71.37 o                         
  -1  -7   3       6072.61       6302.25       140.51 o                         
   0  -7   3       1993.74       2029.38        44.87 o                         
   1  -7   3        597.80        603.74        28.69 o                         
   2  -7   3         93.87        130.00        12.34 o                         
   3  -7   3       1409.80       1377.37        34.54 o                         
   4  -7   3       2660.05       2742.83       110.28 o                         
   5  -7   3       1668.84       1768.76        46.93 o                         
   6  -7   3       1823.72       1768.59        31.81 o                         
   7  -7   3        542.10        567.55        24.92 o                         
   8  -7   3         61.47        121.80         7.94 o                         
   9  -7   3        134.53        145.07        13.12 o                         
  10  -7   3        104.11         65.87         8.94 o                         
 -11  -6   3        864.19        815.40        28.85 o                         
 -10  -6   3        342.09        323.75        24.49 o                         
  -9  -6   3        149.86        140.45        15.89 o                         
  -8  -6   3        133.38        150.54        10.18 o                         
  -7  -6   3         44.08        104.83        10.11 o                         
  -6  -6   3       3323.90       3328.53        53.45 o                         
  -5  -6   3       6337.59       6535.91        79.87 o                         
  -4  -6   3       1098.50       1113.53        23.27 o                         
  -3  -6   3        331.18        363.64        18.23 o                         
  -2  -6   3       1295.83       1313.67        39.65 o                         
  -1  -6   3        828.70        806.07        29.04 o                         
   0  -6   3       2026.79       2045.92        53.96 o                         
   1  -6   3       3798.04       3656.21       125.24 o                         
   2  -6   3       2337.21       2282.19       154.01 o                         
   3  -6   3        233.01        296.18        28.21 o                         
   4  -6   3        543.16        517.19        17.96 o                         
   5  -6   3       2085.24       1966.28        27.17 o                         
   6  -6   3        381.50        448.45        20.92 o                         
   7  -6   3       2713.49       2756.32        46.88 o                         
   8  -6   3       2421.69       2344.49        88.42 o                         
   9  -6   3        312.28        329.08        17.73 o                         
  10  -6   3        290.01        265.75        24.10 o                         
 -11  -5   3        207.17        262.62        22.40 o                         
 -10  -5   3        788.61        792.59        69.46 o                         
  -9  -5   3        484.66        444.24        27.66 o                         
  -8  -5   3        583.95        591.10        20.16 o                         
  -7  -5   3       4236.69       4249.20        77.16 o                         
  -6  -5   3       1971.03       2134.30        38.56 o                         
  -5  -5   3        427.97        540.80        20.06 o                         
  -4  -5   3       1373.30       1268.31        21.55 o                         
  -3  -5   3        706.70        636.80        18.59 o                         
  -2  -5   3        824.88        898.12        30.54 o                         
  -1  -5   3       8655.94       8270.06       296.68 o                         
   0  -5   3       6539.42       6565.51        56.50 o                         
   1  -5   3        293.46        299.50        18.23 o                         
   2  -5   3       2646.98       2621.39        56.30 o                         
   3  -5   3       1517.27       1560.66        48.15 o                         
   4  -5   3         22.13         68.12         9.38 o                         
   5  -5   3       1162.98       1258.38        20.30 o                         
   6  -5   3       2441.82       2481.95        42.19 o                         
   7  -5   3        608.20        602.39        18.45 o                         
   8  -5   3       1040.21        965.61        23.01 o                         
   9  -5   3        265.51        292.66        16.56 o                         
  10  -5   3        220.33        195.08        15.13 o                         
 -11  -4   3        385.27        412.61        26.86 o                         
 -10  -4   3        845.20        784.93        54.50 o                         
  -9  -4   3        567.49        637.18        54.86 o                         
  -8  -4   3        221.96        243.03        17.21 o                         
  -7  -4   3        744.49        765.78        21.06 o                         
  -6  -4   3       2678.62       2572.27        38.94 o                         
  -5  -4   3       2556.22       2584.76        38.63 o                         
  -4  -4   3       3281.61       3366.97        29.39 o                         
  -3  -4   3        428.55        469.41        16.47 o                         
  -2  -4   3       3867.15       4192.05        46.16 o                         
  -1  -4   3        682.76        634.01        15.45 o                         
   0  -4   3       1700.05       1693.93        58.14 o                         
   1  -4   3       5604.80       5805.48       291.22 o                         
   2  -4   3       6362.87       6286.57        43.22 o                         
   3  -4   3       5366.76       5201.82        55.67 o                         
   4  -4   3       3171.69       3217.74        48.57 o                         
   5  -4   3        217.12        235.78        10.40 o                         
   6  -4   3        179.42        369.43        22.04 o                         
   7  -4   3       1694.54       1621.25        50.33 o                         
   8  -4   3       1280.43       1250.71        34.80 o                         
   9  -4   3        968.22       1029.51        45.89 o                         
  10  -4   3        505.37        488.53        31.65 o                         
  11  -4   3         43.47         70.18        28.26 o                         
 -12  -3   3        161.29        120.74        24.41 o                         
 -11  -3   3        344.39        310.52        24.14 o                         
 -10  -3   3        120.53        164.52        21.05 o                         
  -9  -3   3        931.36        938.33        56.23 o                         
  -8  -3   3       3178.15       3150.86       133.71 o                         
  -7  -3   3        180.63        273.53        25.44 o                         
  -6  -3   3        117.06        162.00         8.86 o                         
  -5  -3   3       1708.52       1712.23        26.45 o                         
  -4  -3   3       2218.55       2287.17        24.75 o                         
  -3  -3   3       6851.78       6631.80        44.60 o                         
  -2  -3   3      11181.45      11536.92        91.48 o                         
  -1  -3   3      10300.73       9901.44       111.16 o                         
   0  -3   3        276.19        334.33        13.36 o                         
   1  -3   3       1076.71        910.17        37.05 o                         
   2  -3   3        462.35        440.23        17.66 o                         
   3  -3   3       1707.38       1956.93        72.34 o                         
   4  -3   3      11274.96      11397.20        93.74 o                         
   5  -3   3       3972.48       3903.46        42.37 o                         
   6  -3   3        935.45        904.50        33.89 o                         
   7  -3   3         16.76         58.75        14.99 o                         
   8  -3   3        929.23        983.96        48.70 o                         
   9  -3   3        116.65        198.50        18.19 o                         
  10  -3   3        939.75        938.85        53.93 o                         
  11  -3   3        773.44        791.81        50.01 o                         
 -12  -2   3        243.18        305.17        49.68 o                         
 -11  -2   3        654.76        610.22        50.81 o                         
 -10  -2   3        793.16        726.84        32.79 o                         
  -9  -2   3        543.22        567.65        24.30 o                         
  -8  -2   3        708.20        702.56        38.70 o                         
  -7  -2   3       2029.31       1898.46        42.31 o                         
  -6  -2   3       1695.17       1667.20        32.99 o                         
  -5  -2   3       3825.74       3706.72        73.79 o                         
  -4  -2   3      12667.33      12110.19       388.76 o                         
  -3  -2   3       8612.92       8655.89        90.47 o                         
  -2  -2   3       2499.87       2185.27        22.91 o                         
  -1  -2   3       4252.62       4564.28        67.12 o                         
   0  -2   3        144.10        124.77         7.21 o                         
   1  -2   3         43.16         54.68        10.49 o                         
   2  -2   3       2683.92       2614.23        38.53 o                         
   3  -2   3       6259.32       6138.14        51.22 o                         
   4  -2   3       1587.62       1549.39        24.01 o                         
   5  -2   3       1380.05       1491.43        25.41 o                         
   6  -2   3       1506.57       1624.68        59.10 o                         
   7  -2   3        126.09        206.35        20.97 o                         
   8  -2   3        967.01       1033.14        62.61 o                         
   9  -2   3       3302.53       3246.71        93.76 o                         
  10  -2   3        787.87        813.34        74.87 o                         
  11  -2   3         35.06         67.95        12.24 o                         
 -12  -1   3        419.35        347.16        38.43 o                         
 -11  -1   3        138.43        128.60        20.42 o                         
 -10  -1   3        681.56        654.82        65.15 o                         
  -9  -1   3       2052.90       1923.02        83.01 o                         
  -8  -1   3       1157.24       1133.12        57.22 o                         
  -7  -1   3       2159.98       2030.79        60.23 o                         
  -6  -1   3       2234.22       2219.87        34.77 o                         
  -5  -1   3       2099.90       1988.36        30.93 o                         
  -4  -1   3       1635.02       1559.24        52.90 o                         
  -3  -1   3        294.17        279.28        10.42 o                         
  -2  -1   3       1594.83       1532.44        25.27 o                         
  -1  -1   3       1769.93       1718.38        28.78 o                         
   1  -1   3       3138.00       3303.25        79.67 o                         
   2  -1   3        282.26        476.36        30.06 o                         
   3  -1   3       3594.23       3720.82        47.32 o                         
   4  -1   3       2659.18       2878.01       112.45 o                         
   5  -1   3       2803.19       2843.14        38.55 o                         
   6  -1   3       1460.48       1421.82        52.63 o                         
   7  -1   3       1305.50       1213.65        32.97 o                         
   8  -1   3        327.86        394.98        30.69 o                         
   9  -1   3        662.80        665.78        52.56 o                         
  10  -1   3       1015.85        957.45        42.26 o                         
  11  -1   3       1336.31       1238.52        47.52 o                         
 -12   0   3        701.00        816.31        67.86 o                         
 -11   0   3       1350.14       1241.99        74.96 o                         
 -10   0   3        569.96        535.60        90.96 o                         
  -9   0   3         54.53        188.34        26.60 o                         
  -8   0   3       1073.05       1140.01        55.70 o                         
  -7   0   3        280.32        354.54        32.32 o                         
  -6   0   3        891.49        835.71        39.28 o                         
  -5   0   3       9278.90       9121.11       112.93 o                         
  -4   0   3       6355.43       6494.67       125.29 o                         
  -3   0   3         37.00         36.72         3.20 o                         
  -2   0   3         12.33         12.93         1.10 o                         
  -1   0   3         80.67        128.85         7.71 o                         
   0   0   3      19241.96      18148.11      1076.75 o                         
   2   0   3      17448.26      17554.79       194.10 o                         
   3   0   3       4872.40       5054.22        87.25 o                         
   4   0   3        561.08        529.29        17.42 o                         
   5   0   3        927.04        947.11        73.40 o                         
   6   0   3          0.94         75.18         8.74 o                         
   7   0   3       1311.65       1346.05        42.31 o                         
   8   0   3       1083.54       1061.06        35.09 o                         
   9   0   3         42.65         72.06         7.32 o                         
  10   0   3         12.91         52.68         9.23 o                         
  11   0   3          0.42        121.40        17.03 o                         
 -12   1   3        403.29        409.64        47.97 o                         
 -11   1   3        141.49        151.68        26.77 o                         
 -10   1   3        694.62        809.25        61.00 o                         
  -9   1   3       1953.87       1862.54        65.63 o                         
  -8   1   3       1253.69       1353.43        53.30 o                         
  -7   1   3       2260.19       2214.43        84.14 o                         
  -6   1   3       2304.46       2358.16        54.82 o                         
  -5   1   3       2169.18       2080.13        31.07 o                         
  -4   1   3       1577.86       1455.74        31.32 o                         
  -3   1   3        278.06        277.99        22.87 o                         
  -2   1   3       1665.00       1564.57        23.50 o                         
  -1   1   3       2032.40       1979.85        42.18 o                         
   0   1   3       8371.40       8077.86        90.32 o                         
   1   1   3       3081.68       3193.12       190.04 o                         
   2   1   3        285.25        481.54        20.34 o                         
   3   1   3       3738.49       3971.79        49.33 o                         
   4   1   3       2684.58       2815.82        45.26 o                         
   5   1   3       2750.89       2697.79        45.69 o                         
   6   1   3       1412.99       1480.43       132.11 o                         
   7   1   3       1275.91       1228.60        41.56 o                         
   8   1   3        311.11        346.72        28.27 o                         
   9   1   3        694.31        636.39        36.60 o                         
  10   1   3       1039.78       1061.09        60.70 o                         
  11   1   3       1277.25       1140.12       116.64 o                         
 -12   2   3        282.15        337.44        37.44 o                         
 -11   2   3        647.48        620.13       122.36 o                         
 -10   2   3        781.21        767.21        49.38 o                         
  -9   2   3        569.74        640.65        42.95 o                         
  -8   2   3        726.58        748.74        42.53 o                         
  -7   2   3       2068.12       1977.73        74.64 o                         
  -6   2   3       1748.08       1753.01        64.99 o                         
  -5   2   3       3824.31       3736.21        58.81 o                         
  -4   2   3      12298.70      12054.37       137.94 o                         
  -3   2   3       8406.35       8613.18        95.20 o                         
  -2   2   3       2352.91       2050.05        24.36 o                         
  -1   2   3       4226.50       4386.40        73.93 o                         
   0   2   3        115.50        104.91         5.40 o                         
   1   2   3         57.06        119.92        15.26 o                         
   2   2   3       2646.78       2604.73        86.17 o                         
   3   2   3       6227.22       6380.56        55.79 o                         
   4   2   3       1622.08       1674.49        31.51 o                         
   5   2   3       1353.39       1440.68        46.31 o                         
   6   2   3       1434.85       1426.97        60.72 o                         
   7   2   3        106.70        200.40        74.74 o                         
   8   2   3       1025.76       1022.99        51.06 o                         
   9   2   3       3338.70       3066.82       101.83 o                         
  10   2   3        771.24        769.83        44.77 o                         
  11   2   3         35.91         75.59        16.99 o                         
 -12   3   3        163.30        195.90        20.84 o                         
 -11   3   3        338.61        371.00        35.85 o                         
 -10   3   3        101.75        162.91        28.12 o                         
  -9   3   3        884.59        888.12        61.78 o                         
  -8   3   3       3094.47       3000.26       103.71 o                         
  -7   3   3        228.42        345.39        55.10 o                         
  -6   3   3         89.60        146.94        21.02 o                         
  -5   3   3       1750.85       1691.33        57.15 o                         
  -4   3   3       2244.02       2265.79        53.87 o                         
  -3   3   3       6734.45       6621.39        78.95 o                         
   0   3   3        286.76        328.39        27.52 o                         
   1   3   3       1035.54        944.89        38.43 o                         
   2   3   3        461.01        476.52        14.77 o                         
   3   3   3       1713.82       2075.17        28.05 o                         
   4   3   3      11260.23      11703.23       881.27 o                         
   5   3   3       4045.15       3979.20        88.84 o                         
   6   3   3       1026.21       1068.29        35.08 o                         
   7   3   3          9.46         70.80        12.61 o                         
   8   3   3        925.88       1115.29        93.57 o                         
   9   3   3        103.71        152.26        35.92 o                         
  10   3   3        903.27       1019.67       104.13 o                         
  11   3   3        729.70        756.55       128.15 o                         
 -11   4   3        376.02        516.42        45.25 o                         
 -10   4   3        874.51        752.48        45.60 o                         
  -9   4   3        564.28        571.10        39.99 o                         
  -8   4   3        221.96        219.43        31.51 o                         
  -7   4   3        772.98        801.19        57.54 o                         
  -6   4   3       2746.98       2690.55        81.00 o                         
  -5   4   3       2556.49       2572.00        63.33 o                         
  -4   4   3       3278.23       3360.48        56.20 o                         
  -3   4   3        355.83        410.19        17.36 o                         
  -2   4   3       4002.48       4355.52        52.68 o                         
  -1   4   3        722.09        679.69        12.56 o                         
   0   4   3       1710.54       1805.67        39.70 o                         
   1   4   3       5604.33       5675.82       137.68 o                         
   2   4   3       6120.69       6315.51       152.06 o                         
   3   4   3       5286.75       5194.50        88.24 o                         
   4   4   3       3144.80       3219.75        47.45 o                         
   5   4   3        216.34        238.47        23.31 o                         
   6   4   3        207.78        348.00        49.81 o                         
   7   4   3       1799.21       1741.74        56.12 o                         
   8   4   3       1267.01       1471.48       100.88 o                         
   9   4   3        889.37       1115.29       116.46 o                         
  10   4   3        552.78        528.54        64.50 o                         
  11   4   3         53.00         80.57        19.00 o                         
 -11   5   3        208.77        287.92        23.77 o                         
 -10   5   3        783.74        864.35        62.38 o                         
  -9   5   3        437.87        469.72        59.55 o                         
  -8   5   3        632.98        692.89        53.27 o                         
  -7   5   3       4344.33       4306.11       137.30 o                         
  -6   5   3       2037.99       2219.52        78.84 o                         
  -5   5   3        419.87        457.63        54.77 o                         
  -4   5   3       1371.70       1349.07        66.92 o                         
  -3   5   3        583.33        562.16        27.38 o                         
  -2   5   3        798.30        834.42        26.91 o                         
  -1   5   3       8863.54       8934.33       103.35 o                         
   0   5   3       6636.31       6723.40        84.03 o                         
   1   5   3        270.93        213.53        11.76 o                         
   2   5   3       2629.88       2511.81        50.05 o                         
   3   5   3       1513.31       1536.34        28.46 o                         
   4   5   3         29.07         57.49         5.41 o                         
   5   5   3       1137.10       1167.88        38.40 o                         
   7   5   3        595.55        592.01        44.86 o                         
   8   5   3       1033.02       1007.20        37.12 o                         
   9   5   3        279.69        301.55        25.50 o                         
  10   5   3        195.70        180.43        23.17 o                         
 -11   6   3        867.46        751.85       120.24 o                         
 -10   6   3        345.14        346.20        37.23 o                         
  -9   6   3        173.20        128.08        18.90 o                         
  -8   6   3        139.80        190.18        30.80 o                         
  -7   6   3         48.36         97.46        11.27 o                         
  -6   6   3       3266.58       3220.71        97.77 o                         
  -5   6   3       6236.91       7167.16       153.41 o                         
  -4   6   3        953.25       1191.65        45.43 o                         
  -3   6   3        303.65        383.04        46.03 o                         
   1   6   3       3839.54       3367.44        48.57 o                         
   2   6   3       2377.95       2099.67        42.35 o                         
   3   6   3        235.49        215.22        19.04 o                         
   4   6   3        511.13        482.97        26.21 o                         
   7   6   3       2695.68       2879.52       107.52 o                         
   8   6   3       2361.35       2247.77        90.92 o                         
   9   6   3        316.68        506.28        56.62 o                         
  10   6   3        259.79        224.90        35.22 o                         
 -10   7   3         35.70         26.42        12.54 o                         
  -9   7   3         42.34         70.36        15.29 o                         
  -8   7   3        981.31       1011.79        69.87 o                         
  -7   7   3        776.91        808.26        55.60 o                         
  -6   7   3        411.26        524.02        38.15 o                         
  -5   7   3        200.46        375.98        54.22 o                         
  -4   7   3        300.10        333.41        44.65 o                         
  -3   7   3       1328.43       1272.33        42.63 o                         
   3   7   3       1372.66       1280.46        41.89 o                         
   4   7   3       2674.80       2853.14        73.15 o                         
   8   7   3         66.71        143.20        19.07 o                         
   9   7   3        141.68        177.46        28.72 o                         
 -10   8   3        422.39        448.39        51.39 o                         
  -9   8   3       1006.60        911.65        62.13 o                         
  -8   8   3         42.06         88.77        20.20 o                         
  -7   8   3       1241.17       1230.97        34.97 o                         
  -6   8   3        801.54        928.53        76.19 o                         
  -5   8   3        297.95        371.88        53.06 o                         
  -4   8   3       4171.83       4175.91       132.99 o                         
  -3   8   3       3847.79       3829.64       103.11 o                         
   4   8   3        856.44        823.09        19.46 o                         
   8   8   3        424.29        496.32        66.48 o                         
   9   8   3        671.14        692.58        54.26 o                         
  -9   9   3        742.39        711.33        55.63 o                         
  -8   9   3       1836.90       1933.26       143.62 o                         
  -7   9   3       1594.29       1497.73        50.51 o                         
  -6   9   3         76.71        138.75        21.83 o                         
  -5   9   3         21.14         49.88         9.18 o                         
  -4   9   3        234.99        263.65        35.01 o                         
   4   9   3        436.70        426.10        38.33 o                         
   8   9   3         17.24         42.07        11.06 o                         
  -8  10   3        219.98        214.13        37.27 o                         
  -7  10   3         34.48         77.11        13.74 o                         
  -6  10   3        518.91        536.06        42.21 o                         
  -5  10   3       1539.16       1476.32        58.81 o                         
  -4  10   3        928.54        868.59        63.83 o                         
   4  10   3        413.59        382.83        21.97 o                         
   8  10   3        376.77        347.01        45.67 o                         
  -7  11   3        562.26        605.19        97.95 o                         
  -6  11   3       1176.79       1444.21        98.02 o                         
  -5  11   3        284.57        281.38        37.44 o                         
  -4  11   3        697.94        652.91        34.37 o                         
  -6  12   3        640.88        784.20        68.88 o                         
  -5  12   3       1242.96       1310.59        78.10 o                         
  -4  12   3       1257.16       1195.96        66.80 o                         
  -3  12   3        609.23        480.14        51.29 o                         
  -5  13   3        217.90        156.98        37.58 o                         
  -4  13   3         62.97         62.87        15.86 o                         
  -3  13   3        813.36        697.59        42.74 o                         
  -4 -13   4        444.43        468.29        44.65 o                         
  -3 -13   4        341.94        346.71        26.74 o                         
  -2 -13   4         19.25         22.15         9.78 o                         
  -1 -13   4        497.53        500.33        40.16 o                         
   0 -13   4        222.74        223.78        23.84 o                         
   1 -13   4        506.32        522.50        37.05 o                         
   2 -13   4        756.61        779.98        34.79 o                         
   3 -13   4        915.77        915.90        48.72 o                         
  -6 -12   4        191.45        157.89        20.48 o                         
  -5 -12   4         40.46         59.73        10.22 o                         
  -4 -12   4        793.09        782.80        41.12 o                         
  -3 -12   4        961.31        953.40        79.26 o                         
  -2 -12   4        865.81        901.63        42.81 o                         
  -1 -12   4        910.31        905.99        60.88 o                         
   0 -12   4       1069.05       1099.04        90.64 o                         
   1 -12   4        737.78        632.87        24.03 o                         
   2 -12   4         25.28         36.77        19.37 o                         
   3 -12   4       1020.24       1043.14        49.01 o                         
   4 -12   4        514.57        499.34        23.55 o                         
   5 -12   4        646.47        622.04        45.98 o                         
  -7 -11   4         69.81         62.32        18.12 o                         
  -6 -11   4       1058.76       1018.94        49.01 o                         
  -5 -11   4       2939.34       2877.40       102.39 o                         
  -4 -11   4        807.48        808.18        27.79 o                         
  -3 -11   4         18.95         12.00         8.80 o                         
  -2 -11   4        189.31        195.61        19.49 o                         
  -1 -11   4        137.52        160.57        16.71 o                         
   0 -11   4        492.04        507.97        46.16 o                         
   1 -11   4       2419.97       2401.00       117.54 o                         
   2 -11   4       1377.51       1297.85        42.50 o                         
   3 -11   4         54.61         85.24        13.63 o                         
   4 -11   4         49.99         46.45         6.53 o                         
   5 -11   4         20.72         42.27         6.22 o                         
   6 -11   4        254.63        204.49        29.18 o                         
  -8 -10   4        886.26        934.27        26.76 o                         
  -7 -10   4        875.41        897.00        45.70 o                         
  -6 -10   4        358.66        345.83        26.37 o                         
  -5 -10   4         37.08         62.93         7.74 o                         
  -4 -10   4        144.88        173.83        15.61 o                         
  -3 -10   4        146.28        186.00        18.91 o                         
  -2 -10   4        498.51        519.60        45.32 o                         
  -1 -10   4       1306.18       1241.91        60.10 o                         
   0 -10   4        621.85        646.48        32.37 o                         
   1 -10   4          4.58         17.20         6.83 o                         
   2 -10   4        370.49        406.04        24.27 o                         
   3 -10   4        156.14        245.57        20.72 o                         
   4 -10   4        900.38        948.99        46.92 o                         
   5 -10   4       1361.55       1299.51        37.90 o                         
   6 -10   4        639.33        589.88        36.86 o                         
   7 -10   4         82.57         96.55        15.67 o                         
  -9  -9   4        328.70        289.34        22.36 o                         
  -8  -9   4         71.78        142.12        14.03 o                         
  -7  -9   4       1325.06       1312.02        26.67 o                         
  -6  -9   4        396.70        359.77        27.68 o                         
  -5  -9   4        782.72        741.32        39.29 o                         
  -4  -9   4       1916.05       2022.52        67.57 o                         
  -3  -9   4       1370.24       1344.51        64.71 o                         
  -2  -9   4         92.63        110.93        12.81 o                         
  -1  -9   4       1485.26       1461.79        39.78 o                         
   0  -9   4       2869.61       2856.57       100.18 o                         
   1  -9   4       1571.64       1518.29        66.58 o                         
   2  -9   4        887.46        851.96        49.65 o                         
   3  -9   4       3046.14       3148.78        92.09 o                         
   4  -9   4        901.50        728.19        37.18 o                         
   5  -9   4         87.68         96.30         8.67 o                         
   6  -9   4        287.57        291.89        20.10 o                         
   7  -9   4        349.73        373.87        27.12 o                         
   8  -9   4         71.67         81.62        10.13 o                         
 -10  -8   4        108.62        116.52        16.30 o                         
  -9  -8   4       1149.84       1153.11        26.46 o                         
  -8  -8   4       2381.43       2360.64        40.94 o                         
  -7  -8   4        225.60        254.83        19.13 o                         
  -6  -8   4        453.15        485.64        30.80 o                         
  -5  -8   4        266.77        253.87        22.36 o                         
  -4  -8   4        623.49        629.14        27.51 o                         
  -3  -8   4        295.44        329.79        30.26 o                         
  -2  -8   4       6531.93       6652.35       229.09 o                         
  -1  -8   4       2216.60       2173.41        53.34 o                         
   0  -8   4        795.61        805.78        35.47 o                         
   1  -8   4        246.14        274.57        39.81 o                         
   2  -8   4        196.52        250.05        28.46 o                         
   3  -8   4        100.19        149.70        14.64 o                         
   4  -8   4       3906.06       4018.43       205.84 o                         
   5  -8   4       3284.11       3246.49       118.83 o                         
   6  -8   4        220.49        267.23        15.81 o                         
   7  -8   4         43.59         91.55        10.96 o                         
   8  -8   4         96.05        137.06        12.44 o                         
   9  -8   4         32.85         43.78         8.67 o                         
 -10  -7   4        732.63        717.65        35.97 o                         
  -9  -7   4        278.44        249.07        27.61 o                         
  -8  -7   4        176.36        204.18        15.47 o                         
  -7  -7   4        902.00        921.44        21.82 o                         
  -6  -7   4       1814.32       1738.12        37.53 o                         
  -5  -7   4       1597.83       1526.28        32.49 o                         
  -4  -7   4       4308.08       4431.13       162.22 o                         
  -3  -7   4       2133.90       2314.39        62.77 o                         
  -2  -7   4       1077.98       1138.14        28.09 o                         
  -1  -7   4        627.16        630.68        32.57 o                         
   0  -7   4       1100.13       1142.44        37.05 o                         
   1  -7   4        822.96        856.99        51.68 o                         
   2  -7   4       1099.67       1098.73        86.58 o                         
   3  -7   4        955.85        947.64        42.58 o                         
   4  -7   4        220.26        294.51        24.98 o                         
   5  -7   4        248.45        288.57        19.03 o                         
   6  -7   4       2002.73       2013.74        43.39 o                         
   7  -7   4        837.25        801.84        28.62 o                         
   8  -7   4       1024.12        925.66        30.75 o                         
   9  -7   4        271.89        292.98        18.92 o                         
 -11  -6   4         52.15         78.54        23.22 o                         
 -10  -6   4        471.60        509.05        47.56 o                         
  -9  -6   4        727.30        724.05        35.16 o                         
  -8  -6   4        645.94        643.47        30.52 o                         
  -7  -6   4       1590.63       1639.84        36.51 o                         
  -6  -6   4        645.83        768.69        24.62 o                         
  -5  -6   4        260.04        279.19        21.28 o                         
  -4  -6   4       2487.60       2518.01        62.38 o                         
  -3  -6   4       2060.08       1864.11        38.09 o                         
  -2  -6   4       1104.47       1090.59        27.01 o                         
  -1  -6   4       3224.23       3183.38        91.70 o                         
   0  -6   4       1553.28       1420.34        64.32 o                         
   1  -6   4         78.75        165.10        19.57 o                         
   2  -6   4        766.21        887.99        67.41 o                         
   3  -6   4        962.13        981.41        35.29 o                         
   4  -6   4       1235.88       1182.77        27.76 o                         
   5  -6   4       2045.54       1941.67        41.00 o                         
   6  -6   4       2322.74       2252.99        34.61 o                         
   7  -6   4        311.33        349.57        38.03 o                         
   8  -6   4        175.53        172.68        16.86 o                         
   9  -6   4        201.70        184.20        17.13 o                         
  10  -6   4        177.53        134.44        13.07 o                         
 -11  -5   4       1036.42       1054.64        56.39 o                         
 -10  -5   4        332.98        329.61        60.97 o                         
  -9  -5   4         35.95         48.74         9.71 o                         
  -8  -5   4         48.98         84.29         8.13 o                         
  -7  -5   4        322.32        409.82        19.37 o                         
  -6  -5   4       1670.70       1726.67        47.77 o                         
  -5  -5   4       3922.43       3916.52        50.49 o                         
  -4  -5   4        904.68        933.70        20.13 o                         
  -3  -5   4        771.12        810.00        23.80 o                         
  -2  -5   4        221.65        230.70        15.51 o                         
  -1  -5   4        464.05        600.13        20.90 o                         
   0  -5   4       4493.58       4211.14       221.46 o                         
   1  -5   4       9868.90      10043.12       461.62 o                         
   2  -5   4       4515.23       4630.53        69.25 o                         
   3  -5   4       1609.89       1542.08        24.94 o                         
   4  -5   4       1733.81       1608.04        38.11 o                         
   5  -5   4        294.43        272.13        21.33 o                         
   6  -5   4        219.45        241.55        18.79 o                         
   7  -5   4       2125.16       2196.45        44.12 o                         
   8  -5   4        471.14        444.70        17.63 o                         
   9  -5   4        185.90        181.00        25.50 o                         
  10  -5   4         54.86         60.37         7.84 o                         
 -11  -4   4        163.55        118.75        25.84 o                         
 -10  -4   4        555.15        602.89        37.32 o                         
  -9  -4   4       1075.72       1018.41        83.50 o                         
  -8  -4   4       2386.96       2176.24        53.93 o                         
  -7  -4   4       1722.77       1724.50        32.81 o                         
  -6  -4   4       1022.41       1075.28        17.89 o                         
  -5  -4   4       1466.91       1517.96        23.85 o                         
  -4  -4   4        590.09        578.66        14.35 o                         
  -3  -4   4       2422.38       2563.68        27.27 o                         
  -2  -4   4       5756.75       6043.37        81.43 o                         
  -1  -4   4       3830.00       3755.71        47.29 o                         
   0  -4   4         96.56         86.58         7.78 o                         
   1  -4   4       1231.55       1172.65        28.91 o                         
   2  -4   4        938.08        944.91        40.92 o                         
   3  -4   4       2767.80       2776.32        45.34 o                         
   4  -4   4       3528.58       3463.87        58.28 o                         
   5  -4   4       3214.83       3073.62        39.90 o                         
   6  -4   4       1346.50       1255.17        23.72 o                         
   7  -4   4        806.46        853.52        66.78 o                         
   8  -4   4        151.12        192.60        15.99 o                         
   9  -4   4        975.73        835.29        39.23 o                         
  10  -4   4        876.29        917.80        50.39 o                         
 -12  -3   4        486.35        490.35        55.42 o                         
 -11  -3   4        141.80        158.22        45.05 o                         
 -10  -3   4       1000.29        931.88        67.00 o                         
  -9  -3   4       1123.45       1072.04        31.33 o                         
  -8  -3   4        324.35        383.67        23.44 o                         
  -7  -3   4       2750.37       2600.79        50.77 o                         
  -6  -3   4       2354.46       2247.90        34.74 o                         
  -5  -3   4        817.54        839.12        19.59 o                         
  -4  -3   4       5177.36       5514.21        40.24 o                         
  -3  -3   4       5628.33       5946.91        54.91 o                         
  -2  -3   4       1378.89       1414.86        22.00 o                         
  -1  -3   4       1886.80       1905.90        43.35 o                         
   0  -3   4       3244.43       3045.86        44.00 o                         
   1  -3   4        886.60        865.55        31.61 o                         
   2  -3   4       3551.74       3413.33        43.28 o                         
   3  -3   4       3552.28       3529.85        56.91 o                         
   4  -3   4        437.15        457.19        21.56 o                         
   5  -3   4       1161.20       1331.61        28.60 o                         
   6  -3   4       1789.75       1902.29        38.72 o                         
   7  -3   4        529.84        544.01        23.85 o                         
   8  -3   4       1513.15       1526.55        46.92 o                         
   9  -3   4       1168.25       1355.38        45.07 o                         
  10  -3   4        659.15        743.92        33.38 o                         
  11  -3   4        168.88        155.21        15.22 o                         
 -12  -2   4        268.72        276.23        44.54 o                         
 -11  -2   4         15.03         57.34        15.86 o                         
 -10  -2   4         26.62         83.21        10.36 o                         
  -9  -2   4        910.84        875.68        40.89 o                         
  -8  -2   4       1200.97       1244.77        36.94 o                         
  -7  -2   4        546.63        556.71        26.11 o                         
  -6  -2   4          0.61         43.83         5.92 o                         
  -5  -2   4        104.89        149.36         9.36 o                         
  -4  -2   4       1302.79       1316.93        20.24 o                         
  -3  -2   4      10974.54      10639.32       230.02 o                         
  -2  -2   4       4577.35       4397.09        52.32 o                         
  -1  -2   4       3081.16       2892.21        29.64 o                         
   0  -2   4       5694.88       5392.22       108.74 o                         
   1  -2   4        840.38        706.29        22.39 o                         
   2  -2   4        414.23        391.63        16.33 o                         
   3  -2   4       3528.10       3566.05        47.90 o                         
   4  -2   4       3820.80       3932.31        60.07 o                         
   5  -2   4       1866.98       1835.41        30.57 o                         
   6  -2   4       1184.00       1134.63        38.59 o                         
   7  -2   4        880.66        806.65        20.05 o                         
   8  -2   4         36.77         79.61        13.19 o                         
   9  -2   4        727.92        751.95        36.05 o                         
  10  -2   4       1044.89       1040.75        44.59 o                         
  11  -2   4        661.84        558.10        40.34 o                         
 -12  -1   4        626.45        638.14        66.02 o                         
 -11  -1   4       1431.00       1371.40        56.93 o                         
 -10  -1   4        151.78        199.82        28.75 o                         
  -9  -1   4        208.10        221.58        25.34 o                         
  -8  -1   4        759.53        710.85        41.15 o                         
  -7  -1   4        107.52        148.22        21.53 o                         
  -6  -1   4       3724.92       3690.19       140.04 o                         
  -5  -1   4       7385.41       7043.50       234.69 o                         
  -4  -1   4       4317.98       4187.20       105.42 o                         
  -3  -1   4        645.67        698.11        13.33 o                         
  -2  -1   4        406.01        495.82        12.70 o                         
  -1  -1   4        800.79        848.34        20.59 o                         
   0  -1   4       6265.92       5845.50        65.87 o                         
   1  -1   4       8230.15       8274.62       341.22 o                         
   2  -1   4       9827.60       9773.71       111.76 o                         
   3  -1   4       3138.47       2973.41        68.60 o                         
   4  -1   4        118.01        146.17        13.08 o                         
   5  -1   4        238.11        298.43        18.07 o                         
   6  -1   4        221.22        294.00        23.81 o                         
   7  -1   4       1624.92       1576.25        67.93 o                         
   8  -1   4        789.25        744.70        29.57 o                         
   9  -1   4        690.31        799.30        35.69 o                         
  10  -1   4        500.23        589.63        60.75 o                         
  11  -1   4         21.79         52.76        13.97 o                         
 -12   0   4        138.74        161.78        26.85 o                         
 -11   0   4        524.69        663.75        75.03 o                         
 -10   0   4       4135.10       4133.94       158.28 o                         
  -9   0   4        801.09        804.76        49.84 o                         
  -8   0   4        434.48        520.13        36.91 o                         
  -7   0   4       2168.49       2128.63        62.17 o                         
  -5   0   4          7.92        194.59        14.79 o                         
  -4   0   4       3860.74       3729.60        75.87 o                         
  -3   0   4       2078.91       1680.56        37.02 o                         
  -2   0   4        559.95        401.16        14.33 o                         
  -1   0   4        769.29        704.61        13.00 o                         
   0   0   4       4553.53       4194.72        51.18 o                         
   1   0   4       3468.22       3454.72        60.86 o                         
   2   0   4       8407.18       9356.55       108.23 o                         
   3   0   4       6987.66       7379.77        87.42 o                         
   4   0   4        431.78        517.26        31.52 o                         
   5   0   4        814.68        857.72        25.90 o                         
   6   0   4       3842.58       4122.87       210.05 o                         
   7   0   4       1209.49       1084.61        27.92 o                         
   8   0   4        730.65        653.28        45.97 o                         
   9   0   4       1513.20       1457.88        53.03 o                         
  10   0   4        808.34        667.16        43.54 o                         
  11   0   4        301.44        338.74        26.34 o                         
 -12   1   4        617.77        682.44        73.90 o                         
 -11   1   4       1413.07       1370.00        75.03 o                         
 -10   1   4        133.57        212.22        27.83 o                         
  -9   1   4        231.00        285.44        40.94 o                         
  -8   1   4        766.97        721.36        46.56 o                         
  -7   1   4         86.71        163.26        22.08 o                         
  -6   1   4       3667.02       3586.33       140.60 o                         
  -5   1   4       7174.72       7118.25        72.48 o                         
  -4   1   4       4226.00       4245.60        75.80 o                         
  -3   1   4        647.51        723.36        16.30 o                         
  -2   1   4        390.78        469.57        17.61 o                         
  -1   1   4        867.64        908.73        19.92 o                         
   0   1   4       6351.74       5999.32        70.01 o                         
   1   1   4       8414.04       8258.36        94.42 o                         
   2   1   4       9852.15       9720.81       124.83 o                         
   3   1   4       3201.31       3096.73       130.93 o                         
   4   1   4        139.29        195.50        17.74 o                         
   5   1   4        225.48        310.81        20.72 o                         
   6   1   4        188.73        248.40        19.79 o                         
   7   1   4       1524.54       1613.39       114.00 o                         
   8   1   4        822.56        813.60        54.20 o                         
   9   1   4        676.15        790.60        34.39 o                         
  10   1   4        470.08        497.39        40.73 o                         
  11   1   4         21.17         54.37        11.84 o                         
 -12   2   4        264.99        272.45        40.27 o                         
 -11   2   4         13.71         75.41        13.74 o                         
 -10   2   4         17.30         71.67        12.75 o                         
  -9   2   4        937.53        897.94        67.11 o                         
  -8   2   4       1328.40       1445.48        78.56 o                         
  -7   2   4        600.62        654.96        43.98 o                         
  -6   2   4          4.27         44.04        19.25 o                         
  -5   2   4        105.28        142.71        25.31 o                         
  -4   2   4       1228.09       1254.32        27.80 o                         
  -3   2   4      11217.28      10875.47       164.96 o                         
  -2   2   4       4590.13       4176.65        72.77 o                         
  -1   2   4       3364.74       3142.15       186.79 o                         
   0   2   4       5576.36       5290.46        90.57 o                         
   1   2   4        781.04        637.70        15.74 o                         
   2   2   4        392.52        375.01        14.98 o                         
   3   2   4       3460.98       3640.06       121.78 o                         
   4   2   4       3892.30       3974.45        51.27 o                         
   5   2   4       1887.07       1855.81        51.29 o                         
   6   2   4       1124.82       1089.62        30.14 o                         
   7   2   4        851.78        832.19        87.62 o                         
   8   2   4         37.80         80.39         7.93 o                         
   9   2   4        734.27        818.26        47.74 o                         
  10   2   4       1032.44       1032.52        47.44 o                         
  11   2   4        661.07        518.43        43.59 o                         
 -12   3   4        484.77        541.39        39.03 o                         
 -11   3   4        132.11        213.49        40.76 o                         
 -10   3   4       1028.49       1135.07        88.45 o                         
  -9   3   4       1090.36       1222.42        72.62 o                         
  -8   3   4        324.47        516.88        57.40 o                         
  -7   3   4       2760.75       2662.29        79.26 o                         
  -6   3   4       2278.79       2199.06        63.79 o                         
  -5   3   4        726.44        753.23        37.69 o                         
  -4   3   4       5050.88       5426.20        81.17 o                         
  -3   3   4       5624.79       5863.37        47.97 o                         
  -2   3   4       1359.53       1463.57        46.56 o                         
  -1   3   4       1797.27       1717.37        35.89 o                         
   0   3   4       3181.75       3031.94        65.84 o                         
   1   3   4        910.12        910.29        21.54 o                         
   2   3   4       3371.63       3387.06        75.98 o                         
   3   3   4       3496.87       3516.99        32.13 o                         
   4   3   4        463.42        490.15        18.88 o                         
   5   3   4       1157.54       1261.35        62.59 o                         
   6   3   4       1801.35       1867.98       105.54 o                         
   7   3   4        645.40        623.08        28.99 o                         
   8   3   4       1609.58       1703.62       175.34 o                         
   9   3   4       1172.93       1387.30        89.90 o                         
  10   3   4        675.12        720.23        60.05 o                         
  11   3   4        171.23        147.61        21.90 o                         
 -11   4   4        148.00        124.73        18.44 o                         
 -10   4   4        524.94        609.14        66.80 o                         
  -9   4   4       1065.87       1033.76        40.73 o                         
  -8   4   4       2435.08       2390.34        81.03 o                         
  -7   4   4       1743.80       1750.53        63.58 o                         
  -6   4   4        994.62       1140.33        59.66 o                         
  -5   4   4       1473.94       1448.77        49.66 o                         
  -4   4   4        611.91        583.96        31.90 o                         
  -3   4   4       2376.79       2457.66        51.78 o                         
  -2   4   4       6078.62       6165.48        58.30 o                         
  -1   4   4       4009.44       4026.25        49.55 o                         
   0   4   4        138.10        123.28        18.40 o                         
   1   4   4       1172.92       1216.38        56.13 o                         
   2   4   4        895.26        945.92        31.79 o                         
   3   4   4       2647.90       2770.30        35.28 o                         
   4   4   4       3500.56       3471.60        52.39 o                         
   5   4   4       3308.97       3269.56        82.76 o                         
   6   4   4       1304.44       1242.55        50.72 o                         
   7   4   4        741.70        724.34        37.88 o                         
   8   4   4        152.67        174.24        12.81 o                         
   9   4   4        900.82        964.03       104.45 o                         
  10   4   4        856.71        821.82        88.73 o                         
 -11   5   4       1021.05       1132.91        65.52 o                         
 -10   5   4        348.19        366.72        38.04 o                         
  -9   5   4         47.28         69.48        13.63 o                         
  -8   5   4         49.80         92.30        15.29 o                         
  -7   5   4        286.12        352.21        18.97 o                         
  -6   5   4       1630.16       1633.70        40.00 o                         
  -5   5   4       3841.38       3877.52        85.66 o                         
  -4   5   4        910.64        958.33        19.77 o                         
  -3   5   4        784.94        808.90        27.97 o                         
  -2   5   4        209.61        213.78        10.44 o                         
  -1   5   4        527.23        656.87        17.57 o                         
   0   5   4       4626.52       4462.74        93.19 o                         
   1   5   4       9746.78      10059.62       102.03 o                         
   2   5   4       4579.72       4836.82        66.93 o                         
   3   5   4       1618.48       1560.92        30.13 o                         
   4   5   4       1731.82       1684.70        32.46 o                         
   5   5   4        292.66        252.28        27.96 o                         
   6   5   4        275.77        326.21        32.67 o                         
   7   5   4       2139.00       2211.01        76.46 o                         
   8   5   4        418.08        401.13        25.96 o                         
   9   5   4        152.47        185.16        32.46 o                         
  10   5   4         71.31         88.13        19.15 o                         
 -11   6   4         58.19         86.54        17.80 o                         
 -10   6   4        474.33        492.22        49.49 o                         
  -9   6   4        826.98        859.62        82.58 o                         
  -8   6   4        744.36        669.09        54.93 o                         
  -7   6   4       1619.46       1534.18        72.13 o                         
  -6   6   4        622.23        686.18        54.75 o                         
  -5   6   4        273.16        274.15        25.12 o                         
  -4   6   4       2354.91       2375.07        45.13 o                         
  -3   6   4       2012.55       1911.29        39.38 o                         
  -2   6   4       1032.56       1136.30       102.33 o                         
  -1   6   4       3292.34       3299.87        64.66 o                         
   0   6   4       1502.45       1368.28        20.94 o                         
   1   6   4         85.49         97.86        31.07 o                         
   2   6   4        738.41        658.60        35.46 o                         
   3   6   4        911.10        870.60        48.64 o                         
   4   6   4       1301.30       1297.02        44.33 o                         
   5   6   4       2115.58       1912.88        65.63 o                         
   8   6   4        171.14        208.16        28.29 o                         
   9   6   4        223.47        199.93        37.44 o                         
  10   6   4        174.74        188.98        25.19 o                         
 -10   7   4        716.87        763.68        56.87 o                         
  -9   7   4        278.33        277.36        63.97 o                         
  -8   7   4        170.43        233.63        36.67 o                         
  -7   7   4        870.91        874.35        64.25 o                         
  -6   7   4       1800.76       1622.06        61.64 o                         
  -5   7   4       1618.36       1620.33        57.26 o                         
  -4   7   4       4412.78       4619.96       124.20 o                         
  -2   7   4       1051.46       1093.92        41.15 o                         
  -1   7   4        624.62        580.04        35.85 o                         
   1   7   4        841.88        760.68        39.84 o                         
   2   7   4       1079.33        976.93        29.04 o                         
   3   7   4        944.07        920.97        34.19 o                         
   4   7   4        187.35        212.47        20.95 o                         
   5   7   4        260.83        260.65        20.17 o                         
   8   7   4       1071.60       1023.66       102.01 o                         
   9   7   4        305.05        332.71        45.74 o                         
 -10   8   4         98.37         94.14        22.50 o                         
  -9   8   4       1124.96       1225.99        79.09 o                         
  -8   8   4       2357.80       2171.37        68.60 o                         
  -7   8   4        189.15        225.61        32.60 o                         
  -6   8   4        440.31        426.21        56.20 o                         
  -5   8   4        264.18        304.55        39.39 o                         
  -4   8   4        676.98        896.25        65.98 o                         
  -3   8   4        282.68        344.54        46.20 o                         
  -2   8   4       6501.53       6886.24       457.68 o                         
   2   8   4        199.33        151.99        18.65 o                         
   3   8   4         89.33        109.29        12.96 o                         
   4   8   4       3884.62       3952.85       121.48 o                         
   5   8   4       3279.02       2861.12        89.30 o                         
   8   8   4         95.10        118.40        25.15 o                         
   9   8   4         33.26         41.79        10.99 o                         
  -9   9   4        321.02        305.26        60.26 o                         
  -8   9   4         66.64        150.16        29.07 o                         
  -7   9   4       1294.34       1347.96        66.90 o                         
  -6   9   4        410.64        375.41        32.92 o                         
  -5   9   4        835.84        922.39        52.95 o                         
  -4   9   4       1924.20       2298.78        80.61 o                         
  -3   9   4       1384.57       1331.07        49.98 o                         
  -2   9   4         99.90         99.08        17.17 o                         
   3   9   4       2958.29       2898.00        93.18 o                         
   4   9   4        891.25        853.68        56.76 o                         
   8   9   4         99.81         97.24        21.34 o                         
  -8  10   4        884.30        772.51        55.00 o                         
  -7  10   4        918.39        826.77        76.16 o                         
  -6  10   4        370.26        392.72        26.46 o                         
  -5  10   4         38.95         79.09        16.96 o                         
  -4  10   4        127.28        166.65        21.34 o                         
  -3  10   4        158.45        156.52        17.84 o                         
  -2  10   4        411.89        355.45        31.19 o                         
   3  10   4        169.99        174.32        17.84 o                         
   4  10   4        899.97        895.19        45.88 o                         
  -7  11   4         54.48         37.97        11.90 o                         
  -6  11   4       1077.75       1024.82        79.02 o                         
  -5  11   4       2894.28       3216.96       601.27 o                         
  -4  11   4        781.27        799.92        56.16 o                         
  -3  11   4         16.00         14.59         6.36 o                         
  -2  11   4        181.65        132.85        25.61 o                         
  -6  12   4        208.71        190.00        36.98 o                         
  -5  12   4         39.34         34.12        10.17 o                         
  -4  12   4        823.98        837.05        53.69 o                         
  -3  12   4       1002.79        984.52        51.43 o                         
  -2  12   4        849.79        712.15        41.40 o                         
  -4  13   4        451.72        376.68        70.29 o                         
  -3  13   4        338.71        278.13        40.02 o                         
  -2  13   4         20.29         15.58         6.68 o                         
  -4 -13   5        237.18        222.43        30.56 o                         
  -3 -13   5        645.19        678.10        29.78 o                         
  -2 -13   5       1023.64        977.78        47.40 o                         
  -1 -13   5        601.93        544.66        46.24 o                         
   0 -13   5        141.28        128.87        16.69 o                         
   1 -13   5          4.04          6.58         4.44 o                         
   2 -13   5        165.38        163.96        21.46 o                         
   3 -13   5        641.57        654.88        53.87 o                         
  -6 -12   5        705.13        651.49        34.42 o                         
  -5 -12   5        611.01        604.85        31.64 o                         
  -4 -12   5        280.38        324.37        26.53 o                         
  -3 -12   5         86.24        108.48        13.03 o                         
  -2 -12   5         32.67         44.38         6.80 o                         
  -1 -12   5        255.03        282.55        33.68 o                         
   0 -12   5        722.22        760.79        40.15 o                         
   1 -12   5        693.27        738.35        41.19 o                         
   2 -12   5        549.24        550.53        29.82 o                         
   3 -12   5          2.67         13.01         9.22 o                         
   4 -12   5         13.27         12.86         4.52 o                         
   5 -12   5        114.77         94.29         9.52 o                         
  -7 -11   5        820.67        832.41        27.47 o                         
  -6 -11   5        134.47        150.04        18.21 o                         
  -5 -11   5        314.58        321.12        29.28 o                         
  -4 -11   5       1182.37       1224.93        69.50 o                         
  -3 -11   5       1023.90       1060.41        31.72 o                         
  -2 -11   5        445.65        486.26        33.24 o                         
  -1 -11   5       1172.68       1241.89        67.42 o                         
   0 -11   5       1500.30       1475.96        43.02 o                         
   1 -11   5        164.03        210.90        19.97 o                         
   2 -11   5        924.49        952.87        73.17 o                         
   3 -11   5        945.63        958.21        48.46 o                         
   4 -11   5        142.92        120.43        18.60 o                         
   5 -11   5        444.61        454.39        32.87 o                         
   6 -11   5        486.31        501.42        32.99 o                         
  -8 -10   5         71.48         76.00        16.28 o                         
  -7 -10   5        182.18        195.54        22.36 o                         
  -6 -10   5        984.56        934.62        24.14 o                         
  -5 -10   5       1396.59       1414.47        75.63 o                         
  -4 -10   5        999.31       1045.04        45.47 o                         
  -3 -10   5         37.92         55.56         9.04 o                         
  -2 -10   5        189.60        199.77        17.32 o                         
  -1 -10   5        362.08        390.05        33.52 o                         
   0 -10   5       1368.43       1340.13        42.47 o                         
   1 -10   5       2890.25       2937.25       124.34 o                         
   2 -10   5       1192.43       1185.25        49.12 o                         
   3 -10   5        482.42        575.61        54.87 o                         
   4 -10   5        455.27        474.03        43.34 o                         
   5 -10   5        331.63        369.29        29.44 o                         
   6 -10   5        314.62        328.10        20.60 o                         
   7 -10   5        481.68        449.60        23.84 o                         
  -9  -9   5       1908.29       1814.31        50.21 o                         
  -8  -9   5       2035.00       2067.66        47.30 o                         
  -7  -9   5        227.71        220.47        22.41 o                         
  -6  -9   5        138.63        131.49        15.31 o                         
  -5  -9   5        500.32        488.95        22.50 o                         
  -4  -9   5        144.54        160.26        14.39 o                         
  -3  -9   5        719.60        672.93        36.89 o                         
  -2  -9   5       1259.88       1168.18        42.92 o                         
  -1  -9   5        474.73        458.99        26.48 o                         
   0  -9   5        240.66        264.60        23.58 o                         
   1  -9   5        169.93        180.89        17.41 o                         
   2  -9   5        284.25        343.15        25.42 o                         
   3  -9   5        778.14        888.53        47.43 o                         
   4  -9   5       2460.71       2464.65        74.88 o                         
   5  -9   5       1239.06       1211.09        47.40 o                         
   6  -9   5        341.86        319.40        38.31 o                         
   7  -9   5         27.98         35.90         6.37 o                         
   8  -9   5        131.59        148.00        14.17 o                         
 -10  -8   5        729.79        689.65        38.20 o                         
  -9  -8   5        282.29        238.38        35.13 o                         
  -8  -8   5        536.09        548.05        22.13 o                         
  -7  -8   5       1737.93       1713.54        40.95 o                         
  -6  -8   5        322.22        287.62        23.16 o                         
  -5  -8   5        166.21        168.26        17.50 o                         
  -4  -8   5       2117.06       2075.35        62.40 o                         
  -3  -8   5       1830.30       1797.70        50.58 o                         
  -2  -8   5        969.08        905.94        32.47 o                         
  -1  -8   5       2842.68       2921.12       115.12 o                         
   0  -8   5       1807.21       1865.43        78.49 o                         
   1  -8   5        391.68        429.19        30.36 o                         
   2  -8   5       1797.13       1718.65       111.23 o                         
   3  -8   5       2207.19       2122.39       123.82 o                         
   4  -8   5        121.53        156.73        16.41 o                         
   5  -8   5       2069.59       2199.09        85.41 o                         
   6  -8   5        901.45        743.72        47.06 o                         
   7  -8   5        222.42        205.62        26.32 o                         
   8  -8   5        212.12        203.41        17.31 o                         
 -10  -7   5        127.66        228.65        42.12 o                         
  -9  -7   5        892.01        846.13        35.25 o                         
  -8  -7   5        602.69        621.53        26.77 o                         
  -7  -7   5        317.53        326.25        19.91 o                         
  -6  -7   5         13.07         18.23         2.05 o                         
  -5  -7   5          2.55          6.11         4.16 o                         
  -4  -7   5        348.82        379.76        29.28 o                         
  -3  -7   5       4554.35       4652.15       276.88 o                         
  -2  -7   5       6759.72       6856.25       161.16 o                         
  -1  -7   5       2379.03       2509.33        53.52 o                         
   0  -7   5        547.50        532.18        29.78 o                         
   1  -7   5        369.75        358.47        23.98 o                         
   2  -7   5         39.51         62.39         8.98 o                         
   3  -7   5        567.65        600.05        31.69 o                         
   4  -7   5       2230.49       2247.37        53.31 o                         
   5  -7   5       1720.53       1642.55        65.87 o                         
   6  -7   5         25.00         50.05        22.84 o                         
   7  -7   5        472.92        374.69        25.21 o                         
   8  -7   5        303.79        291.20        24.95 o                         
   9  -7   5        374.15        387.19        31.00 o                         
 -11  -6   5       1260.67       1244.34        41.66 o                         
 -10  -6   5        188.83        175.13        40.53 o                         
  -9  -6   5        154.29        190.84        26.90 o                         
  -8  -6   5        533.74        528.49        18.59 o                         
  -7  -6   5        381.65        357.14        21.45 o                         
  -6  -6   5       1240.34       1178.73        25.41 o                         
  -5  -6   5       1980.43       1963.24        35.33 o                         
  -4  -6   5       1712.07       1734.49        37.11 o                         
  -3  -6   5         31.80         50.30         6.21 o                         
  -2  -6   5        607.16        634.96        26.03 o                         
  -1  -6   5        906.15        995.40        31.70 o                         
   0  -6   5       1266.73       1219.11        34.85 o                         
   1  -6   5       2887.18       2857.61        87.49 o                         
   2  -6   5       3296.28       3296.74       104.08 o                         
   3  -6   5        798.98        748.45        36.63 o                         
   4  -6   5        377.70        399.75        37.00 o                         
   5  -6   5         35.22         75.11         5.83 o                         
   6  -6   5        921.53        859.16        24.57 o                         
   7  -6   5       2011.98       1988.70        42.62 o                         
   8  -6   5       1079.91       1056.53        41.07 o                         
   9  -6   5        455.46        323.32        72.36 o                         
 -11  -5   5        378.16        401.25        60.35 o                         
 -10  -5   5       1673.64       1654.40        59.58 o                         
  -9  -5   5       1107.07       1078.12        42.51 o                         
  -8  -5   5        851.55        758.59        51.04 o                         
  -7  -5   5       2820.12       2739.50        66.85 o                         
  -6  -5   5       3025.41       2919.41        50.61 o                         
  -5  -5   5        325.52        339.92        16.06 o                         
  -4  -5   5       1428.07       1417.69        22.67 o                         
  -3  -5   5       2482.68       2498.44        31.65 o                         
  -2  -5   5        832.43        795.32        27.68 o                         
  -1  -5   5       1130.26       1095.55        57.40 o                         
   0  -5   5       1578.66       1442.71        83.96 o                         
   1  -5   5        238.07        333.30        25.58 o                         
   2  -5   5       3351.92       3183.72        78.72 o                         
   3  -5   5       3773.01       3742.53        57.99 o                         
   4  -5   5       1765.76       1766.94        35.48 o                         
   5  -5   5        995.35        954.71        28.78 o                         
   6  -5   5        792.03        721.12        21.67 o                         
   7  -5   5         32.34         39.14         9.24 o                         
   8  -5   5         84.77        107.09        11.08 o                         
   9  -5   5        435.43        366.69        41.50 o                         
  10  -5   5        228.05        201.49        35.62 o                         
 -11  -4   5        569.31        519.15        30.38 o                         
 -10  -4   5        283.86        287.14        27.06 o                         
  -9  -4   5         90.33         96.43        15.40 o                         
  -8  -4   5        835.70        864.96        27.92 o                         
  -7  -4   5        690.47        718.37        27.40 o                         
  -6  -4   5       1948.81       1878.29        28.96 o                         
  -5  -4   5       2190.43       2163.93        28.86 o                         
  -4  -4   5        766.24        765.11        18.02 o                         
  -3  -4   5       1346.58       1265.53        17.39 o                         
  -2  -4   5        501.79        572.53        16.77 o                         
  -1  -4   5       1864.80       1846.96        41.89 o                         
   0  -4   5       2313.56       2280.55        35.18 o                         
   1  -4   5       7321.01       7097.93        74.94 o                         
   2  -4   5       2909.88       2724.60        61.60 o                         
   3  -4   5       3116.57       2985.41        45.37 o                         
   4  -4   5        820.88        740.57        32.88 o                         
   5  -4   5        396.94        487.36        22.45 o                         
   6  -4   5       2219.69       2146.10        38.23 o                         
   7  -4   5       1208.83       1090.94        43.68 o                         
   8  -4   5       1732.72       1733.04        50.66 o                         
   9  -4   5        450.46        415.63        28.89 o                         
  10  -4   5        250.11        250.22        25.77 o                         
 -12  -3   5        226.84        313.07        37.05 o                         
 -11  -3   5        149.61        116.28        35.43 o                         
 -10  -3   5          0.50         19.80         5.77 o                         
  -9  -3   5       1314.28       1231.52        30.34 o                         
  -8  -3   5       2902.15       2805.87        52.18 o                         
  -7  -3   5       1573.58       1538.98        31.76 o                         
  -6  -3   5        148.01        160.10        11.15 o                         
  -5  -3   5        196.52        185.69        14.01 o                         
  -4  -3   5        514.77        419.32        13.39 o                         
  -3  -3   5       4888.86       4873.16        40.57 o                         
  -2  -3   5      12155.32      12347.55       295.83 o                         
  -1  -3   5       5039.53       5327.49        55.34 o                         
   0  -3   5       1219.96       1065.13        19.83 o                         
   1  -3   5         77.81        152.03        18.05 o                         
   2  -3   5        115.84        157.92        18.40 o                         
   3  -3   5        957.31        955.95        20.85 o                         
   4  -3   5       4266.68       4410.06        66.16 o                         
   5  -3   5       1538.79       1516.23        45.62 o                         
   6  -3   5         74.59         75.75        15.17 o                         
   7  -3   5        453.80        474.40        41.72 o                         
   8  -3   5        255.53        399.96        30.12 o                         
   9  -3   5        453.20        437.62        30.41 o                         
  10  -3   5        717.75        718.37        43.15 o                         
 -12  -2   5        923.08        877.10        58.95 o                         
 -11  -2   5        144.73        152.42        23.07 o                         
 -10  -2   5       1046.71       1025.57        46.50 o                         
  -9  -2   5        249.04        327.82        39.03 o                         
  -8  -2   5        382.50        406.68        20.48 o                         
  -7  -2   5       2110.43       2076.27        79.07 o                         
  -6  -2   5       2438.77       2314.93        39.28 o                         
  -5  -2   5       1099.31       1106.84        19.54 o                         
  -4  -2   5        824.13        834.32        22.23 o                         
  -3  -2   5       1122.37       1114.18        18.43 o                         
  -2  -2   5        563.85        615.86        14.97 o                         
  -1  -2   5       4169.05       4049.01        40.57 o                         
   0  -2   5      10744.27      10681.68       156.99 o                         
   1  -2   5       3259.24       3309.23        42.52 o                         
   2  -2   5       2754.03       2813.79        61.71 o                         
   3  -2   5       1100.23        961.34        23.42 o                         
   4  -2   5         31.07         76.09         8.76 o                         
   5  -2   5       1472.13       1552.10        91.89 o                         
   6  -2   5       2015.12       2040.67        44.21 o                         
   7  -2   5       2124.64       2046.86        45.10 o                         
   8  -2   5       2441.95       2344.61        69.09 o                         
   9  -2   5       1021.24       1092.53        36.22 o                         
  10  -2   5        344.82        396.15        30.06 o                         
 -12  -1   5         31.96         85.41        17.98 o                         
 -11  -1   5        368.62        401.62        42.88 o                         
 -10  -1   5       1187.46       1136.55        42.29 o                         
  -9  -1   5       1438.80       1361.37        66.98 o                         
  -8  -1   5       1679.57       1559.04        43.48 o                         
  -7  -1   5       3141.03       3046.60       100.28 o                         
  -6  -1   5        852.73        931.62        25.35 o                         
  -5  -1   5       3679.70       3723.16       175.78 o                         
  -4  -1   5       3600.36       3668.79        39.97 o                         
  -3  -1   5        946.54        895.12        17.48 o                         
  -2  -1   5       2903.33       2692.83        34.95 o                         
  -1  -1   5       1437.41       1343.16        40.52 o                         
   0  -1   5       2293.02       2048.99        59.18 o                         
   1  -1   5         82.03        143.07        11.97 o                         
   2  -1   5       1682.54       1716.73        41.01 o                         
   4  -1   5       1037.86       1098.53        25.48 o                         
   6  -1   5       2824.42       2858.18        46.29 o                         
   7  -1   5        676.68        755.18        35.47 o                         
   8  -1   5        469.98        554.33        34.76 o                         
   9  -1   5       1029.38        917.70        51.27 o                         
  10  -1   5        205.31        187.30        16.68 o                         
  11  -1   5        428.79        349.84        28.11 o                         
 -12   0   5        299.03        384.07        56.76 o                         
 -11   0   5        896.42        785.12        76.40 o                         
 -10   0   5        198.18        199.52        17.98 o                         
  -9   0   5        680.83        644.39        30.01 o                         
  -8   0   5        377.37        429.59        42.53 o                         
  -7   0   5         30.85         39.53         5.19 o                         
  -6   0   5       4857.81       4881.92        57.64 o                         
  -5   0   5       8764.52       8480.82       124.83 o                         
  -4   0   5        786.30        806.99        35.82 o                         
  -3   0   5        300.05        233.24         8.54 o                         
  -2   0   5          1.23          4.30         1.11 o                         
  -1   0   5         39.39         28.23         3.25 o                         
   0   0   5       7704.86       8081.04        95.55 o                         
   2   0   5       5517.35       5876.67        75.70 o                         
   3   0   5        344.02        328.19        16.94 o                         
   4   0   5        241.94        236.95        26.49 o                         
   5   0   5         26.23         71.05         5.73 o                         
   6   0   5        370.91        476.37        37.76 o                         
   7   0   5       3577.02       3872.49        88.08 o                         
   8   0   5       1178.98       1182.76        30.99 o                         
   9   0   5         14.11         72.56        10.85 o                         
  10   0   5        128.59         99.31        15.36 o                         
  11   0   5         15.99         36.20         9.79 o                         
 -12   1   5         30.18         79.23        15.93 o                         
 -11   1   5        376.02        412.08        54.54 o                         
 -10   1   5       1170.54       1101.73        44.16 o                         
  -9   1   5       1469.11       1391.51        65.89 o                         
  -8   1   5       1582.98       1434.29        51.20 o                         
  -7   1   5       3259.98       3097.24        46.58 o                         
  -6   1   5        875.36        952.85        34.06 o                         
  -5   1   5       3608.17       3652.04        57.82 o                         
  -4   1   5       3611.63       3514.42        64.36 o                         
  -3   1   5        984.77        930.06        27.73 o                         
  -2   1   5       2798.82       2568.58        41.27 o                         
  -1   1   5       1292.15       1238.38        28.31 o                         
   0   1   5       2383.79       2207.97        47.05 o                         
   1   1   5         79.57        126.39         9.36 o                         
   2   1   5       1732.94       1744.32        42.10 o                         
   3   1   5       3103.03       3230.26        51.00 o                         
   4   1   5       1187.96       1363.11        39.46 o                         
   5   1   5       1475.23       1366.73        33.48 o                         
   6   1   5       2702.00       2737.22        45.58 o                         
   7   1   5        703.18        838.35        95.02 o                         
   8   1   5        459.45        560.59        36.97 o                         
   9   1   5       1056.07        949.83        46.79 o                         
  10   1   5        229.34        202.78        19.71 o                         
  11   1   5        400.20        387.37        24.89 o                         
 -12   2   5        963.42        856.79        45.64 o                         
 -11   2   5        153.25        195.37        31.54 o                         
 -10   2   5       1078.76       1157.43       191.10 o                         
  -9   2   5        241.92        361.04        42.25 o                         
  -8   2   5        413.16        486.47        38.82 o                         
  -7   2   5       2172.73       2188.68        46.24 o                         
  -6   2   5       2313.17       2247.05        44.28 o                         
  -5   2   5       1182.55       1202.18        36.03 o                         
  -4   2   5        834.95        821.51        38.18 o                         
  -3   2   5       1066.94       1043.26        34.72 o                         
  -2   2   5        581.88        601.83        30.24 o                         
  -1   2   5       4186.32       3987.32        68.00 o                         
   0   2   5      10438.45      10407.44       118.51 o                         
   1   2   5       3128.96       3147.03       187.81 o                         
   2   2   5       2800.98       2917.93        84.25 o                         
   3   2   5       1192.93       1076.13        24.55 o                         
   4   2   5         34.31         84.57         6.80 o                         
   5   2   5       1475.83       1552.03        52.12 o                         
   6   2   5       1969.66       1958.06        52.27 o                         
   7   2   5       2078.09       1970.45        60.05 o                         
   8   2   5       2524.61       2763.94       200.81 o                         
   9   2   5       1041.63       1102.34        41.65 o                         
  10   2   5        337.63        381.38        26.96 o                         
 -12   3   5        233.55        327.23        35.99 o                         
 -11   3   5        130.25        121.69        22.36 o                         
 -10   3   5          1.16         37.58        11.30 o                         
  -9   3   5       1238.11       1172.26        51.78 o                         
  -8   3   5       2929.69       2819.51       104.20 o                         
  -7   3   5       1486.78       1495.86        62.24 o                         
  -6   3   5        140.62        136.31        31.84 o                         
  -5   3   5        205.78        190.83        11.00 o                         
  -4   3   5        578.57        468.80        20.95 o                         
  -3   3   5       5040.48       4907.70        72.45 o                         
  -1   3   5       5131.36       5244.25        88.27 o                         
   1   3   5         76.48        155.52        13.76 o                         
   2   3   5         89.00        143.14        12.19 o                         
   3   3   5        898.03        946.08        33.20 o                         
   4   3   5       4256.47       4465.50        57.54 o                         
   5   3   5       1429.10       1436.86        47.58 o                         
   6   3   5         48.17         50.83         9.22 o                         
   7   3   5        436.94        434.41        32.89 o                         
   8   3   5        240.11        370.11        27.28 o                         
   9   3   5        394.73        446.82        41.63 o                         
  10   3   5        717.63        700.89        52.66 o                         
 -11   4   5        599.80        627.05        47.19 o                         
 -10   4   5        328.55        343.16        47.16 o                         
  -9   4   5         99.71        147.90        18.83 o                         
  -8   4   5        830.97        858.31        46.06 o                         
  -7   4   5        719.76        738.39        41.43 o                         
  -6   4   5       1856.92       1793.52        55.67 o                         
  -5   4   5       2102.79       2107.58        58.64 o                         
  -4   4   5        783.16        796.64        38.50 o                         
  -3   4   5       1417.03       1338.07        35.36 o                         
  -2   4   5        497.59        523.91        25.26 o                         
  -1   4   5       1842.93       1778.34        70.88 o                         
   0   4   5       2195.27       2239.97        51.18 o                         
   1   4   5       7223.78       7184.98       190.76 o                         
   2   4   5       2827.09       2702.09        75.45 o                         
   3   4   5       3147.41       3102.11        54.91 o                         
   4   4   5        827.88        758.50        27.35 o                         
   5   4   5        423.51        490.50        29.39 o                         
   6   4   5       2385.33       2409.38        82.90 o                         
   7   4   5       1294.52       1209.41        87.58 o                         
   8   4   5       1671.47       1615.84        56.36 o                         
   9   4   5        468.57        384.81        26.46 o                         
  10   4   5        272.49        296.68        49.56 o                         
 -11   5   5        379.85        448.39        23.56 o                         
 -10   5   5       1696.94       1634.99        84.42 o                         
  -9   5   5       1128.42       1288.79        76.30 o                         
  -8   5   5        815.66        809.85        67.22 o                         
  -7   5   5       2799.67       2785.07        90.25 o                         
  -6   5   5       3003.07       3006.26        83.36 o                         
  -5   5   5        305.04        333.62        42.63 o                         
  -4   5   5       1376.24       1300.98        48.15 o                         
  -3   5   5       2512.16       2466.47        39.42 o                         
  -2   5   5        951.98        938.80        28.01 o                         
  -1   5   5       1050.93       1044.81        40.80 o                         
   0   5   5       1511.28       1448.88        39.49 o                         
   1   5   5        236.98        269.97        28.43 o                         
   2   5   5       3386.22       3412.26        81.92 o                         
   3   5   5       3726.52       3906.53        49.07 o                         
   4   5   5       1799.59       1854.76        39.34 o                         
   5   5   5       1102.67       1105.75        65.54 o                         
   6   5   5        769.70        672.76        50.48 o                         
   7   5   5         23.59         40.34         8.05 o                         
   8   5   5         74.31        101.48        18.65 o                         
   9   5   5        402.62        404.77        46.48 o                         
  10   5   5        248.22        265.88        41.15 o                         
 -11   6   5       1238.21       1120.76        59.91 o                         
 -10   6   5        192.60        226.35        33.42 o                         
  -9   6   5        150.44        190.28        26.60 o                         
  -8   6   5        529.49        531.43        48.25 o                         
  -7   6   5        410.22        382.10        29.19 o                         
  -6   6   5       1227.77       1168.13        45.25 o                         
  -5   6   5       2010.51       1958.83        42.70 o                         
  -4   6   5       1830.51       1823.38       104.70 o                         
  -3   6   5         33.38         45.65         4.94 o                         
  -2   6   5        601.62        611.45        20.71 o                         
  -1   6   5        927.37        992.56        60.05 o                         
   0   6   5       1168.80       1213.11        25.88 o                         
   1   6   5       2905.72       2935.69        59.55 o                         
   2   6   5       3397.59       3491.81        43.83 o                         
   3   6   5        859.82        841.49        32.51 o                         
   4   6   5        372.42        391.30        19.53 o                         
   5   6   5         50.86         91.39        22.01 o                         
   6   6   5        883.72        929.28        74.81 o                         
   8   6   5       1026.32       1007.13        59.52 o                         
   9   6   5        438.68        358.28        26.88 o                         
 -10   7   5        130.61        280.29        36.63 o                         
  -9   7   5        926.55        817.94        63.26 o                         
  -8   7   5        596.67        637.72        38.54 o                         
  -7   7   5        272.71        305.05        21.16 o                         
  -6   7   5         10.09         13.25         5.72 o                         
  -5   7   5          0.99         11.35         4.36 o                         
  -4   7   5        417.98        413.77        28.84 o                         
  -3   7   5       4511.75       4640.38        86.40 o                         
  -2   7   5       6725.50       6980.54       101.85 o                         
  -1   7   5       2276.66       2471.70        54.41 o                         
   0   7   5        514.50        451.03        18.30 o                         
   2   7   5         27.45         53.20         8.02 o                         
   3   7   5        597.54        576.05        32.64 o                         
   4   7   5       2192.64       2233.33        70.68 o                         
   5   7   5       1702.30       1625.10        51.92 o                         
   8   7   5        292.89        282.05        28.93 o                         
   9   7   5        422.94        417.31        48.78 o                         
 -10   8   5        726.77        709.57        50.16 o                         
  -9   8   5        298.15        225.40        38.82 o                         
  -8   8   5        511.46        546.76        34.33 o                         
  -7   8   5       1702.55       1586.67        71.03 o                         
  -6   8   5        326.12        314.13        37.90 o                         
  -5   8   5        197.18        212.68        18.05 o                         
  -4   8   5       2120.95       2038.73        72.80 o                         
  -3   8   5       1881.07       1872.96        67.08 o                         
  -2   8   5        954.46        896.50        33.06 o                         
  -1   8   5       2748.48       2997.86        77.89 o                         
   0   8   5       1834.56       1748.85       129.02 o                         
   3   8   5       2198.59       2100.23        70.75 o                         
   4   8   5        115.17        139.00        13.81 o                         
   5   8   5       2106.49       1916.83        74.50 o                         
   8   8   5        217.28        161.92        28.72 o                         
  -9   9   5       1860.69       1746.15        62.52 o                         
  -8   9   5       2029.41       2005.57        72.34 o                         
  -7   9   5        224.90        259.80        21.44 o                         
  -6   9   5        138.95        135.32        22.75 o                         
  -5   9   5        516.07        492.15        35.32 o                         
  -4   9   5        167.31        166.55        26.70 o                         
  -3   9   5        721.06        643.23        34.23 o                         
  -2   9   5       1239.78       1226.13        56.02 o                         
  -1   9   5        551.93        611.58        33.38 o                         
   0   9   5        269.57        206.96        17.03 o                         
   1   9   5        173.44        116.53         9.33 o                         
   3   9   5        728.93        736.98        37.48 o                         
   4   9   5       2433.59       2574.16       100.42 o                         
   8   9   5        145.49        191.17        25.93 o                         
  -8  10   5         76.67         92.65        20.73 o                         
  -7  10   5        210.72        258.10        38.47 o                         
  -6  10   5       1049.16       1002.25        53.55 o                         
  -5  10   5       1413.27       1426.02        57.22 o                         
  -4  10   5        942.67        994.80        54.68 o                         
  -2  10   5        179.41        181.95        27.38 o                         
  -1  10   5        358.74        330.94        27.87 o                         
   0  10   5       1352.72       1372.40        53.87 o                         
   3  10   5        465.62        492.40        22.39 o                         
   4  10   5        472.49        450.54        10.74 o                         
  -7  11   5        861.31        813.98        55.88 o                         
  -6  11   5        137.77        136.95        23.45 o                         
  -5  11   5        296.19        269.20        47.65 o                         
  -4  11   5       1159.62       1043.51        42.67 o                         
  -3  11   5        996.95        972.62        31.33 o                         
  -2  11   5        442.45        486.36        35.22 o                         
  -1  11   5       1171.16       1244.14        47.05 o                         
   3  11   5       1047.44        953.44        31.01 o                         
  -6  12   5        725.56        592.86        79.90 o                         
  -5  12   5        606.81        486.50        20.59 o                         
  -4  12   5        250.83        192.79        33.13 o                         
  -3  12   5         88.17         68.88        15.05 o                         
  -2  12   5         30.34         25.79         4.91 o                         
   3  12   5          8.23         12.93         4.03 o                         
  -4  13   5        266.33        160.65        35.11 o                         
  -3 -13   6        334.38        340.90        25.77 o                         
  -2 -13   6         54.37         51.74         8.64 o                         
  -1 -13   6        745.69        778.86        85.68 o                         
   0 -13   6        604.79        649.26        54.61 o                         
   1 -13   6        347.75        400.28        30.52 o                         
   2 -13   6        175.49        168.91        19.37 o                         
  -5 -12   6        229.18        228.47        28.38 o                         
  -4 -12   6        565.66        572.58        37.25 o                         
  -3 -12   6       1320.79       1383.82        40.12 o                         
  -2 -12   6        931.89        956.12        45.42 o                         
  -1 -12   6        727.78        702.18        36.72 o                         
   0 -12   6        254.11        276.22        26.71 o                         
   1 -12   6         19.44         20.78         5.01 o                         
   2 -12   6        278.45        306.74        21.60 o                         
   3 -12   6        167.24        131.49        14.23 o                         
   4 -12   6        318.33        362.84        36.63 o                         
  -7 -11   6        311.78        268.85        29.62 o                         
  -6 -11   6        395.03        389.92        31.36 o                         
  -5 -11   6       1473.86       1533.75        59.23 o                         
  -4 -11   6        334.74        322.82        31.23 o                         
  -3 -11   6        370.05        375.68        30.64 o                         
  -2 -11   6        206.10        236.26        22.81 o                         
  -1 -11   6        260.00        301.52        21.35 o                         
   0 -11   6        839.43        839.57        34.77 o                         
   1 -11   6       1904.92       1909.64        57.61 o                         
   2 -11   6        904.24        897.56        52.22 o                         
   3 -11   6         22.24         14.22         4.47 o                         
   4 -11   6        290.43        381.41        69.94 o                         
   5 -11   6        158.25        183.65        41.65 o                         
  -8 -10   6        304.91        254.05        26.64 o                         
  -7 -10   6        660.30        702.41        30.06 o                         
  -6 -10   6        482.13        503.05        19.41 o                         
  -5 -10   6        173.28        191.10        16.91 o                         
  -4 -10   6       1183.44       1274.72        42.82 o                         
  -3 -10   6        877.80        893.00        49.10 o                         
  -2 -10   6        551.46        542.81        26.94 o                         
  -1 -10   6        379.80        373.01        18.16 o                         
   0 -10   6        151.63        190.71        15.28 o                         
   1 -10   6        828.76        858.50        51.47 o                         
   2 -10   6       1149.52       1218.00        51.53 o                         
   3 -10   6       1738.87       1637.63       170.59 o                         
   4 -10   6        697.36        681.39        44.84 o                         
   5 -10   6       1133.16       1113.93       144.67 o                         
   6 -10   6        323.41        288.10        24.66 o                         
  -9  -9   6        122.07        131.15        22.08 o                         
  -8  -9   6        831.97        798.74        32.97 o                         
  -7  -9   6        970.76        867.73        41.06 o                         
  -6  -9   6       1134.84       1092.90        46.96 o                         
  -5  -9   6        791.28        822.40        34.21 o                         
  -4  -9   6        639.53        665.93        38.55 o                         
  -3  -9   6        224.60        242.69        23.65 o                         
  -2  -9   6        548.94        537.30        28.02 o                         
  -1  -9   6        853.58        808.99        62.68 o                         
   0  -9   6        875.90        828.43        35.39 o                         
   1  -9   6        843.79        792.46        41.80 o                         
   2  -9   6       1433.51       1449.23        67.59 o                         
   3  -9   6        824.83        743.24        41.31 o                         
   4  -9   6        153.08        237.13        24.90 o                         
   5  -9   6        235.30        273.09        28.65 o                         
   6  -9   6        486.06        491.95        31.89 o                         
   7  -9   6        405.58        445.02        38.75 o                         
  -9  -8   6        699.09        729.06        33.83 o                         
  -8  -8   6       1048.66       1002.78        51.82 o                         
  -7  -8   6         99.27         91.56         9.61 o                         
  -6  -8   6         18.13         19.35         3.29 o                         
  -5  -8   6         67.97         84.06         8.03 o                         
  -4  -8   6        789.31        832.15        32.75 o                         
  -3  -8   6       2094.01       2159.80        90.41 o                         
  -2  -8   6       4158.30       4253.02        96.27 o                         
  -1  -8   6       1040.30       1071.65        56.50 o                         
   0  -8   6        198.17        230.51        20.47 o                         
   1  -8   6         41.28         62.08         9.93 o                         
   2  -8   6        175.96        180.69        21.64 o                         
   3  -8   6       1348.90       1407.74        77.85 o                         
   4  -8   6       2308.80       2151.64       135.04 o                         
   5  -8   6        444.38        475.09        25.27 o                         
   6  -8   6        152.25        147.78        11.57 o                         
   7  -8   6        264.10        280.43        29.43 o                         
   8  -8   6         83.21        107.75        11.38 o                         
 -10  -7   6        572.28        579.38        35.18 o                         
  -9  -7   6         94.74         86.17        13.98 o                         
  -8  -7   6        130.33        134.39        15.43 o                         
  -7  -7   6        273.11        246.43        13.53 o                         
  -6  -7   6        379.95        411.45        31.82 o                         
  -5  -7   6       1072.58       1082.93        29.49 o                         
  -4  -7   6       1357.45       1452.96        39.32 o                         
  -3  -7   6         33.30         68.80         8.44 o                         
  -2  -7   6       2011.06       1954.54        81.90 o                         
  -1  -7   6       2030.82       2025.17       115.13 o                         
   0  -7   6       1409.54       1476.12        81.45 o                         
   1  -7   6       2563.26       2600.50       139.84 o                         
   2  -7   6       3318.22       3355.75       314.66 o                         
   3  -7   6        322.23        345.11        32.57 o                         
   4  -7   6        941.52        924.70        52.05 o                         
   5  -7   6        936.07        833.06        52.42 o                         
   6  -7   6        996.14        793.67        70.07 o                         
   7  -7   6        821.25        755.46        68.17 o                         
   8  -7   6       1217.08       1294.70       125.22 o                         
   9  -7   6        782.92        937.16        63.44 o                         
 -11  -6   6        528.87        578.91        52.31 o                         
 -10  -6   6       1832.52       1740.71        41.57 o                         
  -9  -6   6        468.04        428.43        21.82 o                         
  -8  -6   6         84.85         84.59        10.57 o                         
  -7  -6   6        589.94        601.83        23.44 o                         
  -6  -6   6        717.13        706.63        25.57 o                         
  -5  -6   6        611.04        616.22        22.09 o                         
  -4  -6   6       3640.52       3597.01        82.48 o                         
  -3  -6   6       2296.08       2385.83        48.28 o                         
  -2  -6   6       1009.97       1001.65        30.25 o                         
  -1  -6   6        837.01        825.64        34.96 o                         
   0  -6   6       1976.85       1913.72       115.28 o                         
   1  -6   6        229.97        249.49        20.05 o                         
   2  -6   6       2138.90       2173.33        82.13 o                         
   3  -6   6       2358.29       2346.16        53.03 o                         
   4  -6   6        667.50        563.83        20.22 o                         
   5  -6   6        489.04        447.32        23.65 o                         
   6  -6   6        174.09        199.02        19.06 o                         
   7  -6   6        343.62        266.47        27.00 o                         
   8  -6   6        381.54        374.12        33.96 o                         
   9  -6   6        818.93        725.62        88.77 o                         
 -11  -5   6        443.46        433.20        30.34 o                         
 -10  -5   6        104.71        156.30        22.18 o                         
  -9  -5   6        702.98        680.35        27.89 o                         
  -8  -5   6        295.24        244.43        16.42 o                         
  -7  -5   6        431.32        437.32        20.87 o                         
  -6  -5   6       2473.48       2530.76        40.46 o                         
  -5  -5   6       6197.07       6312.09        80.86 o                         
  -4  -5   6        557.77        621.33        18.78 o                         
  -3  -5   6         91.26        103.41         8.21 o                         
  -2  -5   6        588.38        684.68        20.44 o                         
  -1  -5   6        226.84        230.57        17.33 o                         
   0  -5   6       1254.86       1269.88        46.04 o                         
   1  -5   6       5528.75       5433.59       179.37 o                         
   2  -5   6       3192.14       3112.59        49.85 o                         
   3  -5   6        254.43        278.91        38.08 o                         
   4  -5   6        135.61        156.33        19.25 o                         
   5  -5   6          0.86         10.56         2.67 o                         
   6  -5   6        691.36        713.13        28.95 o                         
   7  -5   6        876.28        832.44        42.80 o                         
   8  -5   6       1159.57       1137.73        28.16 o                         
   9  -5   6         75.98         83.19        14.66 o                         
 -11  -4   6        226.08        267.85        31.58 o                         
 -10  -4   6        584.56        609.56        62.45 o                         
  -9  -4   6       1408.70       1440.63        45.21 o                         
  -8  -4   6       1653.76       1570.85        31.30 o                         
  -7  -4   6        628.79        604.47        21.49 o                         
  -6  -4   6        204.24        220.58        16.00 o                         
  -5  -4   6        420.59        401.12        16.75 o                         
  -4  -4   6        943.96        998.93        22.28 o                         
  -3  -4   6       2258.68       2329.86        33.14 o                         
  -2  -4   6       1852.65       1900.47        45.94 o                         
  -1  -4   6       2917.94       2917.35        63.59 o                         
   0  -4   6        370.69        397.46        21.20 o                         
   1  -4   6       1184.67       1242.48        45.60 o                         
   2  -4   6       1455.90       1494.90        50.16 o                         
   3  -4   6       5030.60       5071.04        94.40 o                         
   4  -4   6       2182.11       2129.73        74.74 o                         
   5  -4   6       1125.36       1078.89        29.19 o                         
   6  -4   6        389.95        412.82        25.42 o                         
   7  -4   6        420.39        384.85        24.09 o                         
   8  -4   6        222.73        197.13        16.52 o                         
   9  -4   6        583.22        534.91        31.88 o                         
  10  -4   6        485.63        418.60        41.80 o                         
 -11  -3   6        341.86        324.48        32.85 o                         
 -10  -3   6        631.09        591.31        28.12 o                         
  -9  -3   6        784.13        782.78        34.22 o                         
  -8  -3   6        651.20        660.85        19.80 o                         
  -7  -3   6       3128.95       2903.22        53.28 o                         
  -6  -3   6       1377.26       1468.23        29.65 o                         
  -5  -3   6        767.67        760.84        26.37 o                         
  -4  -3   6       1149.91       1136.53        17.33 o                         
  -3  -3   6        827.83        779.31        18.88 o                         
  -2  -3   6        938.83        909.38        24.07 o                         
  -1  -3   6       9789.04       9647.13       280.94 o                         
   0  -3   6       6725.09       7002.99        58.52 o                         
   1  -3   6        185.45        184.01        28.92 o                         
   3  -3   6       1757.80       1601.76        31.67 o                         
   4  -3   6        456.26        370.18        24.42 o                         
   5  -3   6       2487.93       2474.13        52.28 o                         
   6  -3   6       2680.71       2678.19        62.19 o                         
   7  -3   6        962.51        869.81        40.12 o                         
   8  -3   6        514.64        553.22        53.87 o                         
   9  -3   6        531.71        602.28        37.02 o                         
  10  -3   6        114.84        158.30        16.30 o                         
 -12  -2   6        253.58        302.54        48.07 o                         
 -11  -2   6         26.41         38.41         7.79 o                         
 -10  -2   6        282.18        272.32        22.41 o                         
  -9  -2   6       1738.40       1726.63        40.73 o                         
  -8  -2   6       1610.07       1536.32        42.68 o                         
  -7  -2   6         57.72        185.60        23.54 o                         
  -6  -2   6        686.22        666.67        21.82 o                         
  -5  -2   6        294.95        266.26        13.49 o                         
  -4  -2   6        851.38        777.01        20.81 o                         
  -3  -2   6       3569.66       3474.40        42.58 o                         
  -2  -2   6       9940.74       9730.96       123.08 o                         
  -1  -2   6       5161.71       5105.53        64.22 o                         
   0  -2   6         29.93         33.94         2.66 o                         
   1  -2   6        961.40        912.85        17.41 o                         
   2  -2   6        603.97        628.65        25.88 o                         
   3  -2   6       1120.08       1252.55        39.95 o                         
   5  -2   6       1177.31       1214.25        31.39 o                         
   6  -2   6         15.58        119.31         9.19 o                         
   7  -2   6        861.17        896.52        59.36 o                         
   8  -2   6        280.38        267.15        29.47 o                         
   9  -2   6        547.75        550.53        39.81 o                         
  10  -2   6       1113.48       1085.48        59.20 o                         
 -12  -1   6        655.32        640.12        52.49 o                         
 -11  -1   6        261.61        245.32        45.81 o                         
 -10  -1   6         91.98        112.68        15.47 o                         
  -9  -1   6        290.70        250.42        30.59 o                         
  -8  -1   6        406.37        452.72        18.80 o                         
  -7  -1   6       2497.98       2398.39        59.28 o                         
  -6  -1   6       5297.65       5148.16        75.12 o                         
  -5  -1   6       3609.99       3439.65        72.80 o                         
  -4  -1   6       1215.62       1140.33        17.50 o                         
  -3  -1   6         29.27         51.10         2.45 o                         
  -2  -1   6         33.01         33.43         4.28 o                         
  -1  -1   6       2513.75       2461.88        37.31 o                         
   0  -1   6       7511.69       7171.89       258.37 o                         
   1  -1   6       2873.26       2823.11        61.53 o                         
   2  -1   6       1751.96       1689.04        51.15 o                         
   3  -1   6         81.58        116.57        14.24 o                         
   4  -1   6       1048.66       1031.82        26.31 o                         
   5  -1   6        464.49        461.29        29.99 o                         
   6  -1   6       3730.89       3795.15       109.40 o                         
   7  -1   6       2410.06       2325.88        50.94 o                         
   8  -1   6        529.31        575.17        31.49 o                         
   9  -1   6         59.79         75.38        19.78 o                         
  10  -1   6        402.99        297.02        27.44 o                         
 -12   0   6         78.18        101.77        13.46 o                         
 -11   0   6       1134.65       1210.69        89.16 o                         
 -10   0   6        380.14        318.93        29.18 o                         
  -9   0   6       1118.15       1050.72        44.93 o                         
  -8   0   6        835.26        643.27        31.26 o                         
  -7   0   6       1356.30       1426.73        53.73 o                         
  -6   0   6       1045.66       1192.57        55.67 o                         
  -5   0   6         43.78         65.63         8.62 o                         
  -4   0   6       2610.51       2278.54        49.13 o                         
  -3   0   6       1088.50       1177.76        22.37 o                         
  -2   0   6        689.47        594.36        18.54 o                         
  -1   0   6       4427.56       4238.08        74.88 o                         
   0   0   6       2516.04       2785.18        62.77 o                         
   1   0   6       2735.11       2606.58        60.40 o                         
   2   0   6      10006.12       9380.11       135.89 o                         
   3   0   6       9158.08       9302.43       137.41 o                         
   4   0   6        502.80        516.88        35.78 o                         
   5   0   6       3461.58       3320.54       106.69 o                         
   6   0   6       1623.17       1623.18        36.36 o                         
   7   0   6         13.39        181.80        13.17 o                         
   8   0   6        525.15        583.48        38.52 o                         
   9   0   6        641.09        611.87        45.96 o                         
  10   0   6         33.97         53.84         9.15 o                         
 -12   1   6        638.92        669.93        74.53 o                         
 -11   1   6        238.46        240.41        44.54 o                         
 -10   1   6         85.68        131.37        20.42 o                         
  -9   1   6        301.52        296.61        30.13 o                         
  -8   1   6        407.77        522.43        46.56 o                         
  -7   1   6       2538.21       2424.07        74.67 o                         
  -6   1   6       5232.87       4951.64       105.33 o                         
  -5   1   6       3840.94       3501.03        62.17 o                         
  -4   1   6       1332.70       1185.23        21.80 o                         
  -3   1   6         29.63         50.18         4.33 o                         
  -2   1   6         46.93         53.11         4.53 o                         
  -1   1   6       2580.48       2528.60        37.74 o                         
   0   1   6       7377.06       7166.21        84.92 o                         
   1   1   6       2862.24       2736.64        64.25 o                         
   2   1   6       1970.27       1841.14       139.74 o                         
   3   1   6         63.37        102.09         8.75 o                         
   4   1   6       1080.95       1101.54        34.99 o                         
   5   1   6        541.67        529.63        28.17 o                         
   6   1   6       3557.71       3546.94        70.37 o                         
   7   1   6       2402.47       2346.45        63.11 o                         
   8   1   6        514.22        602.93        37.14 o                         
   9   1   6         53.44         61.80        13.63 o                         
  10   1   6        398.76        301.83        24.76 o                         
 -12   2   6        256.62        287.39        46.98 o                         
 -11   2   6         22.99         44.65        11.27 o                         
 -10   2   6        314.52        342.39        27.20 o                         
  -9   2   6       1755.86       1665.26        86.93 o                         
  -8   2   6       1526.15       1471.24        57.44 o                         
  -7   2   6         75.55        205.93        32.32 o                         
  -6   2   6        696.36        643.94        42.56 o                         
  -5   2   6        289.13        301.27        33.38 o                         
  -4   2   6        848.94        753.08        35.92 o                         
  -3   2   6       3596.34       3265.36        67.29 o                         
  -2   2   6       9776.84       9601.83       108.65 o                         
  -1   2   6       5118.83       5073.71        92.19 o                         
   0   2   6         21.47         45.28         7.95 o                         
   1   2   6        906.38        869.16        30.02 o                         
   2   2   6        567.07        587.14        23.37 o                         
   3   2   6       1253.84       1351.86        29.79 o                         
   4   2   6       3541.38       3778.25        89.61 o                         
   5   2   6       1140.92       1137.47        34.12 o                         
   6   2   6         26.05        118.04        13.60 o                         
   7   2   6        837.88        903.70        59.06 o                         
   8   2   6        264.14        304.39        42.26 o                         
   9   2   6        568.15        542.22        43.17 o                         
  10   2   6       1152.85       1075.57        73.60 o                         
 -11   3   6        396.25        367.89        34.05 o                         
 -10   3   6        630.67        619.81        39.56 o                         
  -9   3   6        778.92        829.74        70.72 o                         
  -8   3   6        684.01        703.60        38.50 o                         
  -7   3   6       2944.90       2814.92        90.92 o                         
  -6   3   6       1391.69       1410.09        52.60 o                         
  -5   3   6        731.61        717.44        42.95 o                         
  -4   3   6       1204.78       1097.24        32.78 o                         
  -3   3   6        801.20        727.02        34.90 o                         
  -2   3   6        970.60        899.67        41.19 o                         
   0   3   6       6405.94       6674.37        98.41 o                         
   1   3   6        173.14        254.68        20.77 o                         
   2   3   6       2003.95       1792.12        72.09 o                         
   3   3   6       1736.13       1571.86        32.57 o                         
   4   3   6        472.16        449.24        19.68 o                         
   5   3   6       2484.70       2446.82        45.72 o                         
   6   3   6       2685.68       2632.37        90.89 o                         
   7   3   6        880.64        772.72        49.80 o                         
   8   3   6        582.36        618.54        30.88 o                         
   9   3   6        549.75        697.37       103.46 o                         
  10   3   6        117.21        169.14        19.06 o                         
 -11   4   6        245.14        307.63        31.86 o                         
 -10   4   6        565.43        633.98        68.39 o                         
  -9   4   6       1353.71       1372.79        56.91 o                         
  -8   4   6       1606.39       1595.50        58.28 o                         
  -7   4   6        667.44        602.15        42.28 o                         
  -6   4   6        200.71        198.20        45.35 o                         
  -5   4   6        458.16        450.23        29.28 o                         
  -4   4   6       1015.53       1046.51        39.24 o                         
  -3   4   6       2329.71       2289.03        49.17 o                         
  -2   4   6       1926.85       1920.26        41.29 o                         
  -1   4   6       3000.17       2902.45        57.72 o                         
   0   4   6        392.71        427.09        28.29 o                         
   1   4   6       1178.02       1270.15        28.17 o                         
   2   4   6       1448.42       1546.33        31.96 o                         
   3   4   6       4948.33       5195.94        83.00 o                         
   4   4   6       2187.98       2245.41        42.08 o                         
   5   4   6       1188.66       1124.34        25.31 o                         
   6   4   6        393.44        432.07        42.32 o                         
   7   4   6        417.79        428.96        40.34 o                         
   8   4   6        227.76        237.04        18.07 o                         
   9   4   6        556.58        537.93        35.13 o                         
  10   4   6        479.82        426.22        35.73 o                         
 -11   5   6        458.88        460.89        30.80 o                         
 -10   5   6        103.57        176.08        33.34 o                         
  -9   5   6        702.81        748.35        56.06 o                         
  -8   5   6        296.06        298.51        30.45 o                         
  -7   5   6        467.93        584.52        58.95 o                         
  -6   5   6       2505.70       2507.72        80.85 o                         
  -5   5   6       6181.90       6272.50       163.30 o                         
  -4   5   6        635.06        704.30        40.52 o                         
  -3   5   6         90.53         97.77        13.46 o                         
  -2   5   6        594.94        649.05        29.25 o                         
  -1   5   6        209.25        203.71        43.38 o                         
   0   5   6       1252.20       1214.68        43.84 o                         
   1   5   6       5564.41       5718.59       145.16 o                         
   2   5   6       3205.88       3223.58        40.78 o                         
   3   5   6        223.63        288.30        18.57 o                         
   4   5   6        151.63        216.29        23.92 o                         
   5   5   6          6.67         18.55         7.21 o                         
   6   5   6        636.67        726.66        62.45 o                         
   7   5   6        882.54        842.17        62.45 o                         
   8   5   6       1135.25       1174.56        52.26 o                         
   9   5   6         77.47         78.73        15.00 o                         
 -11   6   6        535.11        677.32        45.71 o                         
 -10   6   6       1847.74       1864.84        74.74 o                         
  -9   6   6        444.27        452.17        25.47 o                         
  -8   6   6         78.74         98.87        15.29 o                         
  -7   6   6        593.04        588.41        72.38 o                         
  -6   6   6        723.58        716.22        30.92 o                         
  -5   6   6        606.07        602.16        25.12 o                         
  -4   6   6       3549.82       3490.39        67.96 o                         
  -3   6   6       2254.07       2408.11        45.41 o                         
  -2   6   6        929.72        975.96        49.63 o                         
  -1   6   6        760.95        717.00        37.83 o                         
   0   6   6       1952.41       1990.34        57.65 o                         
   1   6   6        217.92        200.42        15.02 o                         
   2   6   6       2158.40       2250.59        53.49 o                         
   3   6   6       2427.36       2486.11        43.41 o                         
   4   6   6        757.09        688.49        26.65 o                         
   5   6   6        549.79        519.79        33.54 o                         
   6   6   6        176.91        192.30        13.74 o                         
   7   6   6        347.63        291.27        33.52 o                         
   8   6   6        359.24        379.23        47.79 o                         
   9   6   6        805.60        769.83        60.58 o                         
 -10   7   6        599.08        610.56        52.53 o                         
  -9   7   6         95.64        132.67        28.08 o                         
  -8   7   6        151.80        210.42        26.14 o                         
  -7   7   6        271.39        259.84        34.60 o                         
  -6   7   6        354.96        348.64        23.01 o                         
  -5   7   6       1087.60       1083.58        30.57 o                         
  -4   7   6       1354.74       1423.05        38.77 o                         
  -3   7   6         32.67         53.53         6.45 o                         
  -2   7   6       2057.98       2026.87        63.61 o                         
  -1   7   6       1987.80       2017.36        87.67 o                         
   0   7   6       1332.49       1466.82        54.43 o                         
   1   7   6       2492.96       2497.99        65.17 o                         
   2   7   6       3360.45       3484.12        54.60 o                         
   3   7   6        318.75        277.16        16.36 o                         
   4   7   6        948.25        981.21        49.21 o                         
   5   7   6        948.95        932.99        30.52 o                         
   8   7   6       1299.39       1324.79        89.54 o                         
   9   7   6        798.39        861.99        70.12 o                         
  -9   8   6        686.14        707.69        59.20 o                         
  -8   8   6       1026.42       1038.28        62.20 o                         
  -7   8   6         90.98         75.91        16.99 o                         
  -6   8   6         16.09         21.44         5.09 o                         
  -5   8   6         74.32         74.70         7.56 o                         
  -4   8   6        843.14        829.03        29.96 o                         
  -3   8   6       2184.55       2236.45        72.61 o                         
  -2   8   6       4258.08       4409.75       113.12 o                         
  -1   8   6       1104.13       1105.02        52.37 o                         
   0   8   6        218.85        285.23        41.43 o                         
   2   8   6        138.88        120.42        13.21 o                         
   3   8   6       1367.09       1336.83        92.05 o                         
   4   8   6       2299.77       2211.36        87.74 o                         
   5   8   6        407.13        413.81        18.33 o                         
  -9   9   6        120.84        157.50        30.24 o                         
  -8   9   6        829.45        793.71        44.05 o                         
  -7   9   6        950.40        894.91        62.98 o                         
  -6   9   6       1152.01       1099.18        78.03 o                         
  -5   9   6        734.41        711.83        60.54 o                         
  -4   9   6        594.23        539.42        31.01 o                         
  -3   9   6        214.47        168.98        17.48 o                         
  -2   9   6        525.67        446.31        38.04 o                         
  -1   9   6        867.98        797.98        38.93 o                         
   2   9   6       1364.02       1280.31        41.65 o                         
   3   9   6        830.83        751.18        50.62 o                         
   4   9   6        146.48        154.18        24.05 o                         
  -8  10   6        342.12        266.19        44.65 o                         
  -7  10   6        680.10        621.01        51.43 o                         
  -6  10   6        470.91        477.71        39.10 o                         
  -5  10   6        175.98        188.48        23.03 o                         
  -4  10   6       1116.27       1003.03        54.89 o                         
  -3  10   6        797.82        800.49        42.71 o                         
  -2  10   6        540.49        488.34        25.50 o                         
  -1  10   6        392.53        344.50        14.66 o                         
   2  10   6       1183.01       1106.00        58.42 o                         
   3  10   6       1641.15       1540.93        61.60 o                         
   4  10   6        688.66        620.84        23.74 o                         
  -7  11   6        363.83        275.13        37.76 o                         
  -6  11   6        398.13        352.73        42.81 o                         
  -5  11   6       1468.54       1420.37        72.16 o                         
  -4  11   6        319.55        224.41        45.46 o                         
  -3  11   6        380.05        315.72        11.59 o                         
  -2  11   6        198.46        160.90        12.29 o                         
   3  11   6         19.93          4.31         3.29 o                         
  -5  12   6        219.59        181.77        32.18 o                         
  -4  12   6        568.21        524.72        23.42 o                         
   2  13   6        160.71        105.30        19.89 o                         
  -2 -13   7        792.41        787.43        71.72 o                         
  -1 -13   7         64.88         70.21        12.28 o                         
   0 -13   7         89.81         73.15        11.00 o                         
  -5 -12   7        329.92        336.24        28.59 o                         
  -4 -12   7        192.03        195.22        18.96 o                         
  -3 -12   7         81.09         81.22        14.47 o                         
  -2 -12   7        640.78        540.61        44.77 o                         
  -1 -12   7       1012.41       1036.31        80.08 o                         
   0 -12   7        790.07        760.13        81.79 o                         
   1 -12   7        882.36        945.18        39.37 o                         
   2 -12   7        446.94        487.02        42.24 o                         
   3 -12   7         26.92         18.77         4.65 o                         
  -6 -11   7        154.54        136.65        17.72 o                         
  -5 -11   7        677.08        647.49        31.46 o                         
  -4 -11   7       2393.46       2547.56       191.40 o                         
  -3 -11   7        912.62        896.35        47.63 o                         
  -2 -11   7        233.46        268.58        21.01 o                         
  -1 -11   7        422.98        460.94        32.23 o                         
   0 -11   7        589.17        604.94        33.30 o                         
   1 -11   7         27.19         37.74         7.85 o                         
   2 -11   7       1078.89       1140.14        54.58 o                         
   3 -11   7        501.19        566.51        54.82 o                         
   4 -11   7        582.24        543.61        83.27 o                         
   5 -11   7         59.47         73.84        12.52 o                         
  -8 -10   7        256.98        236.63        37.62 o                         
  -7 -10   7        616.83        561.83        21.39 o                         
  -6 -10   7       1021.59       1032.25        42.24 o                         
  -5 -10   7       1067.27       1118.21        33.06 o                         
  -4 -10   7        359.73        352.90        29.94 o                         
  -3 -10   7        212.39        200.29        19.61 o                         
  -2 -10   7        115.92        125.22        18.40 o                         
  -1 -10   7        381.38        450.72        34.23 o                         
   0 -10   7       1242.02       1380.82        47.93 o                         
   1 -10   7        992.40        970.16        44.61 o                         
   2 -10   7        586.67        613.70        23.54 o                         
   3 -10   7        103.91        122.94        10.06 o                         
   4 -10   7        350.20        324.36        39.17 o                         
   5 -10   7        362.26        421.11        34.90 o                         
   6 -10   7        744.58        773.92        58.37 o                         
  -9  -9   7        727.30        625.40        54.52 o                         
  -8  -9   7        648.40        563.65        39.88 o                         
  -7  -9   7        134.53        121.36        33.20 o                         
  -6  -9   7        141.58        114.85        13.32 o                         
  -5  -9   7        779.93        779.31        51.68 o                         
  -4  -9   7        819.11        836.57        41.86 o                         
  -3  -9   7        919.87        951.23        24.75 o                         
  -2  -9   7        525.80        535.11        23.45 o                         
  -1  -9   7        561.42        541.39        32.18 o                         
   0  -9   7        186.57        244.72        19.89 o                         
   1  -9   7        422.48        471.53        27.92 o                         
   2  -9   7        532.44        550.45        27.66 o                         
   3  -9   7       1503.55       1504.53        51.04 o                         
   4  -9   7        860.72        882.29        29.88 o                         
   5  -9   7        794.62        762.56        99.42 o                         
   6  -9   7        223.76        204.24        21.77 o                         
   7  -9   7        173.07        173.64        15.51 o                         
  -9  -8   7         65.02         91.77        11.33 o                         
  -8  -8   7        322.06        373.45        21.95 o                         
  -7  -8   7       1000.88        960.67        22.65 o                         
  -6  -8   7        768.32        711.02        28.77 o                         
  -5  -8   7        116.47        126.04        11.13 o                         
  -4  -8   7        225.62        232.55        21.93 o                         
  -3  -8   7        109.26        118.68        10.21 o                         
  -2  -8   7        499.67        440.82        20.70 o                         
  -1  -8   7       2616.71       2549.47       137.94 o                         
   0  -8   7       2584.99       2590.42       190.18 o                         
   1  -8   7        941.32        848.27        67.75 o                         
   2  -8   7        598.54        522.85        37.64 o                         
   3  -8   7         89.37        115.94        12.60 o                         
   4  -8   7        442.90        419.05        79.37 o                         
   5  -8   7       1107.71       1129.09        56.29 o                         
   6  -8   7       1073.79       1073.01        68.01 o                         
   7  -8   7        793.67        779.54        42.68 o                         
 -10  -7   7        559.90        436.73        43.16 o                         
  -9  -7   7        427.57        384.04        28.91 o                         
  -8  -7   7        564.11        482.85        22.81 o                         
  -7  -7   7        209.39        188.48        22.40 o                         
  -6  -7   7         50.31         53.66         4.68 o                         
  -5  -7   7       1134.66       1163.49        55.43 o                         
  -4  -7   7       3607.85       3702.27        84.08 o                         
  -3  -7   7       1279.08       1298.72        53.90 o                         
  -2  -7   7       1628.49       1533.71       106.52 o                         
  -1  -7   7       1752.90       1793.16       164.36 o                         
   0  -7   7        851.90        890.12        42.62 o                         
   1  -7   7        253.80        294.33        26.40 o                         
   2  -7   7        880.83        889.72        34.14 o                         
   3  -7   7       1002.64        920.95        49.25 o                         
   4  -7   7        239.35        292.86        37.64 o                         
   5  -7   7        466.43        437.00        35.78 o                         
   6  -7   7         14.39         26.65         4.72 o                         
   7  -7   7        210.49        191.13        20.18 o                         
   8  -7   7        362.00        358.82        32.55 o                         
 -10  -6   7        175.88        171.34        56.20 o                         
  -9  -6   7        269.27        250.05        65.98 o                         
  -8  -6   7        143.78        102.07         9.06 o                         
  -7  -6   7        345.55        303.88        12.51 o                         
  -6  -6   7       1613.22       1562.63        26.98 o                         
  -5  -6   7       2710.36       2798.98        51.80 o                         
  -4  -6   7        838.97        858.59        29.09 o                         
  -3  -6   7       2582.93       2495.90       188.84 o                         
  -2  -6   7        653.86        655.37        29.04 o                         
  -1  -6   7        283.81        280.30        32.00 o                         
   0  -6   7       2631.39       2759.84       174.05 o                         
   1  -6   7       4612.21       4739.75       245.00 o                         
   2  -6   7        483.76        466.11        25.74 o                         
   3  -6   7        522.77        452.77        31.46 o                         
   4  -6   7       1066.72       1047.47        60.10 o                         
   5  -6   7        234.17        207.09        31.63 o                         
   6  -6   7        612.72        495.66        43.24 o                         
   7  -6   7       1658.84       1541.39        63.33 o                         
   8  -6   7       1063.98       1121.26       148.39 o                         
   9  -6   7        117.24        156.32        20.31 o                         
 -11  -5   7        905.16        966.12        63.69 o                         
 -10  -5   7       1345.13       1271.48        61.92 o                         
  -9  -5   7        296.23        260.19        19.19 o                         
  -8  -5   7         32.33         46.74         5.45 o                         
  -7  -5   7        510.14        489.83        22.24 o                         
  -6  -5   7        255.12        259.38        12.93 o                         
  -5  -5   7        733.21        752.21        21.44 o                         
  -4  -5   7       3282.37       3262.15        45.44 o                         
  -3  -5   7       2774.75       2933.70        69.96 o                         
  -2  -5   7        379.72        396.37        27.64 o                         
  -1  -5   7       1287.23       1313.00        72.32 o                         
   0  -5   7       1164.39       1144.01        29.16 o                         
   1  -5   7        968.13        918.84        40.85 o                         
   2  -5   7       3423.86       3516.89        89.86 o                         
   3  -5   7       2810.89       2746.60        78.38 o                         
   4  -5   7       1236.21       1163.20        24.30 o                         
   5  -5   7       1126.81        939.70        53.10 o                         
   6  -5   7       1038.40       1005.16        21.66 o                         
   7  -5   7         42.80         43.03         6.43 o                         
   8  -5   7        491.26        442.15        27.83 o                         
   9  -5   7        457.90        344.23        46.52 o                         
 -11  -4   7        193.88        215.72        34.05 o                         
 -10  -4   7         88.29        115.97        20.31 o                         
  -9  -4   7        150.30        144.71        22.73 o                         
  -8  -4   7        960.11        861.70        35.31 o                         
  -7  -4   7       2132.00       2039.31        39.75 o                         
  -6  -4   7       2277.30       2136.30        32.60 o                         
  -5  -4   7       1903.57       1910.10        30.40 o                         
  -4  -4   7       1557.18       1485.97        24.60 o                         
  -3  -4   7        243.06        272.92        18.98 o                         
  -2  -4   7        406.40        474.30        19.55 o                         
  -1  -4   7       2923.56       2902.54        56.13 o                         
   0  -4   7       3699.60       3796.97        46.00 o                         
   1  -4   7       1272.71       1146.58        49.91 o                         
   2  -4   7        780.09        793.60        58.39 o                         
   3  -4   7        379.80        319.15        37.55 o                         
   4  -4   7       1066.47       1094.32        52.75 o                         
   5  -4   7       1982.09       2038.19        53.42 o                         
   6  -4   7       1432.75       1335.69        64.11 o                         
   7  -4   7        666.50        636.01        35.83 o                         
   8  -4   7        487.61        437.70        42.91 o                         
   9  -4   7        135.37        174.62        30.38 o                         
 -11  -3   7        245.84        239.28        25.93 o                         
 -10  -3   7        477.28        490.69        25.45 o                         
  -9  -3   7       1756.78       1755.99        40.01 o                         
  -8  -3   7       1815.25       1692.32        47.82 o                         
  -7  -3   7        158.32        211.29        24.86 o                         
  -6  -3   7       1587.84       1428.40        31.95 o                         
  -5  -3   7        520.42        490.10        16.86 o                         
  -4  -3   7        892.35        858.22        30.58 o                         
  -3  -3   7       4075.81       4133.85        58.38 o                         
  -2  -3   7      11101.53      11153.59       264.35 o                         
  -1  -3   7       2298.02       2417.61        43.43 o                         
   0  -3   7       1148.51       1267.79        30.18 o                         
   1  -3   7        281.07        279.32        31.19 o                         
   2  -3   7         40.55         62.42        11.16 o                         
   3  -3   7        925.18       1007.02        30.36 o                         
   4  -3   7       3135.45       3239.04        84.85 o                         
   5  -3   7        781.85        780.76        26.43 o                         
   6  -3   7          2.52         46.63        10.81 o                         
   7  -3   7        297.12        274.11        22.02 o                         
   8  -3   7       1039.88        964.23        24.06 o                         
   9  -3   7        392.03        382.86        29.05 o                         
 -11  -2   7        508.54        451.17        44.54 o                         
 -10  -2   7        428.15        413.63        47.77 o                         
  -9  -2   7        175.05        281.35        31.63 o                         
  -8  -2   7        343.01        399.83        21.13 o                         
  -7  -2   7       1978.06       1868.38        38.11 o                         
  -6  -2   7        347.72        319.03        22.47 o                         
  -5  -2   7        451.51        446.29        16.98 o                         
  -4  -2   7        118.08        120.97        15.09 o                         
  -3  -2   7        249.55        273.30         8.84 o                         
  -2  -2   7       2398.92       2347.01        36.99 o                         
  -1  -2   7       5912.96       5727.92        60.57 o                         
   0  -2   7       5213.83       5280.54        57.15 o                         
   1  -2   7       1780.10       1709.20        34.36 o                         
   2  -2   7        764.50        666.47        29.33 o                         
   4  -2   7       1025.71       1014.40        55.81 o                         
   5  -2   7       2106.82       2247.35       143.43 o                         
   6  -2   7       2670.70       2623.31        63.22 o                         
   7  -2   7        850.77        794.63        33.04 o                         
   8  -2   7        417.50        394.20        35.66 o                         
   9  -2   7        379.30        465.48        29.99 o                         
  10  -2   7        171.10        200.99        22.37 o                         
 -12  -1   7          7.83         32.78        10.38 o                         
 -11  -1   7        459.94        553.90        52.56 o                         
 -10  -1   7       1387.03       1569.47        97.53 o                         
  -9  -1   7       1243.85       1211.47        66.41 o                         
  -8  -1   7       1712.24       1626.16        57.65 o                         
  -7  -1   7        217.37        294.20        41.79 o                         
  -6  -1   7        514.10        452.59        19.78 o                         
  -5  -1   7        870.42        906.58        30.00 o                         
  -4  -1   7       3381.35       3262.21        38.88 o                         
  -3  -1   7       6665.58       6627.65        80.21 o                         
  -2  -1   7       2554.86       2620.62        32.84 o                         
  -1  -1   7       1366.83       1333.43        25.92 o                         
   0  -1   7        319.94        274.71        29.49 o                         
   1  -1   7        569.10        675.62        42.92 o                         
   2  -1   7       1566.89       1527.19        41.68 o                         
   3  -1   7       3123.81       3242.61        73.01 o                         
   4  -1   7       2850.29       2701.96        83.75 o                         
   5  -1   7       1835.88       1792.11        43.31 o                         
   6  -1   7        436.54        512.95        52.67 o                         
   7  -1   7        176.21        187.33        12.36 o                         
   8  -1   7        366.23        396.70        66.12 o                         
   9  -1   7        518.91        424.75        28.83 o                         
  10  -1   7        525.01        490.49        38.13 o                         
 -12   0   7        228.20        246.55        26.67 o                         
 -11   0   7        546.21        508.37        33.63 o                         
 -10   0   7         80.65        184.24        20.49 o                         
  -9   0   7       1395.36       1336.97        57.96 o                         
  -8   0   7       1067.71        973.50        66.62 o                         
  -7   0   7        484.25        490.64        34.09 o                         
  -6   0   7       1791.81       1761.52        53.94 o                         
  -5   0   7       2663.64       2453.39        65.10 o                         
  -4   0   7       2716.16       2753.51        43.24 o                         
  -3   0   7         24.08         47.45        13.49 o                         
  -2   0   7        901.58        898.22        29.61 o                         
  -1   0   7        150.55        212.40        24.76 o                         
   0   0   7       2979.67       2913.68        62.66 o                         
   1   0   7       2483.74       2228.74        52.45 o                         
   2   0   7       1179.14       1083.14        30.80 o                         
   3   0   7        268.47        278.42        37.58 o                         
   4   0   7        246.39        400.42        59.38 o                         
   5   0   7       2178.16       2311.96        83.50 o                         
   6   0   7       2112.17       2292.33        53.49 o                         
   7   0   7        869.41        856.37        69.22 o                         
   8   0   7        189.03        216.46        21.93 o                         
   9   0   7          1.28         11.19         3.55 o                         
  10   0   7          0.33         30.77         7.14 o                         
 -12   1   7          4.69         57.22        14.16 o                         
 -11   1   7        434.56        544.50        36.77 o                         
 -10   1   7       1411.09       1387.45        43.62 o                         
  -9   1   7       1242.52       1094.94        57.22 o                         
  -8   1   7       1682.46       1619.49        65.24 o                         
  -7   1   7        193.43        276.26        43.09 o                         
  -6   1   7        495.14        441.22        33.66 o                         
  -5   1   7        858.48        807.38        45.35 o                         
  -4   1   7       3230.06       3027.36        82.41 o                         
  -3   1   7       6686.14       6811.81       101.45 o                         
  -2   1   7       2540.64       2667.74        39.89 o                         
  -1   1   7       1288.34       1246.12        34.02 o                         
   0   1   7        318.94        336.06        30.84 o                         
   1   1   7        558.56        666.44        32.14 o                         
   2   1   7       1671.92       1641.07        47.16 o                         
   3   1   7       3276.04       3412.98        55.19 o                         
   4   1   7       3032.35       2958.09        85.83 o                         
   5   1   7       1767.32       1782.82        56.76 o                         
   6   1   7        455.79        424.81        17.82 o                         
   7   1   7        169.58        214.81        15.08 o                         
   8   1   7        322.24        348.31        23.64 o                         
   9   1   7        556.90        489.87        33.69 o                         
  10   1   7        499.28        480.12        27.67 o                         
 -11   2   7        523.09        489.68        65.17 o                         
 -10   2   7        418.56        434.65        27.34 o                         
  -9   2   7        182.01        276.79        30.17 o                         
  -8   2   7        394.87        531.12        65.84 o                         
  -7   2   7       2006.34       1803.27        66.37 o                         
  -6   2   7        435.48        404.45        29.99 o                         
  -5   2   7        547.72        523.42        30.48 o                         
  -4   2   7        127.89        123.84        14.55 o                         
  -3   2   7        248.33        273.86        22.61 o                         
  -2   2   7       2345.01       2276.44        35.00 o                         
  -1   2   7       5971.85       5904.26        93.22 o                         
   0   2   7       5082.92       5035.39        76.47 o                         
   1   2   7       1737.97       1700.76        44.97 o                         
   2   2   7        811.47        696.86        32.67 o                         
   3   2   7       1433.16       1339.94        31.32 o                         
   4   2   7       1029.56       1079.40        32.60 o                         
   5   2   7       2027.41       2060.43        50.86 o                         
   6   2   7       2530.74       2453.04        63.77 o                         
   7   2   7        838.47        773.90        46.88 o                         
   8   2   7        468.17        462.26        38.43 o                         
   9   2   7        383.87        487.92        39.64 o                         
  10   2   7        178.92        197.06        21.99 o                         
 -11   3   7        274.22        309.43        37.02 o                         
 -10   3   7        489.32        566.09        39.53 o                         
  -9   3   7       1690.20       1703.98        75.17 o                         
  -8   3   7       1774.25       1741.88        63.79 o                         
  -7   3   7        171.58        247.30        28.22 o                         
  -6   3   7       1572.25       1396.39        53.62 o                         
  -5   3   7        564.02        525.08        30.80 o                         
  -4   3   7        933.42        886.00       100.28 o                         
  -3   3   7       3979.56       3927.52        59.70 o                         
  -1   3   7       2385.99       2509.57        39.44 o                         
   0   3   7       1143.19       1318.36        44.47 o                         
   1   3   7        314.02        424.40        48.50 o                         
   2   3   7         77.00        149.49        18.58 o                         
   3   3   7        982.97       1087.59        29.91 o                         
   4   3   7       3067.18       3149.42        81.44 o                         
   5   3   7        790.66        866.51        19.82 o                         
   6   3   7          1.69         65.77        21.60 o                         
   7   3   7        293.60        299.20        23.28 o                         
   8   3   7       1112.86       1124.47        51.91 o                         
   9   3   7        417.37        464.06        29.42 o                         
 -11   4   7        168.55        183.71        23.31 o                         
 -10   4   7         87.23         92.48        18.72 o                         
  -9   4   7        135.15        144.61        25.26 o                         
  -8   4   7        903.09        970.78        50.79 o                         
  -7   4   7       2121.69       2088.29        72.59 o                         
  -6   4   7       2313.55       2252.26        68.81 o                         
  -5   4   7       1960.54       1932.20        59.98 o                         
  -4   4   7       1453.02       1352.30        43.80 o                         
  -3   4   7        239.80        235.78        24.66 o                         
  -2   4   7        411.61        434.65        28.75 o                         
  -1   4   7       2835.92       2777.79        55.77 o                         
   0   4   7       3912.55       4018.03        45.20 o                         
   1   4   7       1328.88       1300.36        70.70 o                         
   2   4   7        743.79        756.15        31.48 o                         
   3   4   7        357.29        354.93        26.93 o                         
   4   4   7       1032.13       1054.38        30.17 o                         
   5   4   7       1870.88       1903.60        44.90 o                         
   6   4   7       1431.43       1359.69        98.16 o                         
   7   4   7        667.78        747.19        61.11 o                         
   8   4   7        481.89        487.40        42.48 o                         
   9   4   7        127.67        203.58        25.52 o                         
 -11   5   7        896.87        951.11        54.43 o                         
 -10   5   7       1323.10       1194.97        70.65 o                         
  -9   5   7        279.14        311.72        29.95 o                         
  -7   5   7        511.55        618.33        43.66 o                         
  -6   5   7        255.09        301.69        38.86 o                         
  -5   5   7        764.37        791.30        43.55 o                         
  -4   5   7       3360.17       3256.35        86.44 o                         
  -3   5   7       2630.44       2631.84        69.80 o                         
  -2   5   7        310.96        302.19        54.72 o                         
  -1   5   7       1259.07       1217.97        38.59 o                         
   0   5   7       1162.61       1156.82        59.80 o                         
   1   5   7       1006.54        986.15        26.31 o                         
   2   5   7       3582.09       3872.30        64.43 o                         
   3   5   7       2881.61       2838.73        50.48 o                         
   4   5   7       1257.98       1290.17        28.31 o                         
   5   5   7       1153.83       1026.30        40.66 o                         
   6   5   7       1026.53       1058.49        53.27 o                         
   7   5   7         45.57         74.25        14.24 o                         
   8   5   7        470.46        478.90        47.86 o                         
   9   5   7        466.32        440.44        29.86 o                         
 -10   6   7        166.95        196.11        29.04 o                         
  -9   6   7        291.28        297.00        37.30 o                         
  -8   6   7        185.19        185.90        20.28 o                         
  -7   6   7        374.11        392.65        28.68 o                         
  -6   6   7       1592.38       1559.86        60.01 o                         
  -5   6   7       2780.97       2877.67        88.57 o                         
  -4   6   7        898.69        915.20        28.08 o                         
  -3   6   7       2570.44       2500.88       114.02 o                         
  -2   6   7        622.80        643.93        49.12 o                         
  -1   6   7        285.81        255.85        29.25 o                         
   0   6   7       2539.57       2713.97        75.77 o                         
   1   6   7       4623.57       4894.43        99.95 o                         
   2   6   7        482.49        444.74        16.14 o                         
   3   6   7        515.34        457.53        46.93 o                         
   4   6   7       1065.77       1060.50        42.27 o                         
   5   6   7        233.12        217.67        44.74 o                         
   6   6   7        554.34        523.56        34.09 o                         
   7   6   7       1678.00       1579.99        55.03 o                         
   8   6   7       1056.48       1050.57        57.78 o                         
   9   6   7        114.24        157.47        28.26 o                         
 -10   7   7        573.52        544.15        51.96 o                         
  -9   7   7        455.94        402.86        67.61 o                         
  -8   7   7        572.75        528.93        37.65 o                         
  -7   7   7        200.43        166.58        21.56 o                         
  -6   7   7         48.59         53.29         5.46 o                         
  -5   7   7       1151.91       1163.45        55.08 o                         
  -4   7   7       3677.56       3878.05        87.76 o                         
  -3   7   7       1253.80       1337.21       119.74 o                         
  -2   7   7       1545.36       1473.58        76.97 o                         
  -1   7   7       1696.09       1830.40        71.95 o                         
   0   7   7        840.54        876.51        30.36 o                         
   1   7   7        213.94        230.78        14.72 o                         
   2   7   7        875.01        920.51        29.14 o                         
   3   7   7       1114.48       1152.35        47.40 o                         
   4   7   7        234.62        264.04        22.27 o                         
   5   7   7        401.44        353.69        18.93 o                         
   6   7   7         16.54         28.00         5.76 o                         
  -9   8   7         62.95         92.48        19.22 o                         
  -8   8   7        295.77        339.42        49.17 o                         
  -7   8   7        914.30       1011.61        62.03 o                         
  -6   8   7        736.62        746.73        32.87 o                         
  -5   8   7        105.08         94.74         9.03 o                         
  -4   8   7        214.15        180.83        14.22 o                         
  -3   8   7        115.54        120.63        11.03 o                         
  -2   8   7        510.97        460.81        47.03 o                         
  -1   8   7       2658.87       2990.62       128.72 o                         
   0   8   7       2666.17       2887.61        99.15 o                         
   1   8   7        968.13       1028.64        87.95 o                         
   2   8   7        640.99        543.69        24.62 o                         
   3   8   7         89.75        121.48        15.93 o                         
   4   8   7        438.66        475.13        29.92 o                         
   5   8   7       1085.10        989.71        30.41 o                         
  -9   9   7        740.25        702.40        41.15 o                         
  -8   9   7        644.53        632.85        59.24 o                         
  -7   9   7        135.26        131.86        29.60 o                         
  -6   9   7        148.47        147.79        16.25 o                         
  -5   9   7        779.27        727.72        39.99 o                         
  -4   9   7        815.65        726.31        58.21 o                         
  -3   9   7        868.70        835.87        41.26 o                         
  -2   9   7        556.06        509.25        29.39 o                         
   2   9   7        504.13        540.97        39.60 o                         
   3   9   7       1449.99       1366.68        54.68 o                         
   4   9   7        826.86        833.13        43.41 o                         
  -8  10   7        280.30        276.54        47.83 o                         
  -7  10   7        695.16        710.31        64.92 o                         
  -6  10   7       1029.38       1040.68        53.62 o                         
  -5  10   7       1104.66       1070.85        38.50 o                         
  -4  10   7        384.42        346.31        18.93 o                         
  -3  10   7        207.01        172.94        19.25 o                         
  -2  10   7         93.39         48.64         9.18 o                         
   2  10   7        544.87        489.72        18.47 o                         
   3  10   7        107.76         90.11        17.70 o                         
   4  10   7        328.67        192.79        34.44 o                         
  -6  11   7        158.68        132.21        21.37 o                         
  -5  11   7        646.07        553.51        16.04 o                         
  -4  11   7       2287.65       2298.25       112.08 o                         
   2  11   7       1059.96       1090.28        56.41 o                         
   3  11   7        501.39        466.44        33.31 o                         
   2  12   7        475.71        503.03        77.53 o                         
  -4 -12   8        757.63        747.00        34.40 o                         
  -3 -12   8       1167.41       1259.29        38.24 o                         
  -2 -12   8        172.57        172.42        16.92 o                         
  -1 -12   8        166.58        182.26        18.61 o                         
   0 -12   8          4.68         26.10         6.40 o                         
   1 -12   8        450.22        436.36        36.84 o                         
   2 -12   8        326.00        328.97        35.09 o                         
  -6 -11   8        299.03        289.74        25.83 o                         
  -5 -11   8        607.38        628.70        39.37 o                         
  -4 -11   8        193.59        194.00        20.70 o                         
  -3 -11   8        472.35        453.10        32.26 o                         
  -2 -11   8        651.85        619.18        26.44 o                         
  -1 -11   8        226.83        236.47        28.15 o                         
   0 -11   8       1122.47       1253.39        56.82 o                         
   1 -11   8       1481.56       1504.44       101.92 o                         
   2 -11   8        261.26        262.73        41.50 o                         
   3 -11   8          0.97         13.63         5.26 o                         
   4 -11   8        507.32        509.18        34.06 o                         
  -7 -10   8        164.06        149.43        38.52 o                         
  -6 -10   8         28.96         38.51         6.58 o                         
  -5 -10   8        912.02        940.99        39.91 o                         
  -4 -10   8       1403.40       1381.42        56.53 o                         
  -3 -10   8        583.79        559.94        20.44 o                         
  -2 -10   8        539.62        468.14        15.37 o                         
  -1 -10   8        356.72        364.49        34.70 o                         
   0 -10   8          1.16         14.04         4.63 o                         
   1 -10   8       1182.05       1280.99        35.45 o                         
   2 -10   8       1676.42       1727.17        74.90 o                         
   3 -10   8        649.71        743.55        40.27 o                         
   4 -10   8        272.17        291.34        23.34 o                         
   5 -10   8        386.89        448.26        29.80 o                         
  -8  -9   8        677.65        624.97        69.87 o                         
  -7  -9   8       1978.91       1916.75       132.50 o                         
  -6  -9   8       1243.44       1172.55        44.92 o                         
  -5  -9   8        115.89        117.37        10.70 o                         
  -4  -9   8        179.02        171.80        17.71 o                         
  -3  -9   8        106.55        126.40        14.65 o                         
  -2  -9   8         87.01        108.59         8.95 o                         
  -1  -9   8        504.59        516.81        25.78 o                         
   0  -9   8        314.85        395.36        28.85 o                         
   1  -9   8         82.48         80.46        18.24 o                         
   2  -9   8         51.05         45.33        26.14 o                         
   3  -9   8         24.17         53.56        24.90 o                         
   4  -9   8        191.49        220.88        32.99 o                         
   5  -9   8        804.12        783.93        59.44 o                         
   6  -9   8        877.29        926.91        99.52 o                         
  -9  -8   8        414.93        393.85        29.42 o                         
  -8  -8   8       1302.10       1322.11        31.77 o                         
  -7  -8   8        224.55        211.90        27.32 o                         
  -6  -8   8       1026.60        984.58        37.02 o                         
  -5  -8   8        917.60        926.95        39.06 o                         
  -4  -8   8        289.54        299.63        23.49 o                         
  -3  -8   8       1524.87       1525.62       103.23 o                         
  -2  -8   8       2109.34       2139.73       129.35 o                         
  -1  -8   8       1106.33       1064.27        55.31 o                         
   0  -8   8        439.43        412.67        29.94 o                         
   1  -8   8       1595.69       1624.33       140.78 o                         
   2  -8   8        855.69        929.64        26.71 o                         
   3  -8   8        480.97        483.43        60.51 o                         
   4  -8   8        607.92        559.59        45.24 o                         
   5  -8   8        675.07        704.86        45.32 o                         
   6  -8   8         31.22         26.53        16.11 o                         
   7  -8   8        302.60        269.50        22.78 o                         
 -10  -7   8         71.53         80.39        12.89 o                         
  -9  -7   8        129.74        103.50        14.62 o                         
  -8  -7   8        274.50        271.60        37.20 o                         
  -7  -7   8        992.70        922.28        39.33 o                         
  -6  -7   8        369.82        365.08        19.54 o                         
  -5  -7   8         94.64         98.70        10.81 o                         
  -4  -7   8         63.89         72.90         7.23 o                         
  -3  -7   8         59.12         69.10         8.50 o                         
  -2  -7   8       1782.54       1800.39        86.74 o                         
  -1  -7   8       2068.36       2205.06       119.62 o                         
   0  -7   8       4383.75       4405.84       354.96 o                         
   1  -7   8       1368.54       1379.17        97.00 o                         
   2  -7   8        822.76        805.76        34.90 o                         
   3  -7   8        228.57        241.27        22.04 o                         
   4  -7   8        379.66        376.78        30.72 o                         
   5  -7   8        713.66        669.96        43.76 o                         
   6  -7   8        879.53        837.96        84.37 o                         
   7  -7   8        615.22        618.54        41.15 o                         
 -10  -6   8        820.16        783.22        53.62 o                         
  -9  -6   8        390.17        320.95        40.80 o                         
  -8  -6   8        137.44        107.30        16.97 o                         
  -7  -6   8         31.48         42.96         7.41 o                         
  -6  -6   8        131.48        143.98         9.55 o                         
  -5  -6   8       1706.71       1616.20        47.40 o                         
  -4  -6   8       2600.28       2675.80       120.32 o                         
  -3  -6   8        763.25        807.45        27.26 o                         
  -2  -6   8        278.36        359.12        30.43 o                         
  -1  -6   8        796.55        786.20        33.75 o                         
   0  -6   8        270.38        277.00        27.44 o                         
   1  -6   8       1480.48       1412.52        39.53 o                         
   2  -6   8       1990.15       2053.78        67.17 o                         
   3  -6   8        761.41        696.00        46.73 o                         
   4  -6   8        603.03        581.65        30.94 o                         
   5  -6   8        794.38        730.51        63.30 o                         
   6  -6   8        302.69        321.18        37.12 o                         
   7  -6   8        291.31        217.23        51.91 o                         
   8  -6   8        927.17        818.22        73.15 o                         
 -10  -5   8         97.81        126.56        16.60 o                         
  -9  -5   8        744.68        677.14        16.39 o                         
  -8  -5   8        762.18        731.39        20.89 o                         
  -7  -5   8       1301.49       1351.15        38.48 o                         
  -6  -5   8       3064.55       3038.86        49.67 o                         
  -5  -5   8       2112.73       2196.75        39.91 o                         
  -4  -5   8        498.07        474.68        17.29 o                         
  -3  -5   8        622.50        593.33        20.69 o                         
  -2  -5   8        261.67        303.04        21.90 o                         
  -1  -5   8        838.01        824.09        44.09 o                         
   0  -5   8       1725.07       1684.82        47.41 o                         
   1  -5   8       1171.85       1110.40        64.31 o                         
   2  -5   8        227.32        199.12        32.36 o                         
   3  -5   8       1898.91       1836.12        73.61 o                         
   4  -5   8        623.39        569.85        98.53 o                         
   5  -5   8        432.83        363.41        56.89 o                         
   6  -5   8        989.80        868.50        35.33 o                         
   7  -5   8        971.99        874.22        64.35 o                         
   8  -5   8        436.67        386.79        29.14 o                         
 -11  -4   8        235.02        298.16        38.61 o                         
 -10  -4   8        374.06        374.81        47.12 o                         
  -9  -4   8        435.01        394.30        17.13 o                         
  -8  -4   8        423.98        375.02        24.35 o                         
  -7  -4   8        498.42        485.86        25.93 o                         
  -6  -4   8        725.46        687.95        24.59 o                         
  -5  -4   8       1756.78       1716.39        30.54 o                         
  -4  -4   8       2023.16       1981.53        30.30 o                         
  -3  -4   8       3233.23       3251.33        61.43 o                         
  -2  -4   8        749.69        800.98        26.02 o                         
  -1  -4   8       3048.96       3289.60        41.70 o                         
   0  -4   8          2.27         12.82         2.67 o                         
   1  -4   8       1773.02       1859.29        75.56 o                         
   2  -4   8       2214.23       2201.85        76.54 o                         
   3  -4   8       5066.20       4939.00        90.24 o                         
   4  -4   8       2798.47       2749.95        62.83 o                         
   5  -4   8       1058.51        950.68        64.68 o                         
   6  -4   8         65.25         93.59        12.33 o                         
   7  -4   8        753.41        680.16        28.95 o                         
   8  -4   8       1185.44       1082.21        47.87 o                         
   9  -4   8        346.15        320.83        75.29 o                         
 -11  -3   8         95.47        118.65        20.70 o                         
 -10  -3   8        139.46        124.53        27.27 o                         
  -9  -3   8        375.54        414.42        53.58 o                         
  -8  -3   8        771.20        733.15        34.70 o                         
  -7  -3   8       1903.34       1823.62        66.30 o                         
  -6  -3   8        767.49        723.80        25.21 o                         
  -5  -3   8        323.89        308.91        21.92 o                         
  -4  -3   8        559.66        576.48        17.54 o                         
  -3  -3   8        272.58        291.95        17.27 o                         
  -2  -3   8       1533.89       1585.54        34.90 o                         
  -1  -3   8       7896.70       8092.88       118.79 o                         
   0  -3   8       5408.36       5148.63       116.88 o                         
   1  -3   8       1393.87       1299.28        62.99 o                         
   2  -3   8        511.54        530.80        57.93 o                         
   3  -3   8        279.54        334.51        31.47 o                         
   4  -3   8       1072.79       1072.40        25.75 o                         
   5  -3   8       1486.17       1532.86        37.82 o                         
   6  -3   8       1377.11       1269.91        56.61 o                         
   7  -3   8        508.44        463.06        19.42 o                         
   8  -3   8        162.32        169.79        16.67 o                         
   9  -3   8         61.17        113.49        22.11 o                         
 -11  -2   8        282.47        312.32        17.36 o                         
 -10  -2   8        842.08        855.22        47.60 o                         
  -9  -2   8       2269.46       2212.23        87.95 o                         
  -8  -2   8       1030.90       1040.13        54.45 o                         
  -7  -2   8         13.43         38.92         4.95 o                         
  -6  -2   8        646.33        612.02        20.30 o                         
  -5  -2   8       1027.82        945.72        31.30 o                         
  -4  -2   8       1666.44       1681.87        22.81 o                         
  -3  -2   8       3828.89       3890.05        52.84 o                         
  -2  -2   8       2979.53       3129.38        46.52 o                         
  -1  -2   8        582.10        582.03        22.99 o                         
   0  -2   8       1454.12       1442.47        28.48 o                         
   1  -2   8        219.24        308.22        27.73 o                         
   2  -2   8        324.87        351.82        43.62 o                         
   4  -2   8        964.42        918.01        38.64 o                         
   5  -2   8         43.59         66.22         8.95 o                         
   6  -2   8        414.30        347.54        35.39 o                         
   7  -2   8        410.25        358.25        37.95 o                         
   8  -2   8        176.84        150.75        16.53 o                         
   9  -2   8        745.67        713.59        69.57 o                         
 -11  -1   8        307.40        285.32        30.18 o                         
 -10  -1   8         16.96         62.83        14.29 o                         
  -9  -1   8       1720.69       1682.25        46.51 o                         
  -8  -1   8        911.15        821.48        34.18 o                         
  -7  -1   8        512.04        492.29        50.62 o                         
  -6  -1   8       1383.94       1295.75        35.34 o                         
  -5  -1   8       2233.19       2189.80        45.58 o                         
  -4  -1   8       1279.52       1289.33        30.64 o                         
  -3  -1   8        936.12        965.04        29.28 o                         
  -2  -1   8       1170.68       1109.53        33.84 o                         
  -1  -1   8       1005.49        970.67        31.54 o                         
   0  -1   8       1943.53       1863.85        48.18 o                         
   1  -1   8       2065.33       2142.65        53.69 o                         
   2  -1   8       1398.88       1235.95        54.68 o                         
   3  -1   8        186.78        226.38        36.31 o                         
   5  -1   8       1725.84       1629.69        49.08 o                         
   6  -1   8       1294.85       1557.32        60.44 o                         
   7  -1   8       1101.76       1046.91        35.19 o                         
   8  -1   8        852.79        792.21        50.13 o                         
   9  -1   8         44.96         46.57         9.55 o                         
 -11   0   8        169.00        256.94        22.61 o                         
 -10   0   8       1410.83       1614.72        81.35 o                         
  -9   0   8        386.98        386.50        43.52 o                         
  -8   0   8         79.53        108.51        15.93 o                         
  -7   0   8         60.08         71.00        10.84 o                         
  -6   0   8        186.44        221.87        23.96 o                         
  -5   0   8        502.78        435.12        22.44 o                         
  -4   0   8       9167.72       9111.05       129.84 o                         
  -3   0   8       6508.39       6659.83        92.05 o                         
  -2   0   8        239.74        270.91        15.88 o                         
  -1   0   8          7.94          3.64         4.95 o                         
   0   0   8         82.25        171.88        19.36 o                         
   1   0   8        796.96        820.37        38.89 o                         
   2   0   8       6260.00       6542.51       139.21 o                         
   3   0   8       5371.81       5382.58       113.63 o                         
   4   0   8       1622.78       1704.34        48.32 o                         
   5   0   8         23.71         51.61        13.60 o                         
   6   0   8         11.82         46.42         6.37 o                         
   7   0   8          8.39         58.82         7.02 o                         
   8   0   8        130.95        155.46        11.99 o                         
   9   0   8        507.36        415.38        28.80 o                         
 -11   1   8        305.04        298.80        41.22 o                         
 -10   1   8         16.68         75.10        15.51 o                         
  -9   1   8       1722.75       1696.28        66.09 o                         
  -8   1   8        885.88        762.20        40.83 o                         
  -7   1   8        581.48        560.36        41.79 o                         
  -6   1   8       1409.48       1236.58        46.13 o                         
  -5   1   8       2328.44       2200.62        62.73 o                         
  -4   1   8       1337.37       1310.28        37.31 o                         
  -3   1   8        895.11        940.82        32.53 o                         
  -2   1   8       1195.23       1114.29        22.52 o                         
  -1   1   8        954.14        899.89        42.42 o                         
   0   1   8       1895.26       1925.63        44.79 o                         
   1   1   8       2092.98       2219.59        49.31 o                         
   2   1   8       1428.44       1252.23        59.52 o                         
   3   1   8        198.42        199.95        20.89 o                         
   4   1   8       2145.92       2347.34        53.73 o                         
   5   1   8       1723.22       1701.51        65.63 o                         
   6   1   8       1278.60       1186.50        49.87 o                         
   7   1   8       1061.08       1018.38        33.47 o                         
   8   1   8        895.30        910.46        55.89 o                         
   9   1   8         41.24         69.60        11.40 o                         
 -11   2   8        306.66        327.44        17.87 o                         
 -10   2   8        848.30        796.99        61.53 o                         
  -9   2   8       2244.67       2100.83        89.33 o                         
  -8   2   8       1006.30        959.55        69.83 o                         
  -7   2   8         12.57         33.73         5.90 o                         
  -6   2   8        667.51        635.67        35.78 o                         
  -5   2   8       1051.82        969.95        45.50 o                         
  -4   2   8       1638.58       1618.81        47.58 o                         
  -3   2   8       3713.47       3634.65        56.44 o                         
  -2   2   8       2922.98       3065.33        47.09 o                         
  -1   2   8        534.46        523.77        31.61 o                         
   0   2   8       1420.51       1424.79        49.52 o                         
   1   2   8        217.44        352.17        40.97 o                         
   2   2   8        293.76        307.13        40.13 o                         
   3   2   8       2361.80       2378.93        49.01 o                         
   4   2   8        958.03        942.46        32.24 o                         
   5   2   8         42.86         59.02         7.49 o                         
   6   2   8        409.91        369.77        34.86 o                         
   7   2   8        393.18        360.85        25.90 o                         
   8   2   8        195.98        159.75        19.28 o                         
   9   2   8        759.10        805.96        51.30 o                         
 -11   3   8         88.85         88.73        17.59 o                         
 -10   3   8        143.92        133.94        30.02 o                         
  -9   3   8        339.50        345.85        47.05 o                         
  -8   3   8        741.93        765.55        64.57 o                         
  -7   3   8       1974.11       1834.07        66.37 o                         
  -6   3   8        742.64        668.35        49.03 o                         
  -5   3   8        266.23        264.39        37.02 o                         
  -4   3   8        539.20        520.48        32.25 o                         
  -3   3   8        292.19        301.27        25.11 o                         
  -2   3   8       1553.90       1570.41        36.49 o                         
  -1   3   8       8042.96       8633.49       177.71 o                         
   2   3   8        513.98        472.86        22.26 o                         
   3   3   8        274.58        316.48        30.54 o                         
   4   3   8       1008.47       1062.92        39.54 o                         
   5   3   8       1421.59       1496.46        33.85 o                         
   6   3   8       1351.69       1296.81        31.19 o                         
   7   3   8        530.93        519.49        38.68 o                         
   8   3   8        133.98        191.98        21.42 o                         
   9   3   8         63.40        103.79        13.77 o                         
 -11   4   8        251.30        263.05        42.88 o                         
 -10   4   8        370.50        394.31        34.83 o                         
  -9   4   8        404.85        385.41        45.32 o                         
  -8   4   8        484.06        485.83        48.50 o                         
  -7   4   8        496.22        493.85        48.43 o                         
  -6   4   8        748.08        717.30        44.51 o                         
  -5   4   8       1777.16       1681.55        64.43 o                         
  -4   4   8       1920.72       1771.97        55.03 o                         
  -3   4   8       3143.80       2986.27        65.45 o                         
  -2   4   8        699.42        680.21        37.16 o                         
   0   4   8          4.43         13.64         3.22 o                         
   1   4   8       1912.98       1918.45        53.53 o                         
   2   4   8       2256.29       2304.97        50.89 o                         
   3   4   8       4776.32       4770.40        93.35 o                         
   4   4   8       2762.98       2704.04        51.17 o                         
   5   4   8       1120.63       1077.05        45.95 o                         
   6   4   8         64.01        107.41        11.67 o                         
   7   4   8        806.50        769.47        62.13 o                         
   8   4   8       1257.18       1207.82        61.83 o                         
   9   4   8        321.91        276.40        24.11 o                         
 -10   5   8         98.53        161.46        18.37 o                         
  -9   5   8        725.15        754.50        48.85 o                         
  -8   5   8        746.26        703.84        45.00 o                         
  -7   5   8       1353.25       1293.49        37.58 o                         
  -6   5   8       3087.85       3097.01       101.87 o                         
  -5   5   8       2085.80       2111.78        69.94 o                         
  -4   5   8        520.55        467.29        29.74 o                         
  -3   5   8        626.90        548.32        31.12 o                         
  -2   5   8        209.51        194.28        25.61 o                         
  -1   5   8        767.20        777.78        44.15 o                         
   0   5   8       1769.83       1754.88        42.26 o                         
   1   5   8       1231.32       1186.00        40.05 o                         
   2   5   8        192.71        191.95        22.16 o                         
   3   5   8       1859.45       1881.82        42.04 o                         
   4   5   8        621.55        652.07        26.33 o                         
   5   5   8        476.23        495.89        29.15 o                         
   6   5   8       1043.56       1029.98        59.06 o                         
   7   5   8        996.47       1083.32        72.55 o                         
   8   5   8        433.64        382.83        36.67 o                         
 -10   6   8        782.03        680.71        59.55 o                         
  -9   6   8        393.93        391.87        24.62 o                         
  -8   6   8        135.10        127.34        17.17 o                         
  -7   6   8         28.37         45.50         8.72 o                         
  -6   6   8        145.88        164.22        16.43 o                         
  -5   6   8       1701.19       1587.55        53.62 o                         
  -4   6   8       2672.84       2646.35        60.81 o                         
  -3   6   8        753.57        745.95        29.96 o                         
  -2   6   8        309.13        332.32        61.23 o                         
  -1   6   8        770.07        741.11        53.02 o                         
   0   6   8        278.91        296.16        28.65 o                         
   1   6   8       1578.57       1600.74        51.48 o                         
   2   6   8       2010.85       2081.06        43.06 o                         
   3   6   8        767.14        720.78        23.71 o                         
   4   6   8        541.48        486.98        27.28 o                         
   5   6   8        780.91        756.19        87.68 o                         
   6   6   8        304.94        327.61        22.41 o                         
   7   6   8        268.02        294.17        27.06 o                         
   8   6   8        866.21        778.55        80.96 o                         
 -10   7   8         72.05         65.03        14.69 o                         
  -9   7   8        145.68        135.39        23.91 o                         
  -8   7   8        292.78        321.93        40.44 o                         
  -7   7   8        968.35        959.69        61.62 o                         
  -6   7   8        350.39        346.38        19.62 o                         
  -5   7   8         67.05         72.69         6.78 o                         
  -4   7   8         67.54         78.85         7.46 o                         
  -3   7   8         75.19         83.52         7.72 o                         
  -2   7   8       1785.46       1791.34        78.88 o                         
  -1   7   8       1983.38       2383.10        88.98 o                         
   0   7   8       4186.91       4471.88       157.40 o                         
   1   7   8       1374.60       1349.09        32.66 o                         
   2   7   8        895.51        847.48        29.10 o                         
   3   7   8        225.14        221.93        14.86 o                         
   4   7   8        402.09        323.43        18.14 o                         
   5   7   8        742.69        685.19        28.70 o                         
   6   7   8        860.78        788.05        47.92 o                         
   7   7   8        624.99        583.53        54.40 o                         
  -9   8   8        401.40        410.70        21.97 o                         
  -8   8   8       1317.12       1323.87        45.00 o                         
  -7   8   8        231.48        220.87        42.28 o                         
  -6   8   8       1015.03       1041.69        38.44 o                         
  -5   8   8        886.26        832.12        66.30 o                         
  -4   8   8        293.37        290.93        18.70 o                         
  -3   8   8       1626.53       1610.48        97.86 o                         
  -2   8   8       2134.19       2092.96       138.41 o                         
  -1   8   8       1145.06       1204.16        96.33 o                         
   0   8   8        459.76        475.84        61.36 o                         
   1   8   8       1598.61       1588.76        87.53 o                         
   2   8   8        908.54        920.85        40.28 o                         
   3   8   8        452.10        462.01        15.49 o                         
   4   8   8        571.30        559.22        50.09 o                         
   5   8   8        646.93        678.47        37.43 o                         
  -8   9   8        664.05        611.30        63.48 o                         
  -7   9   8       1964.90       2179.21       334.51 o                         
  -6   9   8       1235.46       1178.66        46.13 o                         
  -5   9   8        102.68         88.26        14.01 o                         
  -4   9   8        162.84        129.04        15.35 o                         
  -3   9   8        114.86        110.68        24.94 o                         
  -2   9   8         85.79        102.90        16.46 o                         
  -1   9   8        465.02        582.40        42.14 o                         
   0   9   8        363.44        430.30        38.36 o                         
   1   9   8         90.04         92.97        14.45 o                         
   2   9   8         50.87         51.29         8.90 o                         
   3   9   8         23.90         46.48         9.47 o                         
   4   9   8        176.02        145.95        25.33 o                         
  -7  10   8        160.27        139.10        27.02 o                         
  -6  10   8         23.73         24.62         8.65 o                         
  -5  10   8        928.27        868.27        50.37 o                         
  -4  10   8       1420.22       1374.49        40.44 o                         
   1  10   8       1190.12       1241.00        37.37 o                         
   2  10   8       1632.75       1684.20        46.48 o                         
   3  10   8        650.64        640.86        41.96 o                         
   4  10   8        303.00        305.51        24.09 o                         
  -6  11   8        291.87        237.41        30.84 o                         
  -5  11   8        645.49        584.95        33.70 o                         
   1  11   8       1441.88       1449.33        46.31 o                         
   2  11   8        254.54        219.71        25.86 o                         
   3  11   8          1.86         18.23         5.72 o                         
   1  12   8        417.20        309.15        55.17 o                         
   2  12   8        294.57        186.12        33.77 o                         
  -2 -12   9        741.44        807.90        64.16 o                         
  -1 -12   9        598.46        639.44        29.41 o                         
   0 -12   9        769.71        843.86        52.28 o                         
  -5 -11   9        641.88        661.85        35.92 o                         
  -4 -11   9       1530.24       1592.83        86.54 o                         
  -3 -11   9        606.78        640.70        28.61 o                         
  -2 -11   9          1.95          9.14         4.56 o                         
  -1 -11   9          4.49          6.94         5.14 o                         
   0 -11   9         77.72         75.58        13.92 o                         
   1 -11   9        333.20        391.92        45.87 o                         
   2 -11   9       1072.59       1205.16        53.04 o                         
   3 -11   9        877.91        875.46        61.46 o                         
  -7 -10   9        546.42        472.94        45.46 o                         
  -6 -10   9        888.54        828.04        23.44 o                         
  -5 -10   9        162.29        155.94        16.88 o                         
  -4 -10   9         73.01         84.22        11.29 o                         
  -3 -10   9          8.98         11.32         5.44 o                         
  -2 -10   9        391.68        414.27        40.53 o                         
  -1 -10   9        613.48        655.14        25.07 o                         
   0 -10   9        646.02        639.18        34.62 o                         
   1 -10   9        312.61        384.11        65.97 o                         
   2 -10   9        164.30        215.37        26.02 o                         
   3 -10   9        328.72        339.42        22.06 o                         
   4 -10   9        405.09        427.06        48.22 o                         
  -8  -9   9        122.88         64.08        15.97 o                         
  -7  -9   9        434.31        323.31        51.61 o                         
  -6  -9   9       1640.75       1522.39        55.45 o                         
  -5  -9   9        966.20        928.89        51.54 o                         
  -4  -9   9        686.16        681.08        34.48 o                         
  -3  -9   9       1159.50       1131.48        58.80 o                         
  -2  -9   9       1375.63       1434.16        47.79 o                         
  -1  -9   9         17.61         30.39         4.96 o                         
   0  -9   9        693.15        663.50        67.40 o                         
   1  -9   9        816.41        833.67        62.47 o                         
   2  -9   9        584.84        593.44        23.65 o                         
   3  -9   9        303.72        326.76        56.98 o                         
   4  -9   9        976.10       1050.48        97.93 o                         
   5  -9   9        482.43        545.65        44.29 o                         
  -8  -8   9        794.75        738.74        43.59 o                         
  -7  -8   9       1840.30       1721.82        87.64 o                         
  -6  -8   9        278.75        227.15        14.84 o                         
  -5  -8   9        102.78        101.93        14.22 o                         
  -4  -8   9         68.66         54.41         7.92 o                         
  -3  -8   9        307.05        329.81        16.97 o                         
  -2  -8   9        608.05        650.63        38.45 o                         
  -1  -8   9       3348.60       3330.79       415.54 o                         
   0  -8   9        712.75        703.53        40.18 o                         
   1  -8   9        850.02        964.63        28.58 o                         
   2  -8   9        127.10        137.08        16.74 o                         
   3  -8   9         65.99         85.68        13.18 o                         
   4  -8   9        156.95        136.89        30.85 o                         
   5  -8   9       1127.01       1180.84        65.37 o                         
   6  -8   9        843.75        780.95        47.37 o                         
  -9  -7   9       1215.87       1294.87        76.86 o                         
  -8  -7   9        268.72        260.02        56.85 o                         
  -7  -7   9         50.64         75.71        11.48 o                         
  -6  -7   9        327.29        325.55        16.95 o                         
  -5  -7   9        379.52        336.78        14.11 o                         
  -4  -7   9        662.32        703.18        37.95 o                         
  -3  -7   9       1710.75       1704.70        83.70 o                         
  -2  -7   9       1059.99       1119.23        56.36 o                         
  -1  -7   9        765.05        740.46        47.39 o                         
   0  -7   9       1420.24       1541.24       121.14 o                         
   1  -7   9       2156.57       2301.38       152.21 o                         
   2  -7   9        966.22        945.28        35.28 o                         
   3  -7   9       1731.99       1669.60        63.18 o                         
   4  -7   9        676.27        682.51        38.02 o                         
   5  -7   9        304.57        345.36        34.85 o                         
   6  -7   9        277.82        262.01        93.23 o                         
   7  -7   9        665.40        689.93        77.96 o                         
 -10  -6   9         25.69         40.48        11.52 o                         
  -9  -6   9        526.66        613.52        73.68 o                         
  -8  -6   9       1004.11        901.27        30.16 o                         
  -7  -6   9        615.02        609.02        33.24 o                         
  -6  -6   9        905.34        877.19        27.61 o                         
  -5  -6   9        520.33        552.62        19.05 o                         
  -4  -6   9         54.54         67.23         5.72 o                         
  -3  -6   9       1539.36       1544.49        62.24 o                         
  -2  -6   9       1394.14       1353.37        98.13 o                         
  -1  -6   9        933.99        861.67        38.82 o                         
   0  -6   9        921.15        970.75        50.72 o                         
   1  -6   9        417.46        440.84        23.21 o                         
   2  -6   9         56.68         91.20        10.53 o                         
   3  -6   9         58.31         95.02         8.34 o                         
   4  -6   9        225.91        250.65        25.11 o                         
   5  -6   9        743.12        692.15        52.49 o                         
   6  -6   9        536.04        411.58        36.70 o                         
   7  -6   9        389.14        363.33        23.03 o                         
 -10  -5   9        645.15        660.01        69.23 o                         
  -9  -5   9          6.76         13.91         3.70 o                         
  -8  -5   9        186.65        161.13        16.65 o                         
  -7  -5   9        320.78        296.16        11.93 o                         
  -6  -5   9        367.38        331.41        24.14 o                         
  -5  -5   9       1907.39       1920.46        32.65 o                         
  -4  -5   9       1998.93       2071.80        40.80 o                         
  -3  -5   9       1191.32       1175.86        19.26 o                         
  -2  -5   9       1118.83       1059.10        34.53 o                         
  -1  -5   9        579.66        589.24        22.75 o                         
   0  -5   9        180.67        203.74        23.14 o                         
   1  -5   9       1635.01       1684.97        82.90 o                         
   2  -5   9       3706.90       3578.67       114.80 o                         
   3  -5   9       1513.94       1458.02        55.00 o                         
   4  -5   9       1376.62       1299.07        44.58 o                         
   6  -5   9         42.33         74.74        16.85 o                         
   7  -5   9        366.30        236.59        33.77 o                         
   8  -5   9        688.89        667.14        85.16 o                         
 -10  -4   9         26.76         48.63        19.37 o                         
  -9  -4   9        315.95        320.87        21.50 o                         
  -8  -4   9        941.66        823.07        49.59 o                         
  -7  -4   9       2439.25       2234.22        59.49 o                         
  -6  -4   9       1460.22       1469.56        33.15 o                         
  -5  -4   9       1289.96       1232.58        19.87 o                         
  -4  -4   9        704.26        658.42        21.92 o                         
  -3  -4   9        350.14        379.74        18.53 o                         
  -2  -4   9       1102.55       1175.58        27.34 o                         
  -1  -4   9       4285.77       4333.35        66.98 o                         
   0  -4   9       1407.24       1387.31        32.68 o                         
   1  -4   9         35.45         37.35         6.83 o                         
   2  -4   9        847.22        915.61        78.17 o                         
   3  -4   9        608.69        538.82        58.67 o                         
   4  -4   9       1237.72       1118.08        73.58 o                         
   5  -4   9       1113.45       1000.31        40.69 o                         
   6  -4   9       1655.59       1505.74        44.00 o                         
   7  -4   9        501.84        431.46        21.81 o                         
   8  -4   9        405.72        320.78        55.05 o                         
 -11  -3   9        618.07        535.78        50.41 o                         
 -10  -3   9        289.75        292.03        19.15 o                         
  -9  -3   9        846.85        830.75        25.26 o                         
  -8  -3   9        630.31        700.00        38.12 o                         
  -7  -3   9        169.12        173.45        32.92 o                         
  -6  -3   9        975.52        943.48        42.83 o                         
  -5  -3   9       1350.05       1306.09        27.55 o                         
  -4  -3   9        992.56        908.36        21.88 o                         
  -3  -3   9       2865.72       2986.17        87.50 o                         
  -2  -3   9       1748.14       1778.15        31.62 o                         
  -1  -3   9         88.51        104.28        12.18 o                         
   0  -3   9        742.53        834.00        45.54 o                         
   1  -3   9       1620.25       1623.46        49.40 o                         
   2  -3   9       1915.15       1771.49        40.92 o                         
   3  -3   9       2843.73       2854.02        88.63 o                         
   4  -3   9       1238.61       1187.84        83.43 o                         
   5  -3   9        211.46        182.97        23.38 o                         
   6  -3   9        271.54        215.90        21.45 o                         
   7  -3   9        650.48        513.00        27.31 o                         
   8  -3   9        342.10        270.00        25.58 o                         
 -11  -2   9         78.75         80.22        11.57 o                         
 -10  -2   9         96.15        116.56        15.66 o                         
  -9  -2   9        105.19        163.10        27.11 o                         
  -8  -2   9        794.40        793.63        57.21 o                         
  -7  -2   9        870.67        878.12        38.77 o                         
  -6  -2   9        682.69        689.07        30.57 o                         
  -5  -2   9         82.46         92.46        15.17 o                         
  -4  -2   9        253.10        260.19        14.05 o                         
  -3  -2   9        753.39        789.48        21.84 o                         
  -2  -2   9       4707.98       4777.17       126.77 o                         
  -1  -2   9       1779.38       1866.05        38.93 o                         
   0  -2   9       1862.11       1839.21        43.59 o                         
   1  -2   9       1847.51       1943.01        76.47 o                         
   2  -2   9        442.92        441.15        31.54 o                         
   4  -2   9        503.04        445.88        50.97 o                         
   5  -2   9       1098.64       1073.32        81.24 o                         
   6  -2   9        499.07        433.44        25.23 o                         
   7  -2   9        253.50        232.76        20.49 o                         
   8  -2   9        182.28        183.01        15.20 o                         
   9  -2   9        151.21        125.89        23.21 o                         
 -11  -1   9        986.64        940.58        31.65 o                         
 -10  -1   9        924.00        919.03        65.44 o                         
  -9  -1   9        164.64        172.38        18.42 o                         
  -8  -1   9         49.68         66.24         6.36 o                         
  -7  -1   9        485.03        451.53        45.65 o                         
  -6  -1   9        331.10        332.64        19.24 o                         
  -5  -1   9       2194.40       2160.10        50.15 o                         
  -4  -1   9       5452.29       5497.71        58.05 o                         
  -3  -1   9       2303.99       2480.46        47.58 o                         
  -2  -1   9        567.93        519.28        33.84 o                         
  -1  -1   9        257.12        328.79        42.46 o                         
   0  -1   9         19.92         25.89         8.80 o                         
   1  -1   9       1750.61       1805.88        88.94 o                         
   2  -1   9       3123.86       3162.60        86.51 o                         
   3  -1   9       2669.99       2629.61        77.92 o                         
   5  -1   9        112.64        123.49        11.45 o                         
   6  -1   9        159.97        198.01        19.07 o                         
   7  -1   9         87.58         85.68        10.64 o                         
   8  -1   9        577.45        498.87        30.88 o                         
   9  -1   9        877.35        823.14        66.51 o                         
 -11   0   9        164.68        210.98        27.48 o                         
 -10   0   9        154.64        177.67        36.42 o                         
  -9   0   9       1121.09       1033.37        69.02 o                         
  -8   0   9        331.46        377.11        22.55 o                         
  -7   0   9        262.92        314.17        29.63 o                         
  -6   0   9       2763.14       2794.29        66.34 o                         
  -5   0   9       4507.08       4633.04        89.73 o                         
  -4   0   9          0.08         48.38         7.63 o                         
  -3   0   9       2506.18       2495.75        47.30 o                         
  -2   0   9        259.78        322.18        34.26 o                         
  -1   0   9          9.49         13.85         6.32 o                         
   0   0   9       1221.68       1172.54        39.63 o                         
   1   0   9       2570.88       2596.02        70.33 o                         
   2   0   9         59.76         33.59         7.28 o                         
   3   0   9       2499.97       2474.94        76.90 o                         
   4   0   9       3589.44       3513.40        79.46 o                         
   5   0   9       1360.21       1180.03        82.66 o                         
   6   0   9        732.40        741.52        57.12 o                         
   7   0   9       1195.13       1271.74        70.27 o                         
   8   0   9        396.15        412.29        27.01 o                         
   9   0   9        115.44         84.50        18.01 o                         
 -11   1   9        944.11        945.63        51.61 o                         
 -10   1   9        890.20        863.26        61.46 o                         
  -9   1   9        150.85        204.98        21.44 o                         
  -8   1   9         40.32         48.18         7.63 o                         
  -7   1   9        484.24        532.28        52.17 o                         
  -6   1   9        325.82        376.61        34.40 o                         
  -5   1   9       2209.54       2100.89        47.87 o                         
  -4   1   9       5420.90       5459.04        83.20 o                         
  -3   1   9       2423.13       2600.73        52.32 o                         
  -2   1   9        620.08        624.01        39.28 o                         
  -1   1   9        257.18        239.52        21.72 o                         
   0   1   9         14.10         23.77         9.43 o                         
   1   1   9       1692.60       1607.23        48.25 o                         
   2   1   9       3152.04       3133.53        92.37 o                         
   3   1   9       2803.38       2723.85        58.36 o                         
   4   1   9        454.64        456.64        22.80 o                         
   5   1   9        100.43        121.16        17.34 o                         
   6   1   9        170.22        197.80        17.87 o                         
   7   1   9         62.22         66.32        22.07 o                         
   8   1   9        555.24        588.38        57.80 o                         
   9   1   9        851.37        833.35        49.23 o                         
 -11   2   9         83.79         69.27        18.01 o                         
 -10   2   9         90.16         91.35        17.84 o                         
  -9   2   9        113.68        142.42        15.54 o                         
  -8   2   9        842.75        934.08        52.84 o                         
  -7   2   9        939.44        846.73        57.12 o                         
  -6   2   9        660.25        678.73        37.55 o                         
  -5   2   9         70.63         88.31        13.95 o                         
  -4   2   9        252.37        278.27        26.74 o                         
  -3   2   9        737.43        733.96        29.37 o                         
  -2   2   9       4861.52       4788.79        75.92 o                         
  -1   2   9       1863.15       1865.44        56.45 o                         
   0   2   9       1755.00       1841.45        52.07 o                         
   1   2   9       1726.71       1755.83        49.84 o                         
   2   2   9        457.70        422.39        28.47 o                         
   3   2   9         23.05         81.17        12.63 o                         
   4   2   9        513.98        501.01        28.37 o                         
   5   2   9       1106.38       1191.91        57.89 o                         
   6   2   9        514.46        500.68        32.08 o                         
   7   2   9        248.49        243.14        17.74 o                         
   8   2   9        192.10        227.61        36.82 o                         
   9   2   9        146.08        135.73        17.27 o                         
 -11   3   9        626.94        566.83        61.25 o                         
 -10   3   9        313.08        304.62        43.98 o                         
  -9   3   9        863.80        933.90        46.66 o                         
  -8   3   9        597.41        550.12        40.02 o                         
  -7   3   9        163.53        207.38        23.60 o                         
  -6   3   9        970.80        902.68        26.24 o                         
  -5   3   9       1269.84       1213.77        43.13 o                         
  -4   3   9        843.46        755.38        42.07 o                         
  -3   3   9       2783.14       2806.54        48.83 o                         
  -2   3   9       1783.97       1780.74        40.09 o                         
  -1   3   9         87.85         86.19        10.56 o                         
   0   3   9        688.51        724.37        44.15 o                         
   1   3   9       1573.20       1549.12        59.10 o                         
   2   3   9       1875.32       1848.37        48.52 o                         
   3   3   9       2766.54       2771.95        65.33 o                         
   4   3   9       1284.49       1313.90        66.00 o                         
   5   3   9        221.53        215.17        14.41 o                         
   6   3   9        275.21        268.38        27.21 o                         
   7   3   9        690.33        667.28        48.15 o                         
   8   3   9        367.43        326.13        21.71 o                         
 -10   4   9         21.44         35.43         9.18 o                         
  -9   4   9        272.18        299.86        35.46 o                         
  -8   4   9        959.73        908.05        60.58 o                         
  -7   4   9       2485.67       2324.25        93.85 o                         
  -6   4   9       1495.57       1438.99        59.70 o                         
  -5   4   9       1258.62       1183.71        37.62 o                         
  -4   4   9        706.31        657.29        38.47 o                         
  -3   4   9        366.08        415.29        34.16 o                         
  -2   4   9       1086.90       1031.93        29.83 o                         
  -1   4   9       4572.55       4565.56       121.65 o                         
   0   4   9       1558.68       1574.77        63.16 o                         
   1   4   9         63.77         81.13        10.24 o                         
   2   4   9        815.05        880.57        50.51 o                         
   3   4   9        593.13        586.25        32.42 o                         
   4   4   9       1166.99       1177.64        66.11 o                         
   5   4   9       1072.59       1046.90        44.17 o                         
   6   4   9       1710.74       1678.67        48.99 o                         
   7   4   9        495.06        503.95        48.99 o                         
   8   4   9        366.47        335.85        39.03 o                         
 -10   5   9        609.72        593.57        68.42 o                         
  -9   5   9         16.16         13.14         5.69 o                         
  -8   5   9        197.81        162.06        17.38 o                         
  -7   5   9        321.03        356.83        25.89 o                         
  -6   5   9        352.59        339.31        38.71 o                         
  -5   5   9       1949.30       1845.69        60.93 o                         
  -4   5   9       1942.07       1921.36        67.71 o                         
  -3   5   9       1172.79       1139.76        29.74 o                         
  -2   5   9       1151.62       1026.27        35.57 o                         
  -1   5   9        583.54        619.12        34.43 o                         
   0   5   9        214.76        271.83        29.70 o                         
   1   5   9       1663.00       1679.41        48.78 o                         
   2   5   9       3624.22       3670.62        83.51 o                         
   3   5   9       1455.77       1474.79        47.26 o                         
   4   5   9       1350.46       1231.77        25.04 o                         
   5   5   9        526.61        585.64        23.17 o                         
   6   5   9         44.58         92.46        13.37 o                         
   7   5   9        415.13        410.52        30.59 o                         
   8   5   9        699.78        690.71        54.26 o                         
 -10   6   9         20.61         34.55         9.11 o                         
  -9   6   9        543.53        601.20        96.47 o                         
  -8   6   9       1044.40       1003.10        60.97 o                         
  -7   6   9        638.86        647.75        48.89 o                         
  -6   6   9        905.67        838.11        57.51 o                         
  -5   6   9        486.04        493.39        43.94 o                         
  -4   6   9         57.00         41.89         5.58 o                         
  -3   6   9       1439.42       1388.33        39.50 o                         
  -2   6   9       1430.85       1310.03        73.72 o                         
  -1   6   9        850.42        845.35        25.15 o                         
   0   6   9        941.43        942.84        30.55 o                         
   1   6   9        361.83        369.84        32.00 o                         
   2   6   9         66.86         95.83         8.83 o                         
   3   6   9         70.43         80.24         8.76 o                         
   4   6   9        244.07        256.49        17.65 o                         
   5   6   9        811.67        842.92        23.20 o                         
   6   6   9        533.69        469.49        63.67 o                         
   7   6   9        403.19        411.48        32.78 o                         
  -9   7   9       1213.72       1265.20        74.96 o                         
  -8   7   9        274.83        242.63        46.56 o                         
  -7   7   9         52.27         66.58        14.43 o                         
  -6   7   9        304.72        324.00        26.09 o                         
  -5   7   9        356.39        317.30        19.55 o                         
  -4   7   9        669.57        626.07        26.81 o                         
  -3   7   9       1782.35       1779.28        43.20 o                         
  -2   7   9       1035.18       1019.09        82.41 o                         
  -1   7   9        755.06        844.99        49.56 o                         
   0   7   9       1431.05       1421.69        59.33 o                         
   1   7   9       2061.75       2165.57        72.57 o                         
   2   7   9        925.97        929.08        28.01 o                         
   3   7   9       1742.22       1705.90        43.69 o                         
   4   7   9        678.89        674.52        39.49 o                         
   5   7   9        294.92        241.00        28.85 o                         
   6   7   9        282.08        224.56        59.61 o                         
   7   7   9        653.80        562.38        44.08 o                         
  -8   8   9        779.60        810.73        63.83 o                         
  -7   8   9       1800.93       1593.84        88.31 o                         
  -6   8   9        270.28        250.67        15.92 o                         
  -5   8   9        102.47        102.83        12.58 o                         
  -4   8   9         69.20         59.18        11.30 o                         
  -3   8   9        342.27        298.49        15.24 o                         
  -2   8   9        652.00        694.77        60.33 o                         
  -1   8   9       3453.60       3922.79       166.34 o                         
   0   8   9        734.31        793.54        45.79 o                         
   1   8   9        927.38        943.03        23.48 o                         
   2   8   9        137.38        141.71        20.20 o                         
   3   8   9         63.41         77.69        10.09 o                         
   4   8   9        165.80        113.06        14.90 o                         
   5   8   9       1088.70       1071.27        26.07 o                         
   6   8   9        805.52        671.91        50.23 o                         
  -8   9   9        124.23         71.03        17.17 o                         
  -7   9   9        419.56        337.02        33.95 o                         
  -6   9   9       1615.80       1516.81        54.05 o                         
  -5   9   9        977.38        928.71        41.65 o                         
  -4   9   9        693.14        681.27        43.41 o                         
  -3   9   9       1094.37       1164.81       196.68 o                         
  -2   9   9       1343.92       1561.13        83.33 o                         
  -1   9   9         22.74         36.03         9.47 o                         
   0   9   9        678.05        709.54        71.53 o                         
   1   9   9        841.99        866.21        53.73 o                         
   2   9   9        615.88        590.74        27.41 o                         
   3   9   9        287.97        218.75        43.24 o                         
   4   9   9        957.06        961.24       147.97 o                         
  -7  10   9        566.76        492.19        35.32 o                         
  -6  10   9        923.24        880.28        50.16 o                         
  -5  10   9        170.65        107.06        19.92 o                         
  -4  10   9         73.68         80.39        17.34 o                         
  -3  10   9         13.01         26.63         7.24 o                         
  -2  10   9        334.50        394.98        29.11 o                         
   0  10   9        687.62        646.27        49.52 o                         
   1  10   9        304.03        379.30        27.34 o                         
   2  10   9        154.49        160.90        30.13 o                         
   3  10   9        328.21        244.43        27.45 o                         
   4  10   9        367.68        247.93        39.88 o                         
   1  11   9        336.64        291.27        36.70 o                         
   2  11   9       1098.68       1074.95        44.12 o                         
   3  11   9        903.29        845.21        48.57 o                         
  -4 -11  10         59.06         57.69        10.10 o                         
  -3 -11  10        663.53        656.63        39.83 o                         
  -2 -11  10        697.55        708.66        36.06 o                         
  -1 -11  10        408.08        425.63        25.50 o                         
   0 -11  10        457.73        445.91        36.95 o                         
   1 -11  10        323.71        344.01        29.96 o                         
  -6 -10  10        439.78        327.09        52.67 o                         
  -5 -10  10       1107.94       1117.43        65.05 o                         
  -4 -10  10       1217.92       1185.95        31.15 o                         
  -3 -10  10        507.88        539.44        52.00 o                         
  -2 -10  10         55.14         72.42        12.01 o                         
  -1 -10  10        480.42        541.18        58.87 o                         
   0 -10  10         91.81        113.92        18.10 o                         
   1 -10  10        596.24        649.34        42.21 o                         
   2 -10  10        812.02        802.12        65.74 o                         
   3 -10  10        530.05        559.48        58.94 o                         
  -7  -9  10        973.70        896.39        38.33 o                         
  -6  -9  10        143.95        118.05        22.68 o                         
  -5  -9  10         10.79         11.31         3.29 o                         
  -4  -9  10        251.42        255.55        26.06 o                         
  -3  -9  10         22.49         34.64         6.00 o                         
  -2  -9  10       1179.91       1143.45        48.78 o                         
  -1  -9  10       1284.36       1407.00        79.60 o                         
   0  -9  10        610.03        547.53       140.44 o                         
   1  -9  10         47.43         47.54         6.57 o                         
   2  -9  10        136.55        116.90        25.43 o                         
   3  -9  10         47.19         45.70        18.05 o                         
   4  -9  10        806.24        790.18        48.58 o                         
  -8  -8  10        258.65        136.42        25.75 o                         
  -7  -8  10        311.48        263.01        23.67 o                         
  -6  -8  10        463.00        400.46        32.14 o                         
  -5  -8  10        351.21        316.01        14.96 o                         
  -4  -8  10        295.59        260.78        21.48 o                         
  -3  -8  10        974.79        964.38        57.58 o                         
  -2  -8  10        224.18        227.54        22.32 o                         
  -1  -8  10        249.85        246.08        23.61 o                         
   0  -8  10       1243.70       1390.65        49.92 o                         
   1  -8  10        935.30       1028.60       104.75 o                         
   2  -8  10        498.07        497.23        61.51 o                         
   3  -8  10        855.64        754.42        41.23 o                         
   4  -8  10        563.70        636.49        56.23 o                         
   5  -8  10          3.09         31.49         6.70 o                         
  -9  -7  10        500.55        529.60        49.20 o                         
  -8  -7  10       1342.51       1279.55        68.97 o                         
  -7  -7  10        482.40        365.24        36.52 o                         
  -6  -7  10        489.81        482.48        41.43 o                         
  -5  -7  10         56.52         59.77         7.68 o                         
  -4  -7  10        207.91        194.70        19.27 o                         
  -3  -7  10        345.96        371.19        16.10 o                         
  -2  -7  10       2564.87       2820.03       249.50 o                         
  -1  -7  10       2819.63       3007.46       212.47 o                         
   0  -7  10       1340.53       1492.45        77.27 o                         
   1  -7  10        460.57        483.47        24.55 o                         
   2  -7  10        584.69        554.28        24.41 o                         
   3  -7  10         77.55         99.75        14.75 o                         
   4  -7  10        573.50        604.37        53.76 o                         
   5  -7  10       1048.52       1067.23        61.34 o                         
   6  -7  10        126.95        111.69        22.92 o                         
  -9  -6  10        289.44        333.91        34.62 o                         
  -8  -6  10        247.20        210.55        26.81 o                         
  -7  -6  10        474.62        442.29        37.37 o                         
  -6  -6  10         78.79         74.47         9.27 o                         
  -5  -6  10        750.22        757.40        31.68 o                         
  -4  -6  10       2430.47       2483.22        57.59 o                         
  -3  -6  10        868.98        876.05        29.65 o                         
  -2  -6  10        164.95        189.60        13.01 o                         
  -1  -6  10        289.47        327.73        37.48 o                         
   0  -6  10        527.59        567.80        30.73 o                         
   1  -6  10       1107.20       1226.35        67.94 o                         
   2  -6  10       1024.21       1082.81        40.44 o                         
   3  -6  10       1257.77       1355.85        42.44 o                         
   4  -6  10        314.14        290.00        42.71 o                         
   5  -6  10        195.08        167.04        28.61 o                         
   6  -6  10        106.71         59.70        15.01 o                         
   7  -6  10        202.46        123.81        19.57 o                         
 -10  -5  10        249.25        291.91        39.03 o                         
  -9  -5  10        850.41        774.23        39.33 o                         
  -8  -5  10        672.94        702.69        32.41 o                         
  -7  -5  10        321.23        318.23        19.58 o                         
  -6  -5  10        683.77        652.47        24.38 o                         
  -5  -5  10       1248.71       1153.43        45.30 o                         
  -4  -5  10         77.10         65.82         6.47 o                         
  -3  -5  10        978.47        946.74        22.01 o                         
  -2  -5  10       1397.65       1531.27        42.46 o                         
  -1  -5  10       1016.07       1009.40        33.30 o                         
   0  -5  10        893.23        829.77        49.66 o                         
   1  -5  10        805.49        741.92        42.25 o                         
   2  -5  10         47.51         57.75        10.31 o                         
   3  -5  10        494.84        450.44        42.10 o                         
   4  -5  10       2265.56       2189.74        90.25 o                         
   6  -5  10        773.84        706.35        44.37 o                         
   7  -5  10        148.32        150.86        23.70 o                         
 -10  -4  10        411.91        342.16        47.40 o                         
  -9  -4  10        231.50        207.92        26.59 o                         
  -8  -4  10         23.04         41.93         6.78 o                         
  -7  -4  10        586.22        560.04        31.22 o                         
  -6  -4  10       1079.62       1022.25        38.31 o                         
  -5  -4  10       1511.43       1472.51        25.79 o                         
  -4  -4  10       1271.23       1254.32        38.66 o                         
  -3  -4  10       1599.07       1719.84        43.48 o                         
  -2  -4  10        753.05        796.97        17.57 o                         
  -1  -4  10        483.69        459.32        19.14 o                         
   0  -4  10        352.07        279.17        32.36 o                         
   1  -4  10       1554.82       1408.61        69.02 o                         
   3  -4  10        368.79        313.42        26.63 o                         
   4  -4  10        574.41        527.65        28.89 o                         
   5  -4  10        431.45        354.08        18.16 o                         
   6  -4  10        214.03        151.71        30.52 o                         
   7  -4  10        557.86        424.16        42.99 o                         
 -10  -3  10         86.55         99.72        26.60 o                         
  -9  -3  10        119.16        141.47        19.05 o                         
  -8  -3  10        773.73        797.31        34.97 o                         
  -7  -3  10       2612.02       2633.86        83.89 o                         
  -6  -3  10        841.70        818.36        42.35 o                         
  -5  -3  10        107.86        110.74        12.65 o                         
  -4  -3  10         85.61         87.26        10.63 o                         
  -3  -3  10        242.76        254.21        18.93 o                         
  -2  -3  10       1483.77       1550.85        66.09 o                         
  -1  -3  10       3934.56       4096.66        77.48 o                         
   0  -3  10       2089.01       2199.75        50.94 o                         
   1  -3  10        644.55        659.29        42.94 o                         
   2  -3  10         33.19         67.47         9.40 o                         
   3  -3  10        419.76        345.53        36.14 o                         
   4  -3  10        194.26        153.65        23.88 o                         
   5  -3  10        986.65        849.09        49.17 o                         
   6  -3  10        618.51        561.37        43.27 o                         
   7  -3  10        130.48        104.05        13.92 o                         
   8  -3  10        132.45         92.98        10.63 o                         
 -11  -2  10        717.68        689.29        22.49 o                         
 -10  -2  10        236.24        238.95        24.53 o                         
  -9  -2  10        784.99        796.29        41.70 o                         
  -8  -2  10        846.24        830.44        45.64 o                         
  -7  -2  10        563.14        594.54        26.61 o                         
  -6  -2  10       1078.99       1085.44        53.00 o                         
  -5  -2  10        986.63       1018.17        31.35 o                         
  -4  -2  10        329.66        356.77        34.07 o                         
  -3  -2  10       1271.04       1249.27        49.10 o                         
  -2  -2  10         88.67        101.87        17.13 o                         
  -1  -2  10        189.89        295.23        41.26 o                         
   0  -2  10       2043.09       2147.88        67.54 o                         
   1  -2  10       2923.89       3152.68        87.92 o                         
   2  -2  10       1938.77       1911.43        73.58 o                         
   3  -2  10       1295.74       1160.57        39.77 o                         
   4  -2  10        591.74        568.88        38.29 o                         
   5  -2  10        221.42        199.08        20.71 o                         
   6  -2  10        100.79        115.42        24.09 o                         
   7  -2  10        617.87        543.66        38.14 o                         
   8  -2  10        827.58        691.35        65.47 o                         
 -11  -1  10         85.00         83.47        12.51 o                         
 -10  -1  10        316.43        338.85        28.08 o                         
  -9  -1  10        732.91        686.73        28.05 o                         
  -8  -1  10        879.79        822.25        37.00 o                         
  -7  -1  10       1186.40       1108.42        35.62 o                         
  -6  -1  10       1993.59       1924.32        57.13 o                         
  -5  -1  10        173.03        241.23        38.71 o                         
  -4  -1  10       2724.51       2721.14        42.63 o                         
  -3  -1  10        890.49        943.19        37.87 o                         
  -2  -1  10        768.01        843.86        57.96 o                         
  -1  -1  10        931.57        904.27        38.36 o                         
   0  -1  10       3093.56       3089.06        85.94 o                         
   1  -1  10       1600.66       1518.25        56.87 o                         
   2  -1  10        377.62        377.92        37.12 o                         
   3  -1  10       1407.18       1389.60        52.56 o                         
   5  -1  10        773.34        727.58        44.87 o                         
   6  -1  10        853.06        841.07        26.29 o                         
   7  -1  10        951.21        980.26        37.02 o                         
   8  -1  10        237.33        221.07        22.11 o                         
 -11   0  10        270.93        282.56        36.29 o                         
 -10   0  10        411.33        376.24        28.82 o                         
  -9   0  10         52.15        102.63        14.01 o                         
  -8   0  10        241.17        232.11        23.05 o                         
  -7   0  10         29.73         48.15         8.78 o                         
  -6   0  10        392.16        446.22        30.23 o                         
  -5   0  10       3451.07       3500.22       145.00 o                         
  -4   0  10       5312.50       5583.28       147.40 o                         
  -3   0  10       1239.95       1244.18        34.24 o                         
  -2   0  10        466.11        454.36        41.68 o                         
  -1   0  10          6.20         10.07         4.31 o                         
   0   0  10         17.35         31.40         9.75 o                         
   1   0  10        959.60       1054.18        67.57 o                         
   2   0  10       3764.61       3805.90       102.65 o                         
   3   0  10       1020.66        985.02        46.94 o                         
   4   0  10         89.78        118.13        10.28 o                         
   5   0  10         20.66         21.90         8.83 o                         
   7   0  10        413.59        345.00        32.49 o                         
   8   0  10        930.51        873.76        25.80 o                         
 -11   1  10         86.55         91.20        20.88 o                         
 -10   1  10        304.55        319.28        41.40 o                         
  -9   1  10        723.46        700.38        38.47 o                         
  -8   1  10        934.43        896.64        63.83 o                         
  -7   1  10       1102.64        995.82        25.18 o                         
  -6   1  10       1981.14       1893.54        47.42 o                         
  -5   1  10        164.14        139.31        36.26 o                         
  -4   1  10       2666.82       2649.62        53.59 o                         
  -3   1  10        897.20        916.76        26.03 o                         
  -2   1  10        870.78        945.84        41.40 o                         
  -1   1  10        924.57        901.55        40.34 o                         
   0   1  10       2936.80       2917.00        80.78 o                         
   1   1  10       1560.10       1514.61        61.74 o                         
   2   1  10        381.60        394.59        37.12 o                         
   3   1  10       1420.95       1541.28        70.82 o                         
   4   1  10       1527.82       1371.75        72.35 o                         
   5   1  10        880.03        963.82        83.47 o                         
   6   1  10        838.75        856.83        56.80 o                         
   7   1  10        902.57        935.84        38.80 o                         
   8   1  10        244.08        293.22        30.03 o                         
 -11   2  10        708.83        709.28        38.40 o                         
 -10   2  10        265.01        276.33        28.08 o                         
  -9   2  10        816.85        744.01        47.12 o                         
  -8   2  10        835.98        863.01        68.39 o                         
  -7   2  10        598.06        680.81        59.34 o                         
  -6   2  10       1102.14       1040.01        73.97 o                         
  -5   2  10        947.34        937.81        26.81 o                         
  -4   2  10        369.81        402.44        20.24 o                         
  -3   2  10       1359.70       1329.44        34.30 o                         
  -2   2  10         91.86         91.42        15.68 o                         
  -1   2  10        189.54        288.69        43.31 o                         
   0   2  10       2043.73       2127.29        67.40 o                         
   1   2  10       2770.28       2888.11        86.40 o                         
   2   2  10       1931.52       1870.77        71.42 o                         
   3   2  10       1290.64       1277.57        37.18 o                         
   4   2  10        638.07        685.52        38.73 o                         
   5   2  10        227.62        212.02        21.86 o                         
   6   2  10        106.49        111.81        14.09 o                         
   7   2  10        589.15        533.88        37.41 o                         
   8   2  10        802.61        656.83        43.94 o                         
 -10   3  10         90.65         73.65        16.88 o                         
  -9   3  10        116.46        143.34        25.19 o                         
  -8   3  10        749.28        773.40        43.20 o                         
  -7   3  10       2629.94       2425.34       105.79 o                         
  -6   3  10        782.94        768.52        48.15 o                         
  -5   3  10        115.62        133.31        18.58 o                         
  -4   3  10         83.66         78.56         7.98 o                         
  -3   3  10        268.38        261.10        53.53 o                         
  -2   3  10       1513.72       1560.99        60.26 o                         
  -1   3  10       4009.85       4096.86       112.36 o                         
   0   3  10       2076.16       2289.00        70.43 o                         
   1   3  10        614.86        582.58        38.57 o                         
   2   3  10         32.37         49.28         6.82 o                         
   3   3  10        402.09        407.43        41.68 o                         
   4   3  10        219.42        203.53        29.76 o                         
   5   3  10        987.42       1036.31        59.60 o                         
   6   3  10        590.39        596.53        29.05 o                         
   7   3  10        104.24        122.52        12.99 o                         
   8   3  10        123.26         98.66        12.63 o                         
 -10   4  10        435.19        378.91        44.12 o                         
  -9   4  10        241.64        202.86        36.24 o                         
  -8   4  10         27.00         40.13         9.08 o                         
  -7   4  10        573.02        625.29        50.02 o                         
  -6   4  10       1049.76        967.14        28.82 o                         
  -5   4  10       1555.67       1519.87        51.75 o                         
  -4   4  10       1278.85       1230.58        55.07 o                         
  -3   4  10       1473.74       1491.57        42.03 o                         
  -2   4  10        754.73        776.61        36.84 o                         
  -1   4  10        479.17        451.96        37.30 o                         
   0   4  10        327.01        385.94        44.08 o                         
   1   4  10       1663.69       1535.59        60.79 o                         
   2   4  10       1013.87       1024.97        30.24 o                         
   3   4  10        363.42        363.81        26.97 o                         
   4   4  10        576.06        603.02        38.67 o                         
   5   4  10        432.98        465.95        23.38 o                         
   6   4  10        204.78        237.78        29.47 o                         
   7   4  10        584.61        530.30        35.08 o                         
 -10   5  10        228.09        256.34        37.12 o                         
  -9   5  10        863.84        870.18        59.45 o                         
  -8   5  10        684.41        609.04        47.09 o                         
  -7   5  10        288.10        252.56        25.93 o                         
  -6   5  10        666.61        585.94        34.16 o                         
  -5   5  10       1247.26       1167.39        78.63 o                         
  -4   5  10         67.06         51.82         6.29 o                         
  -3   5  10        947.81        910.17        23.07 o                         
  -2   5  10       1403.57       1463.46        56.27 o                         
  -1   5  10       1058.47       1040.36        28.38 o                         
   0   5  10        846.30        805.30        73.40 o                         
   1   5  10        750.20        721.93        28.31 o                         
   2   5  10         50.58         71.29         8.02 o                         
   3   5  10        491.30        469.87        36.74 o                         
   4   5  10       2284.95       2253.74        62.73 o                         
   5   5  10       1326.25       1209.73        42.20 o                         
   6   5  10        772.09        788.39        37.46 o                         
   7   5  10        142.29        181.42        26.77 o                         
  -9   6  10        285.16        267.68        40.48 o                         
  -8   6  10        236.83        251.00        42.49 o                         
  -7   6  10        497.56        394.87        31.01 o                         
  -6   6  10        105.76        100.81        16.99 o                         
  -5   6  10        735.41        698.79        47.12 o                         
  -4   6  10       2551.11       2628.70       103.35 o                         
  -3   6  10        972.12        916.85        48.44 o                         
  -2   6  10        185.05        207.65        15.84 o                         
  -1   6  10        272.27        333.48        26.67 o                         
   0   6  10        541.08        597.37        51.55 o                         
   1   6  10        988.85       1046.25        54.70 o                         
   2   6  10       1014.32       1105.99        51.61 o                         
   3   6  10       1312.56       1389.34        35.20 o                         
   4   6  10        338.52        297.71        16.84 o                         
   5   6  10        192.39        172.05        18.81 o                         
   6   6  10        119.15        103.29        19.50 o                         
   7   6  10        198.98        172.55        24.66 o                         
  -9   7  10        498.14        439.10        66.23 o                         
  -8   7  10       1391.83       1375.02        44.33 o                         
  -7   7  10        465.11        421.44        21.02 o                         
  -6   7  10        443.07        405.10        16.43 o                         
  -5   7  10         55.34         43.51         9.17 o                         
  -4   7  10        192.69        184.72        39.84 o                         
  -3   7  10        351.72        364.26        68.84 o                         
  -2   7  10       2633.04       2825.98       118.93 o                         
  -1   7  10       2819.09       3117.37       123.59 o                         
   0   7  10       1251.63       1296.22        37.91 o                         
   1   7  10        442.22        485.14        27.89 o                         
   2   7  10        572.71        559.75        19.73 o                         
   3   7  10         60.71         71.94        11.89 o                         
   4   7  10        610.26        600.31        25.68 o                         
   5   7  10       1045.31       1066.62        31.34 o                         
   6   7  10         93.05         73.44        13.07 o                         
  -8   8  10        266.68        194.31        23.88 o                         
  -7   8  10        293.30        256.18        20.31 o                         
  -6   8  10        454.79        398.72        15.84 o                         
  -5   8  10        331.47        278.43        16.43 o                         
  -4   8  10        272.48        220.72        21.16 o                         
  -3   8  10        920.52        931.68        60.61 o                         
  -2   8  10        216.26        222.36        23.91 o                         
  -1   8  10        250.94        242.14        19.09 o                         
   0   8  10       1199.49       1239.44        39.43 o                         
   1   8  10        992.69        972.49        53.05 o                         
   2   8  10        548.13        584.83        35.74 o                         
   3   8  10        879.10        786.81        29.24 o                         
   4   8  10        539.67        522.03        21.19 o                         
   5   8  10          3.07         12.25         4.38 o                         
  -7   9  10        992.52        957.68        31.72 o                         
  -6   9  10        170.11        121.09        16.12 o                         
  -5   9  10         14.38          3.23         3.09 o                         
  -4   9  10        270.45        286.01        29.95 o                         
  -3   9  10         29.03         39.95        10.91 o                         
  -2   9  10       1148.92       1205.85        66.62 o                         
  -1   9  10       1301.00       1434.55        55.79 o                         
   0   9  10        684.55        753.65        41.82 o                         
   1   9  10         61.66         50.07         6.97 o                         
   2   9  10        138.94        122.09        17.34 o                         
   3   9  10         65.74         54.72        12.29 o                         
   4   9  10        744.84        596.50        41.08 o                         
  -5  10  10       1182.18       1207.20        38.96 o                         
  -4  10  10       1196.43       1188.58        73.26 o                         
  -3  10  10        467.32        477.46        45.43 o                         
  -2  10  10         58.17         78.59        17.52 o                         
  -1  10  10        465.78        549.77        58.00 o                         
   0  10  10         91.53        121.71        14.55 o                         
   1  10  10        602.58        591.52        41.33 o                         
   2  10  10        803.87        800.95        61.78 o                         
   3  10  10        480.83        444.86        34.48 o                         
   0  11  10        472.03        409.53        45.21 o                         
   1  11  10        315.71        296.96        38.93 o                         
  -5 -10  11        335.34        279.86        36.81 o                         
  -4 -10  11        544.14        610.74        59.84 o                         
  -3 -10  11        549.97        498.05        49.45 o                         
  -2 -10  11        889.93        842.60        67.11 o                         
  -1 -10  11        307.09        294.50        24.75 o                         
   0 -10  11        432.08        489.17        66.42 o                         
   1 -10  11        109.97        150.08        17.06 o                         
   2 -10  11        219.94        219.58        28.52 o                         
  -6  -9  11        715.40        697.95        39.46 o                         
  -5  -9  11        892.69        875.26        37.85 o                         
  -4  -9  11        874.52        958.70        37.90 o                         
  -3  -9  11        404.32        356.52        20.62 o                         
  -2  -9  11         18.12         17.97         5.25 o                         
  -1  -9  11        166.13        152.82        20.09 o                         
   0  -9  11         90.72        111.87        12.64 o                         
   1  -9  11        531.14        547.53        32.70 o                         
   2  -9  11        384.17        410.33        40.00 o                         
   3  -9  11        600.04        595.47        81.24 o                         
  -7  -8  11        774.66        697.45        38.89 o                         
  -6  -8  11        138.11         98.30        23.38 o                         
  -5  -8  11          2.68         -1.05         2.45 o                         
  -4  -8  11         47.33         62.27         8.61 o                         
  -3  -8  11        567.53        600.00        36.38 o                         
  -2  -8  11       1352.56       1350.40        89.10 o                         
  -1  -8  11       1046.44       1092.93        68.44 o                         
   0  -8  11        349.89        350.93        41.36 o                         
   1  -8  11         35.26         57.03         7.06 o                         
   2  -8  11          3.42         12.50         6.04 o                         
   3  -8  11        193.80        221.29        27.34 o                         
   4  -8  11        615.01        673.33        42.88 o                         
  -8  -7  11         39.49         47.23        10.88 o                         
  -7  -7  11        104.92         84.47        14.92 o                         
  -6  -7  11         91.71         79.59        11.77 o                         
  -5  -7  11        431.21        378.82        19.48 o                         
  -4  -7  11        819.72        839.87        54.49 o                         
  -3  -7  11        591.70        609.65        27.87 o                         
  -2  -7  11         97.08        108.21        11.59 o                         
  -1  -7  11        742.68        754.75        53.14 o                         
   0  -7  11        881.86        938.52        55.55 o                         
   1  -7  11       1140.03       1072.43        54.82 o                         
   2  -7  11       1705.16       1741.84       115.91 o                         
   3  -7  11       1579.57       1637.45        68.20 o                         
   4  -7  11        153.51        197.35        19.93 o                         
   5  -7  11        248.50        259.15        26.86 o                         
  -9  -6  11       1418.32       1342.20       107.28 o                         
  -8  -6  11        478.90        416.31        82.14 o                         
  -7  -6  11        260.64        193.24        47.72 o                         
  -6  -6  11        329.29        251.43        19.77 o                         
  -5  -6  11        257.48        229.72        15.12 o                         
  -4  -6  11        251.08        259.90        15.51 o                         
  -3  -6  11       1560.67       1646.22        57.07 o                         
  -2  -6  11       1249.31       1254.91        50.56 o                         
  -1  -6  11        520.64        586.09        61.73 o                         
   0  -6  11        835.50        869.87        48.46 o                         
   1  -6  11        485.92        505.24        23.28 o                         
   2  -6  11        117.20        136.22        15.08 o                         
   3  -6  11        493.79        529.26        40.39 o                         
   4  -6  11       1165.98       1129.63        96.89 o                         
   6  -6  11        150.69        108.58        22.18 o                         
  -9  -5  11         86.48        112.53        28.22 o                         
  -8  -5  11        472.88        448.52        27.45 o                         
  -7  -5  11        306.53        266.54        40.88 o                         
  -6  -5  11        262.88        228.83        34.16 o                         
  -5  -5  11       2362.22       2214.30       188.69 o                         
  -4  -5  11       3518.44       3671.56        84.09 o                         
  -3  -5  11        545.68        549.16        23.27 o                         
  -2  -5  11         22.18         28.26         4.63 o                         
  -1  -5  11        249.06        274.46        19.08 o                         
   0  -5  11        109.29        133.48        10.71 o                         
   1  -5  11        408.43        371.42        43.20 o                         
   2  -5  11       1115.32       1097.84        59.06 o                         
   3  -5  11        413.08        419.64        34.16 o                         
   6  -5  11        251.64        154.86        25.50 o                         
 -10  -4  11        471.89        498.00        42.58 o                         
  -9  -4  11        195.90        204.17        20.40 o                         
  -8  -4  11        611.76        577.88        26.71 o                         
  -7  -4  11        717.27        742.04        28.90 o                         
  -6  -4  11        557.73        528.81        36.01 o                         
  -5  -4  11         34.25         92.39         7.93 o                         
  -4  -4  11        227.97        221.61        12.88 o                         
  -3  -4  11        903.57        893.38        35.86 o                         
  -2  -4  11       1150.37       1155.68        46.23 o                         
  -1  -4  11        882.41        945.83        27.23 o                         
   0  -4  11       1797.55       1779.34        47.13 o                         
   1  -4  11        204.47        207.76        18.74 o                         
   6  -4  11        606.85        600.67        93.22 o                         
   7  -4  11        135.37        150.48        23.45 o                         
 -10  -3  11         74.04         59.63         9.25 o                         
  -9  -3  11        433.35        398.06        22.20 o                         
  -8  -3  11        471.73        504.26        27.94 o                         
  -7  -3  11        237.06        292.11        34.56 o                         
  -6  -3  11       1869.99       1869.31        55.31 o                         
  -5  -3  11        767.61        753.84        26.93 o                         
  -4  -3  11        317.08        322.33        28.22 o                         
  -3  -3  11        224.41        233.56        14.12 o                         
  -2  -3  11        579.14        527.61        26.13 o                         
  -1  -3  11        780.95        766.90        40.65 o                         
   0  -3  11       3032.36       3076.41       102.47 o                         
   1  -3  11       3065.78       2953.99        97.74 o                         
   2  -3  11       1367.78       1311.43        93.18 o                         
   3  -3  11        613.70        531.89        38.47 o                         
   4  -3  11        540.02        578.91        38.15 o                         
   5  -3  11         22.93         13.00         4.49 o                         
   6  -3  11        424.80        282.33        37.94 o                         
   7  -3  11        742.07        606.60        63.33 o                         
 -10  -2  11        208.59        193.75        22.40 o                         
  -9  -2  11        585.07        621.08        37.32 o                         
  -8  -2  11       2112.04       2213.41        88.31 o                         
  -7  -2  11       1798.96       1768.18        56.56 o                         
  -6  -2  11        305.74        371.95        24.59 o                         
  -5  -2  11        126.27        131.88        10.13 o                         
  -4  -2  11        141.58        131.51        19.73 o                         
  -3  -2  11        290.34        338.50        39.17 o                         
  -2  -2  11        647.89        683.85        40.02 o                         
  -1  -2  11       3777.82       3750.13       133.98 o                         
   0  -2  11        974.33        951.99        76.47 o                         
   1  -2  11         71.46         72.87        12.36 o                         
   2  -2  11        461.77        432.49        59.13 o                         
   3  -2  11         58.06        108.72        17.41 o                         
   4  -2  11        502.33        397.24        36.59 o                         
   5  -2  11        662.13        661.18        36.74 o                         
   6  -2  11        589.85        554.19        30.76 o                         
   7  -2  11         46.20         55.83         8.64 o                         
 -10  -1  11        229.64        228.19        22.63 o                         
  -9  -1  11         72.70         95.89        11.81 o                         
  -8  -1  11        199.09        190.55        15.73 o                         
  -7  -1  11        511.09        500.33        24.43 o                         
  -6  -1  11       1526.05       1461.88        73.51 o                         
  -5  -1  11       2335.16       2333.05        67.33 o                         
  -4  -1  11       2126.84       1967.86        51.61 o                         
  -3  -1  11       1194.39       1168.62        53.16 o                         
  -2  -1  11         69.02        112.86        15.68 o                         
  -1  -1  11        154.14        157.65        22.32 o                         
   0  -1  11       2021.27       2097.12        71.60 o                         
   1  -1  11       2682.97       2744.94        89.79 o                         
   2  -1  11       1111.05       1076.68        94.42 o                         
   3  -1  11        952.97        936.30        74.00 o                         
   5  -1  11        596.11        493.13        27.43 o                         
   6  -1  11        483.59        412.24        36.02 o                         
   7  -1  11       1258.57       1192.05        41.27 o                         
 -10   0  11        190.09        223.25        23.96 o                         
  -9   0  11        586.16        637.46        57.44 o                         
  -8   0  11        596.12        592.09        24.73 o                         
  -7   0  11         98.66        113.69         8.71 o                         
  -6   0  11        353.27        403.99        35.52 o                         
  -5   0  11        525.80        576.65        30.29 o                         
  -4   0  11        244.86        235.47        19.41 o                         
  -3   0  11        460.81        381.91        25.04 o                         
  -2   0  11       1825.41       2007.47        72.59 o                         
  -1   0  11       1139.78       1064.81        45.85 o                         
   0   0  11       1541.06       1481.73        55.07 o                         
   1   0  11          2.89         21.69         6.43 o                         
   2   0  11        209.75        261.71        30.80 o                         
   3   0  11        875.98        900.66        75.24 o                         
   4   0  11       1197.44       1104.01        40.29 o                         
   5   0  11        585.14        585.51        57.86 o                         
   6   0  11        973.46        972.20        42.30 o                         
   7   0  11        331.47        454.55        21.29 o                         
 -10   1  11        219.87        196.03        25.94 o                         
  -9   1  11         73.09         76.99        11.16 o                         
  -8   1  11        205.76        211.46        15.70 o                         
  -7   1  11        518.04        525.92        59.02 o                         
  -6   1  11       1542.48       1534.49        47.23 o                         
  -5   1  11       2257.94       2244.41        54.78 o                         
  -4   1  11       2310.85       2112.97        79.69 o                         
  -3   1  11       1309.79       1251.24        58.35 o                         
  -2   1  11         78.69         96.82        12.43 o                         
  -1   1  11        173.33        226.35        29.81 o                         
   0   1  11       1989.76       1820.86        74.50 o                         
   1   1  11       2603.43       2613.33        86.12 o                         
   2   1  11       1121.63       1028.71        87.57 o                         
   3   1  11        985.39        978.76        71.49 o                         
   4   1  11        105.64         94.36        10.04 o                         
   5   1  11        609.68        509.78        58.32 o                         
   6   1  11        535.38        459.87        39.42 o                         
   7   1  11       1188.71       1136.12        44.52 o                         
 -10   2  11        206.12        215.40        27.20 o                         
  -9   2  11        589.07        593.21        44.05 o                         
  -8   2  11       2106.90       2095.29        45.19 o                         
  -7   2  11       1793.47       1733.18       112.34 o                         
  -6   2  11        271.98        337.10        20.96 o                         
  -5   2  11        130.65        125.48        14.66 o                         
  -4   2  11        119.05        102.77        17.84 o                         
  -3   2  11        329.83        383.78        28.88 o                         
  -2   2  11        674.97        806.00        36.49 o                         
  -1   2  11       3631.16       3586.37       114.16 o                         
   0   2  11        912.29       1070.85        67.75 o                         
   1   2  11         82.49         95.05        13.85 o                         
   2   2  11        432.37        479.40        50.30 o                         
   3   2  11         53.18         79.89        12.01 o                         
   4   2  11        614.48        584.38        46.25 o                         
   5   2  11        687.18        657.70        41.04 o                         
   6   2  11        557.73        548.22        29.40 o                         
   7   2  11         41.01         62.73        12.58 o                         
 -10   3  11        103.49        109.36        16.64 o                         
  -9   3  11        437.97        401.55        73.47 o                         
  -8   3  11        469.11        511.37        45.07 o                         
  -7   3  11        240.05        269.51        30.73 o                         
  -6   3  11       1768.48       1623.20        53.04 o                         
  -5   3  11        810.73        814.82        33.90 o                         
  -4   3  11        288.35        287.37        35.09 o                         
  -3   3  11        230.68        233.17        23.83 o                         
  -2   3  11        557.80        579.47        55.00 o                         
  -1   3  11        819.53        708.51        43.77 o                         
   0   3  11       3052.49       2962.96        98.27 o                         
   1   3  11       3102.32       3032.26       102.79 o                         
   2   3  11       1402.94       1367.43        71.50 o                         
   3   3  11        596.23        590.46        31.22 o                         
   4   3  11        532.24        553.94        32.60 o                         
   5   3  11         21.15         36.57         6.68 o                         
   6   3  11        404.34        354.94        29.54 o                         
   7   3  11        717.24        726.77        64.29 o                         
 -10   4  11        499.22        522.36        39.46 o                         
  -9   4  11        187.83        194.06        33.03 o                         
  -8   4  11        576.47        576.82        29.57 o                         
  -7   4  11        724.85        723.70        48.57 o                         
  -6   4  11        604.96        618.86        42.46 o                         
  -5   4  11         32.76         44.54         7.84 o                         
  -4   4  11        247.44        240.97        35.32 o                         
  -3   4  11        893.03        897.04        45.49 o                         
  -2   4  11       1068.40       1023.31        79.94 o                         
  -1   4  11        829.60        863.08        49.38 o                         
   0   4  11       1851.70       1762.01        63.02 o                         
   1   4  11        212.57        220.75        22.28 o                         
   2   4  11         32.61         58.29        14.55 o                         
   3   4  11        511.35        489.46        39.17 o                         
   4   4  11       1582.08       1622.33        47.38 o                         
   5   4  11        708.45        640.60        32.48 o                         
   6   4  11        627.45        614.48        46.57 o                         
   7   4  11        144.75        187.96        24.00 o                         
  -9   5  11         73.54        104.13        15.15 o                         
  -8   5  11        473.41        440.19        35.32 o                         
  -7   5  11        288.89        289.65        16.96 o                         
  -6   5  11        265.31        266.26        39.24 o                         
  -5   5  11       2366.00       2388.11        97.67 o                         
  -4   5  11       3608.14       3712.69       145.88 o                         
  -3   5  11        575.16        582.64        88.41 o                         
  -2   5  11         20.79         34.37         7.38 o                         
  -1   5  11        241.94        284.37        25.23 o                         
   0   5  11         96.75        128.57        10.78 o                         
   1   5  11        416.79        435.94        68.74 o                         
   2   5  11       1142.69       1134.64        31.45 o                         
   3   5  11        407.73        429.42        31.34 o                         
   4   5  11        120.85        103.24        10.21 o                         
   5   5  11        152.81        123.12        13.63 o                         
   6   5  11        243.51        181.38        22.85 o                         
  -9   6  11       1426.54       1236.06        79.79 o                         
  -8   6  11        474.27        348.28        48.11 o                         
  -7   6  11        221.03        175.27        30.87 o                         
  -6   6  11        312.45        239.88        20.31 o                         
  -5   6  11        249.94        204.80        23.77 o                         
  -4   6  11        252.29        236.31        25.26 o                         
  -3   6  11       1587.46       1547.95        40.00 o                         
  -2   6  11       1295.71       1286.19        30.20 o                         
  -1   6  11        488.44        559.05        31.98 o                         
   0   6  11        744.84        733.45        43.67 o                         
   1   6  11        497.24        607.35        40.64 o                         
   2   6  11        105.71        112.99        13.15 o                         
   3   6  11        482.51        469.90        25.84 o                         
   4   6  11       1223.79       1180.96        38.08 o                         
   5   6  11        477.71        410.49        31.76 o                         
   6   6  11        143.78        151.07        19.98 o                         
  -8   7  11         41.87         47.54         8.62 o                         
  -7   7  11        126.43        121.00        15.90 o                         
  -6   7  11         88.21         77.52        10.83 o                         
  -5   7  11        353.49        337.19        19.25 o                         
  -4   7  11        831.80        850.31        37.60 o                         
  -3   7  11        631.66        734.54        48.60 o                         
  -2   7  11         96.55        107.74        12.72 o                         
  -1   7  11        761.14        832.86        36.54 o                         
   0   7  11        854.23        888.31        57.67 o                         
   1   7  11       1083.37       1045.93        65.21 o                         
   2   7  11       1670.19       1580.62        33.04 o                         
   3   7  11       1603.92       1586.43        47.98 o                         
   4   7  11        149.99        169.34        16.27 o                         
   5   7  11        246.49        229.11        20.11 o                         
  -7   8  11        796.32        797.87        38.75 o                         
  -6   8  11        135.65         91.09        19.02 o                         
  -5   8  11          2.92          3.54         2.48 o                         
  -4   8  11         46.03         80.82        14.38 o                         
  -3   8  11        571.78        613.35        49.88 o                         
  -2   8  11       1383.01       1454.97        34.01 o                         
  -1   8  11       1054.54       1097.69        74.04 o                         
   0   8  11        390.00        458.38        27.99 o                         
   1   8  11         37.92         58.05         7.78 o                         
   2   8  11          2.87          8.94         3.99 o                         
   3   8  11        195.37        188.04        25.86 o                         
   4   8  11        616.91        572.38       105.67 o                         
  -6   9  11        693.65        624.01        39.49 o                         
  -5   9  11        914.77        882.30        65.98 o                         
  -4   9  11        828.37        835.21        48.00 o                         
  -3   9  11        396.47        375.55        43.55 o                         
  -2   9  11         21.15         18.02         5.17 o                         
  -1   9  11        149.22        144.17        18.87 o                         
   0   9  11        116.67        133.45        21.68 o                         
   1   9  11        585.14        567.78        15.54 o                         
   2   9  11        369.40        358.81        39.24 o                         
   3   9  11        540.03        473.61        34.44 o                         
  -5  10  11        331.61        294.84        26.10 o                         
  -4  10  11        577.54        561.10        73.75 o                         
  -3  10  11        555.43        544.04        57.79 o                         
  -2  10  11        825.98        841.46        62.24 o                         
  -1  10  11        316.20        290.05        32.66 o                         
   0  10  11        450.04        539.84        45.22 o                         
   1  10  11        110.33        128.41        20.06 o                         
   2  10  11        225.35        186.96        33.56 o                         
  -2 -10  12        160.15        131.12        16.27 o                         
  -1 -10  12         53.32         55.00         8.30 o                         
  -5  -9  12        465.20        345.60        42.88 o                         
  -4  -9  12        813.02        817.26        45.81 o                         
  -3  -9  12        709.23        671.51        36.33 o                         
  -2  -9  12        681.89        715.01        31.71 o                         
  -1  -9  12        381.36        368.81        25.24 o                         
   0  -9  12        262.29        259.03        35.43 o                         
   1  -9  12         42.25         39.84         6.45 o                         
   2  -9  12        279.56        308.99        32.16 o                         
  -6  -8  12        695.29        627.76        35.18 o                         
  -5  -8  12        540.57        467.00        46.24 o                         
  -4  -8  12        307.11        234.24        21.71 o                         
  -3  -8  12         58.93         44.34         6.87 o                         
  -2  -8  12         44.20         60.50         9.75 o                         
  -1  -8  12         82.04         93.65        22.32 o                         
   0  -8  12        510.29        566.53        39.86 o                         
   1  -8  12       1441.68       1481.09       132.58 o                         
   2  -8  12        984.80       1070.18        38.49 o                         
   3  -8  12        432.52        480.83        53.46 o                         
  -7  -7  12        803.74        774.63        31.26 o                         
  -6  -7  12        445.59        402.76        74.14 o                         
  -5  -7  12          8.42         33.50         5.97 o                         
  -4  -7  12        496.89        468.17        20.19 o                         
  -3  -7  12        761.09        764.31        22.47 o                         
  -2  -7  12        870.03        898.54        44.33 o                         
  -1  -7  12        565.96        580.97       105.26 o                         
   0  -7  12        542.24        605.22        46.89 o                         
   1  -7  12         97.52        110.97        14.18 o                         
   2  -7  12        310.73        325.80        34.30 o                         
   3  -7  12        894.34        935.00        79.83 o                         
   4  -7  12        751.98        825.93        52.64 o                         
  -8  -6  12        147.46        123.41        21.97 o                         
  -7  -6  12         68.39         68.10        17.17 o                         
  -6  -6  12        418.33        388.90        34.10 o                         
  -5  -6  12       1161.78       1229.01        68.01 o                         
  -4  -6  12        933.37        916.95        24.27 o                         
  -3  -6  12        202.96        191.26        13.70 o                         
  -2  -6  12        358.65        357.48        15.96 o                         
  -1  -6  12        269.18        274.61        48.87 o                         
   0  -6  12        251.44        255.22        26.92 o                         
   1  -6  12        917.41        941.06        34.32 o                         
   2  -6  12       1259.13       1317.27        45.55 o                         
   3  -6  12        239.19        243.56        27.96 o                         
  -9  -5  12        332.68        364.60        27.85 o                         
  -8  -5  12        101.06        107.80        16.69 o                         
  -7  -5  12         57.20         79.89        10.20 o                         
  -6  -5  12        186.94        168.66        40.52 o                         
  -5  -5  12        125.56        156.25        24.96 o                         
  -4  -5  12        948.52        924.40        30.03 o                         
  -3  -5  12       1563.43       1570.72        47.52 o                         
  -2  -5  12       1113.11       1171.04        55.04 o                         
  -1  -5  12        612.20        671.66        40.61 o                         
   0  -5  12       1115.83       1162.02        40.57 o                         
   1  -5  12        191.55        212.29        23.77 o                         
   2  -5  12        312.50        348.35        27.91 o                         
  -9  -4  12        252.54        201.79        20.72 o                         
  -8  -4  12         36.76         68.53        10.79 o                         
  -7  -4  12        984.80       1014.75        73.22 o                         
  -6  -4  12       1072.42       1011.66        67.87 o                         
  -5  -4  12       2259.93       2142.30       110.19 o                         
  -4  -4  12        684.30        743.69        31.10 o                         
  -3  -4  12       1673.75       1697.01        53.95 o                         
  -2  -4  12        289.67        261.79        14.86 o                         
  -1  -4  12        146.11        173.73        14.15 o                         
   0  -4  12        740.24        796.26        51.65 o                         
   1  -4  12       1282.99       1278.41        82.37 o                         
   6  -4  12       1106.51        958.95        73.82 o                         
  -9  -3  12        525.63        578.64        28.51 o                         
  -8  -3  12       1052.61       1022.23        40.45 o                         
  -7  -3  12       1414.61       1511.24        42.75 o                         
  -6  -3  12        400.15        434.54        30.93 o                         
  -5  -3  12         78.56         90.78        11.59 o                         
  -4  -3  12        265.43        242.96        35.89 o                         
  -3  -3  12        935.12        978.67        48.62 o                         
  -2  -3  12       2041.03       2100.83        75.52 o                         
  -1  -3  12       1585.35       1600.76        61.53 o                         
   0  -3  12        843.77        784.70        72.02 o                         
   1  -3  12        154.88        164.36        25.96 o                         
   2  -3  12        296.76        277.14        39.31 o                         
   5  -3  12        966.72        987.42        53.20 o                         
   6  -3  12        229.72        234.72        38.57 o                         
  -9  -2  12         88.38         94.83        13.65 o                         
  -8  -2  12         10.37         42.04         6.96 o                         
  -7  -2  12        541.40        502.71        23.90 o                         
  -6  -2  12        751.26        734.80        35.34 o                         
  -5  -2  12         23.21         12.24         9.61 o                         
  -4  -2  12        185.31        192.40        42.18 o                         
  -3  -2  12        168.13        173.93        23.49 o                         
  -2  -2  12        240.74        188.31        19.92 o                         
  -1  -2  12       1152.53       1222.39        85.55 o                         
   0  -2  12       1646.80       1733.75       105.19 o                         
   1  -2  12       2200.46       2259.54        84.03 o                         
   2  -2  12        456.83        424.48        45.71 o                         
   3  -2  12        762.96        789.40        78.52 o                         
   4  -2  12        630.43        638.04        42.88 o
[truncated: 57,511 more chars]
